# Supplementary material for: Crystal structures of the water and acetone monosolvates of bis­[4′-(pyridin-4-yl)-2,2′:6′,2′′-terpyridine]­manganese(II) bis­(hexa­fluorido­phosphate)
Source: Acta Crystallogr E Crystallogr Commun. 2015 Mar 4;71(Pt 4):330–5. doi: 10.1107/S2056989015003503 (PMC4438851; doi:10.1107/S2056989015003503)
Supplement: Supplementary file 1 [file e-71-00330-sup1.cif]

##############################################################################
#                                                                            #
# This CIF contains the data in a paper accepted for publication in          #
# Acta Crystallographica Section E. It conforms to the requirements of       #
# Notes for Authors for Acta Crystallographica Section E, and has been       #
# peer reviewed under the auspices of the IUCr Commission on Journals.       #
#                                                                            #
# Full details of the Crystallographic Information File format               #
# are given in the paper "The Crystallographic Information File (CIF):       #
# a New Standard Archive File for Crystallography" by S. R. Hall, F. H.      #
# Allen and I. D. Brown [Acta Cryst. (1991), A47, 655-685].                  #
#                                                                            #
# The current version of the core CIF dictionary is obtainable from          #
# ftp://ftp.iucr.org/pub/cif_core.dic.                                       #
#                                                                            #
# Software is freely available for graphical display of the structure(s)     #
# in this CIF. For information consult the CIF software page                 #
# http://www.iucr.org/resources/cif/software.                                #
#                                                                            #
# This file may be used for bona fide research purposes within the           #
# scientific community so long as proper attribution is given to the journal # 
# article from which it was obtained.                                        #
#                                                                            #
##############################################################################
data_1
_audit_creation_method     'SHELXL-2014/7'
_journal_date_recd_electronic     2015-01-28
_journal_date_accepted     2015-02-19
_journal_name_full     'Acta Crystallographica, Section E'
_journal_year     2015
_journal_volume     71
_journal_issue      4
_journal_page_first     330
_journal_page_last     335
_journal_paper_category     GM
_journal_paper_doi     10.1107/S2056989015003503
_journal_coeditor_code     HG5428
_publ_contact_author_name     'Jos\'e A. Fernandes'
_publ_contact_author_address
;
CICECO, Chemistry Department
Universidade de Aveiro
Campus Universit\'ario de Santiago
3810-193 Aveiro
Portugal
;
_publ_contact_author_email     'jafernandes@ua.pt'
_publ_contact_author_fax     ''(+351) 234 370 200'
_publ_contact_author_phone     ''(+351) 234 370 985'
_publ_section_title
;
Crystal structures of the water and acetone monosolvates of
bis[4'-(pyridin-4-yl)-2,2':6',2''-terpyridine]manganese(II)
bis(hexafluoridophosphate)
;
loop_
    _publ_author_name
    _publ_author_footnote
    _publ_author_address
    'Louren\,co, Leandro M. O.' .
;
CICECO, Chemistry Department
Universidade de Aveiro
Campus Universit\'ario de Santiago
3810-193 Aveiro
Portugal
;
    'Almeida Paz, Filipe A.' .
;
CICECO, Chemistry Department
Universidade de Aveiro
Campus Universit\'ario de Santiago
3810-193 Aveiro
Portugal
;
    'Fernandes, Jos\'e A.' .
;
CICECO, Chemistry Department
Universidade de Aveiro
Campus Universit\'ario de Santiago
3810-193 Aveiro
Portugal
;
_publ_section_synopsis
;
The structure of the water and acetone solvates of
bis[4'-(pyridin-4-yl)-2,2':6',2''-terpyridine]manganese(II)
bis(hexafluoridophosphate) were obtained. The compounds crystallize in the
monoclinic <i>P</i>2~1~/<i>c</i> and orthorhombic <i>C</i>222~1~ space groups,
respectively.
;
_database_code_depnum_ccdc_archive     'CCDC 1050539'
_chemical_name_systematic
;
Bis[4'-(pyridin-4-yl)-2,2':6',2''-terpyridine]manganese(II)
bis(hexafluoridophosphate) monohydrate
;
_chemical_name_common     ?
_chemical_formula_moiety     'C40 H28 Mn N8, 2(F6 P), H2 O'
_chemical_formula_sum     'C40 H30 F12 Mn N8 O P2'
_chemical_formula_iupac     '[Mn (C20 H14 N4)2] (P F6)2, H2 O'
_chemical_formula_weight     983.60
_chemical_melting_point     ?
_shelx_space_group_comment
;
The symmetry employed for this shelxl refinement is uniquely defined
by the following loop, which should always be used as a source of
symmetry information in preference to the above space-group names.
They are only intended as comments.
;
_space_group_crystal_system     monoclinic
_space_group_name_H-M_alt     'P 21/c'
_space_group_name_Hall     '-P 2ybc'
loop_
    _space_group_symop_operation_xyz
    'x, y, z'
    '-x, y+1/2, -z+1/2'
    '-x, -y, -z'
    'x, -y-1/2, z-1/2'
_cell_length_a     16.2389(5)
_cell_length_b     15.3506(5)
_cell_length_c     16.5549(5)
_cell_angle_alpha     90
_cell_angle_beta     99.3892(17)
_cell_angle_gamma     90
_cell_volume     4071.5(2)
_cell_formula_units_Z     4
_cell_measurement_reflns_used     4312
_cell_measurement_theta_min     2.33
_cell_measurement_theta_max     21.70
_cell_measurement_temperature     150(2)
_exptl_crystal_description     Block
_exptl_crystal_colour     Yellow
_exptl_crystal_size_max     0.120
_exptl_crystal_size_mid     0.080
_exptl_crystal_size_min     0.080
_exptl_crystal_density_diffrn     1.605
_exptl_crystal_density_meas     ?
_exptl_crystal_density_method     ?
_exptl_crystal_F_000     1988
_exptl_absorpt_coefficient_mu     0.504
_exptl_absorpt_correction_type     multi-scan
_exptl_absorpt_process_details
;
(SADABS; Bruker, 2007)
;
_shelx_estimated_absorpt_T_min     0.942
_shelx_estimated_absorpt_T_max     0.961
_exptl_absorpt_correction_T_min     0.953
_exptl_absorpt_correction_T_max     0.960
_diffrn_ambient_temperature     150(2)
_diffrn_radiation_type     MoK\a
_diffrn_radiation_wavelength     0.71073
_diffrn_measurement_device_type     'Bruker APEXII CCD'
_diffrn_measurement_method     '\w and \f scans'
_diffrn_detector_area_resol_mean     ?
_diffrn_reflns_number     44958
_diffrn_reflns_av_R_equivalents     0.0851
_diffrn_reflns_theta_min     2.654
_diffrn_reflns_theta_max     25.350
_diffrn_reflns_theta_full     25.242
_diffrn_measured_fraction_theta_max     0.999
_diffrn_measured_fraction_theta_full     0.999
_diffrn_reflns_limit_h_min     -19
_diffrn_reflns_limit_h_max     19
_diffrn_reflns_limit_k_min     -18
_diffrn_reflns_limit_k_max     17
_diffrn_reflns_limit_l_min     -19
_diffrn_reflns_limit_l_max     17
_refine_special_details     ?
_reflns_number_total     7445
_reflns_number_gt     5275
_reflns_threshold_expression     I>2\s(I)
_refine_ls_structure_factor_coef     Fsqd
_refine_ls_matrix_type     full
_refine_ls_R_factor_all     0.1174
_refine_ls_R_factor_gt     0.0885
_refine_ls_wR_factor_gt     0.2176
_refine_ls_wR_factor_ref     0.2444
_refine_ls_goodness_of_fit_ref     1.067
_refine_ls_restrained_S_all     1.087
_refine_ls_number_reflns     7445
_refine_ls_number_parameters     608
_refine_ls_number_restraints     78
_refine_ls_hydrogen_treatment     constr
_refine_ls_weighting_scheme     calc
_refine_ls_weighting_details
             'w=1/[\s^2^(Fo^2^)+(0.1065P)^2^+15.4857P] where P=(Fo^2^+2Fc^2^)/3'
_atom_sites_solution_hydrogens     geom
_atom_sites_solution_primary     ?
_atom_sites_solution_secondary     ?
_refine_ls_shift/su_max     0.000
_refine_ls_shift/su_mean     0.000
_refine_diff_density_max     0.976
_refine_diff_density_min     -1.034
_refine_ls_extinction_method     none
_refine_ls_extinction_coef     .
loop_
    _atom_type_symbol
    _atom_type_description
    _atom_type_scat_dispersion_real
    _atom_type_scat_dispersion_imag
    _atom_type_scat_source
    'C' 'C' 0.0033 0.0016
                         'International Tables Vol C Tables 4.2.6.8 and 6.1.1.4'
    'H' 'H' 0.0000 0.0000
                         'International Tables Vol C Tables 4.2.6.8 and 6.1.1.4'
    'N' 'N' 0.0061 0.0033
                         'International Tables Vol C Tables 4.2.6.8 and 6.1.1.4'
    'F' 'F' 0.0171 0.0103
                         'International Tables Vol C Tables 4.2.6.8 and 6.1.1.4'
    'P' 'P' 0.1023 0.0942
                         'International Tables Vol C Tables 4.2.6.8 and 6.1.1.4'
    'Mn' 'Mn' 0.3368 0.7283
                         'International Tables Vol C Tables 4.2.6.8 and 6.1.1.4'
    'O' 'O' 0.0106 0.0060
                         'International Tables Vol C Tables 4.2.6.8 and 6.1.1.4'
_computing_data_collection
;
APEX2 (Bruker, 2007)
;
_computing_cell_refinement
;
SAINT (Bruker, 2007)
;
_computing_data_reduction
;
SAINT (Bruker, 2007)
;
_computing_structure_solution
;
SHELXS97 (Sheldrick, 2008)
;
_computing_structure_refinement
;
SHELXL2014 (Sheldrick, 2015)
;
_computing_molecular_graphics
;
SHELXTL (Sheldrick, 2008)
;
_computing_publication_material
;
SHELXTL (Sheldrick, 2008)
;
loop_
    _atom_site_type_symbol
    _atom_site_label
    _atom_site_fract_x
    _atom_site_fract_y
    _atom_site_fract_z
    _atom_site_U_iso_or_equiv
    _atom_site_adp_type
    _atom_site_calc_flag
    _atom_site_occupancy
    _atom_site_disorder_assembly
    _atom_site_disorder_group
    Mn Mn1 0.23762(5) 0.32425(5) 0.12734(5) 0.0275(2) Uani d 1 . .
    C C1 0.2558(3) 0.3471(4) 0.3199(3) 0.0346(13) Uani d 1 . .
    H H1 0.1969 0.3397 0.3092 0.042 Uiso calc 1 . .
    C C2 0.2943(4) 0.3585(4) 0.3993(3) 0.0416(15) Uani d 1 . .
    H H2 0.2625 0.3604 0.4426 0.050 Uiso calc 1 . .
    C C3 0.3804(4) 0.3672(4) 0.4151(3) 0.0427(15) Uani d 1 . .
    H H3 0.4087 0.3741 0.4697 0.051 Uiso calc 1 . .
    C C4 0.4244(3) 0.3657(4) 0.3509(3) 0.0370(13) Uani d 1 . .
    H H4 0.4835 0.3715 0.3608 0.044 Uiso calc 1 . .
    C C5 0.3820(3) 0.3557(3) 0.2717(3) 0.0249(11) Uani d 1 . .
    C C6 0.4226(3) 0.3574(3) 0.1976(3) 0.0238(10) Uani d 1 . .
    C C7 0.5077(3) 0.3676(3) 0.1992(3) 0.0290(11) Uani d 1 . .
    H H7 0.5443 0.3718 0.2501 0.035 Uiso calc 1 . .
    C C8 0.5394(3) 0.3716(3) 0.1263(3) 0.0283(11) Uani d 1 . .
    C C9 0.4837(3) 0.3648(3) 0.0532(3) 0.0281(11) Uani d 1 . .
    H H9 0.5033 0.3662 0.0022 0.034 Uiso calc 1 . .
    C C10 0.3995(3) 0.3559(3) 0.0556(3) 0.0259(11) Uani d 1 . .
    C C11 0.3337(3) 0.3549(4) -0.0184(3) 0.0300(12) Uani d 1 . .
    C C12 0.3511(3) 0.3682(4) -0.0969(3) 0.0376(14) Uani d 1 . .
    H H12 0.4070 0.3751 -0.1059 0.045 Uiso calc 1 . .
    C C13 0.2859(4) 0.3713(4) -0.1616(4) 0.0439(15) Uani d 1 . .
    H H13 0.2965 0.3822 -0.2154 0.053 Uiso calc 1 . .
    C C14 0.2048(4) 0.3586(4) -0.1479(3) 0.0408(14) Uani d 1 . .
    H H14 0.1592 0.3599 -0.1918 0.049 Uiso calc 1 . .
    C C15 0.1922(3) 0.3440(4) -0.0678(3) 0.0359(13) Uani d 1 . .
    H H15 0.1370 0.3346 -0.0577 0.043 Uiso calc 1 . .
    C C16 0.7731(4) 0.3864(5) 0.1888(4) 0.0526(18) Uani d 1 . .
    H H16 0.8130 0.3756 0.2364 0.063 Uiso calc 1 . .
    C C17 0.6904(4) 0.3686(5) 0.1921(4) 0.0511(18) Uani d 1 . .
    H H17 0.6751 0.3452 0.2406 0.061 Uiso calc 1 . .
    C C18 0.6299(3) 0.3849(4) 0.1250(3) 0.0313(12) Uani d 1 . .
    C C19 0.6575(4) 0.4209(5) 0.0581(4) 0.0488(16) Uani d 1 . .
    H H19 0.6187 0.4355 0.0106 0.059 Uiso calc 1 . .
    C C20 0.7424(4) 0.4359(5) 0.0600(4) 0.0577(19) Uani d 1 . .
    H H20 0.7598 0.4609 0.0131 0.069 Uiso calc 1 . .
    N N1 0.2981(3) 0.3460(3) 0.2567(3) 0.0279(9) Uani d 1 . .
    N N2 0.3699(3) 0.3521(3) 0.1267(3) 0.0267(9) Uani d 1 . .
    N N3 0.2550(3) 0.3426(3) -0.0048(3) 0.0290(10) Uani d 1 . .
    N N4 0.8001(3) 0.4173(4) 0.1237(3) 0.0484(14) Uani d 1 . .
    C C21 0.3152(3) 0.1327(4) 0.1204(8) 0.0301(13) Uani d 0.85 A 1
    H H21 0.3661 0.1641 0.1243 0.036 Uiso calc 0.85 A 1
    C C22 0.3177(4) 0.0437(4) 0.1137(8) 0.0398(16) Uani d 0.85 A 1
    H H22 0.3689 0.0141 0.1125 0.048 Uiso calc 0.85 A 1
    C C23 0.2438(4) -0.0015(5) 0.1086(8) 0.0507(19) Uani d 0.85 A 1
    H H23 0.2433 -0.0632 0.1038 0.061 Uiso calc 0.85 A 1
    C C24 0.1706(4) 0.0433(4) 0.1104(8) 0.0450(17) Uani d 0.85 A 1
    H H24 0.1194 0.0126 0.1073 0.054 Uiso calc 0.85 A 1
    C C25 0.1721(3) 0.1329(4) 0.1167(6) 0.0295(13) Uani d 0.85 A 1
    C C26 0.0960(3) 0.1864(4) 0.1156(6) 0.0311(14) Uani d 0.85 A 1
    C C27 0.0159(4) 0.1533(4) 0.1074(4) 0.0333(17) Uani d 0.85 A 1
    H H27 0.0070 0.0921 0.1069 0.040 Uiso calc 0.85 A 1
    C C29 -0.0365(3) 0.2992(5) 0.1051(4) 0.0332(18) Uani d 0.85 A 1
    H H29 -0.0815 0.3393 0.1004 0.040 Uiso calc 0.85 A 1
    C C30 0.0456(3) 0.3287(4) 0.1172(6) 0.0295(14) Uani d 0.85 A 1
    C C31 0.0684(3) 0.4218(4) 0.1253(7) 0.0288(13) Uani d 0.85 A 1
    C C32 0.0107(4) 0.4877(4) 0.1306(8) 0.037(2) Uani d 0.85 A 1
    H H32 -0.0469 0.4745 0.1274 0.045 Uiso calc 0.85 A 1
    C C33 0.0385(4) 0.5721(5) 0.1407(4) 0.039(2) Uani d 0.85 A 1
    H H33 0.0001 0.6181 0.1442 0.047 Uiso calc 0.85 A 1
    C C34 0.1223(4) 0.5897(4) 0.1456(10) 0.039(2) Uani d 0.85 A 1
    H H34 0.1424 0.6478 0.1524 0.047 Uiso calc 0.85 A 1
    C C35 0.1759(4) 0.5220(4) 0.1405(15) 0.0365(15) Uani d 0.85 A 1
    H H35 0.2337 0.5344 0.1440 0.044 Uiso calc 0.85 A 1
    N N5 0.2449(3) 0.1775(3) 0.1218(7) 0.0268(10) Uani d 0.85 A 1
    N N6 0.1094(3) 0.2730(3) 0.1208(6) 0.0267(10) Uani d 0.85 A 1
    N N7 0.1508(3) 0.4387(3) 0.1308(9) 0.0282(16) Uani d 0.85 A 1
    C C28 -0.0515(4) 0.2103(5) 0.0998(4) 0.0295(15) Uani d 0.85 A 1
    C C36 -0.2505(6) 0.0891(6) 0.1153(6) 0.055(2) Uani d 0.85 A 1
    H H36 -0.2682 0.0424 0.1460 0.066 Uiso calc 0.85 A 1
    C C37 -0.1654(4) 0.1106(5) 0.1289(5) 0.0437(17) Uani d 0.85 A 1
    H H37 -0.1266 0.0786 0.1667 0.052 Uiso calc 0.85 A 1
    C C38 -0.1400(4) 0.1792(5) 0.0859(4) 0.0362(15) Uani d 0.85 A 1
    C C39 -0.1991(4) 0.2225(5) 0.0295(5) 0.0427(17) Uani d 0.85 A 1
    H H39 -0.1833 0.2700 -0.0015 0.051 Uiso calc 0.85 A 1
    C C40 -0.2812(4) 0.1948(5) 0.0196(5) 0.0455(18) Uani d 0.85 A 1
    H H40 -0.3209 0.2237 -0.0200 0.055 Uiso calc 0.85 A 1
    N N8 -0.3080(4) 0.1298(4) 0.0623(4) 0.0504(16) Uani d 0.85 A 1
    C C121 0.3340(10) 0.1304(9) 0.125(5) 0.0301(13) Uani d 0.15 A 2
    H H121 0.3835 0.1642 0.1291 0.036 Uiso calc 0.15 A 2
    C C122 0.3405(11) 0.0416(10) 0.119(5) 0.0398(16) Uani d 0.15 A 2
    H H122 0.3932 0.0143 0.1208 0.048 Uiso calc 0.15 A 2
    C C123 0.2683(11) -0.0068(9) 0.112(5) 0.0507(19) Uani d 0.15 A 2
    H H123 0.2702 -0.0682 0.1053 0.061 Uiso calc 0.15 A 2
    C C124 0.1933(11) 0.0343(8) 0.114(5) 0.0450(17) Uani d 0.15 A 2
    H H124 0.1435 0.0012 0.1113 0.054 Uiso calc 0.15 A 2
    C C125 0.1911(8) 0.1238(7) 0.122(3) 0.0295(13) Uani d 0.15 A 2
    C C126 0.1131(8) 0.1734(6) 0.123(3) 0.0311(14) Uani d 0.15 A 2
    C C127 0.0362(10) 0.1360(7) 0.126(3) 0.0333(17) Uani d 0.15 A 2
    H H127 0.0326 0.0743 0.1275 0.040 Uiso calc 0.15 A 2
    C C129 -0.0227(9) 0.2790(9) 0.126(3) 0.0332(18) Uani d 0.15 A 2
    H H129 -0.0685 0.3174 0.1266 0.040 Uiso calc 0.15 A 2
    C C130 0.0565(7) 0.3130(7) 0.125(3) 0.0295(14) Uani d 0.15 A 2
    C C131 0.0750(7) 0.4073(7) 0.130(4) 0.0288(13) Uani d 0.15 A 2
    C C132 0.0134(8) 0.4711(7) 0.119(5) 0.037(2) Uani d 0.15 A 2
    H H132 -0.0439 0.4556 0.1131 0.045 Uiso calc 0.15 A 2
    C C133 0.0370(10) 0.5570(8) 0.119(3) 0.039(2) Uani d 0.15 A 2
    H H133 -0.0041 0.6015 0.1084 0.047 Uiso calc 0.15 A 2
    C C134 0.1204(10) 0.5783(7) 0.133(7) 0.039(2) Uani d 0.15 A 2
    H H134 0.1376 0.6375 0.1362 0.047 Uiso calc 0.15 A 2
    C C135 0.1779(9) 0.5125(8) 0.143(9) 0.0365(15) Uani d 0.15 A 2
    H H135 0.2355 0.5274 0.1528 0.044 Uiso calc 0.15 A 2
    N N105 0.2616(8) 0.1719(7) 0.125(4) 0.0268(10) Uani d 0.15 A 2
    N N106 0.1221(7) 0.2607(6) 0.124(3) 0.0267(10) Uani d 0.15 A 2
    N N107 0.1569(7) 0.4278(7) 0.139(6) 0.0282(16) Uani d 0.15 A 2
    C C128 -0.036(3) 0.185(3) 0.127(3) 0.029(3) Uiso d 0.15 A 2
    C C136 -0.2565(12) 0.1536(15) 0.1642(14) 0.029(3) Uiso d 0.15 A 2
    H H136 -0.2954 0.1803 0.1935 0.035 Uiso calc 0.15 A 2
    C C137 -0.1765(13) 0.1876(13) 0.1695(14) 0.029(3) Uiso d 0.15 A 2
    H H137 -0.1607 0.2374 0.2023 0.035 Uiso calc 0.15 A 2
    C C138 -0.1195(10) 0.1486(15) 0.1266(15) 0.029(3) Uiso d 0.15 A 2
    C C139 -0.1425(12) 0.0756(14) 0.0785(14) 0.029(3) Uiso d 0.15 A 2
    H H139 -0.1036 0.0490 0.0492 0.035 Uiso calc 0.15 A 2
    C C140 -0.2226(13) 0.0417(13) 0.0732(14) 0.029(3) Uiso d 0.15 A 2
    H H140 -0.2384 -0.0082 0.0403 0.035 Uiso calc 0.15 A 2
    N N108 -0.2796(11) 0.0807(16) 0.1160(16) 0.039(13) Uiso d 0.15 A 2
    P P1A 0.42327(11) 0.62842(12) 0.19001(12) 0.0535(5) Uani d 0.6667 B 3
    F F1A 0.3907(5) 0.5541(6) 0.2411(5) 0.0670(5) Uiso d 0.6667 B 3
    F F2A 0.3333(4) 0.6356(5) 0.1268(4) 0.0670(5) Uiso d 0.6667 B 3
    F F3A 0.4501(4) 0.7046(4) 0.1273(4) 0.0670(5) Uiso d 0.6667 B 3
    F F4A 0.5117(4) 0.6332(5) 0.2411(4) 0.0670(5) Uiso d 0.6667 B 3
    F F5A 0.4558(4) 0.5636(5) 0.1279(5) 0.0670(5) Uiso d 0.6667 B 3
    F F6A 0.3903(4) 0.7023(5) 0.2432(4) 0.0670(5) Uiso d 0.6667 B 3
    P P1B 0.42327(11) 0.62842(12) 0.19001(12) 0.0535(5) Uani d 0.3333 C 4
    F F1B 0.3743(9) 0.5529(11) 0.2303(10) 0.0670(5) Uiso d 0.3333 C 4
    F F2B 0.3353(7) 0.6633(9) 0.1540(8) 0.0670(5) Uiso d 0.3333 C 4
    F F3B 0.4753(8) 0.7007(8) 0.1577(8) 0.0670(5) Uiso d 0.3333 C 4
    F F4B 0.5110(7) 0.5810(9) 0.2381(8) 0.0670(5) Uiso d 0.3333 C 4
    F F5B 0.4312(8) 0.5591(9) 0.1211(9) 0.0670(5) Uiso d 0.3333 C 4
    F F6B 0.4290(9) 0.6817(9) 0.2777(9) 0.0670(5) Uiso d 0.3333 C 4
    P P2A 0.01085(12) 0.34258(13) 0.37053(11) 0.0515(5) Uani d 0.6667 D 5
    F F7A -0.0799(4) 0.3052(5) 0.3288(4) 0.0670(5) Uiso d 0.6667 D 5
    F F8A 0.0523(6) 0.2825(6) 0.3097(6) 0.0670(5) Uiso d 0.6667 D 5
    F F9A 0.1001(4) 0.3682(4) 0.4138(4) 0.0670(5) Uiso d 0.6667 D 5
    F F10A -0.0116(4) 0.4151(5) 0.4360(4) 0.0670(5) Uiso d 0.6667 D 5
    F F11A -0.0065(4) 0.4169(4) 0.3052(4) 0.0670(5) Uiso d 0.6667 D 5
    F F12A 0.0152(4) 0.2618(5) 0.4337(5) 0.0670(5) Uiso d 0.6667 D 5
    P P2B 0.01085(12) 0.34258(13) 0.37053(11) 0.0515(5) Uani d 0.3333 E 6
    F F7B -0.0657(7) 0.3666(9) 0.3129(7) 0.0670(5) Uiso d 0.3333 E 6
    F F8B 0.0417(11) 0.2716(10) 0.3099(11) 0.0670(5) Uiso d 0.3333 E 6
    F F9B 0.1034(7) 0.3303(9) 0.4304(8) 0.0670(5) Uiso d 0.3333 E 6
    F F10B -0.0470(9) 0.3850(9) 0.4251(9) 0.0670(5) Uiso d 0.3333 E 6
    F F11B 0.0566(8) 0.4202(8) 0.3231(8) 0.0670(5) Uiso d 0.3333 E 6
    F F12B -0.0136(8) 0.2662(9) 0.4254(9) 0.0670(5) Uiso d 0.3333 E 6
    O O1W 0.5185(7) 0.3890(7) 0.5830(7) 0.0411(19) Uiso d 0.4 F 8
    O O2W 0.5228(8) 0.4277(8) 0.5626(8) 0.0411(19) Uiso d 0.35 F 8
    O O3W 0.5531(17) 0.4242(18) 0.5175(17) 0.0411(19) Uiso d 0.15 F 8
    O O4W 0.637(3) 0.350(3) 0.392(3) 0.0411(19) Uiso d 0.1 G 8
loop_
    _atom_site_aniso_label
    _atom_site_aniso_U_11
    _atom_site_aniso_U_22
    _atom_site_aniso_U_33
    _atom_site_aniso_U_12
    _atom_site_aniso_U_13
    _atom_site_aniso_U_23
    Mn1 0.0196(4) 0.0389(5) 0.0244(4) -0.0075(3) 0.0051(3) -0.0017(3)
    C1 0.030(3) 0.046(3) 0.029(3) -0.003(2) 0.009(2) 0.000(2)
    C2 0.036(3) 0.072(4) 0.018(3) 0.001(3) 0.009(2) 0.000(3)
    C3 0.037(3) 0.070(4) 0.020(3) 0.003(3) 0.003(2) -0.007(3)
    C4 0.025(3) 0.057(4) 0.028(3) -0.002(3) 0.002(2) 0.002(3)
    C5 0.022(2) 0.027(3) 0.025(3) -0.001(2) 0.002(2) 0.000(2)
    C6 0.022(2) 0.028(3) 0.022(2) -0.002(2) 0.004(2) 0.000(2)
    C7 0.022(2) 0.038(3) 0.026(3) 0.000(2) 0.000(2) 0.002(2)
    C8 0.020(2) 0.033(3) 0.032(3) 0.002(2) 0.004(2) 0.001(2)
    C9 0.025(3) 0.035(3) 0.026(3) -0.006(2) 0.008(2) 0.001(2)
    C10 0.023(2) 0.031(3) 0.023(3) -0.002(2) 0.004(2) -0.003(2)
    C11 0.023(3) 0.044(3) 0.022(3) -0.006(2) 0.002(2) -0.002(2)
    C12 0.026(3) 0.060(4) 0.027(3) -0.012(3) 0.008(2) -0.004(3)
    C13 0.040(3) 0.066(4) 0.026(3) -0.008(3) 0.006(3) -0.002(3)
    C14 0.030(3) 0.064(4) 0.027(3) -0.004(3) 0.000(2) -0.002(3)
    C15 0.028(3) 0.054(4) 0.026(3) -0.012(3) 0.004(2) 0.002(3)
    C16 0.023(3) 0.086(5) 0.047(4) 0.000(3) 0.001(3) 0.009(4)
    C17 0.022(3) 0.088(5) 0.043(4) -0.003(3) 0.002(3) 0.011(3)
    C18 0.020(3) 0.036(3) 0.039(3) 0.004(2) 0.007(2) 0.003(2)
    C19 0.028(3) 0.074(5) 0.045(4) -0.002(3) 0.008(3) 0.004(3)
    C20 0.036(4) 0.087(5) 0.054(4) -0.014(4) 0.020(3) -0.002(4)
    N1 0.024(2) 0.033(2) 0.027(2) -0.0025(18) 0.0052(18) -0.0021(19)
    N2 0.021(2) 0.034(2) 0.026(2) -0.0023(18) 0.0061(17) 0.0006(18)
    N3 0.021(2) 0.040(3) 0.025(2) -0.0082(19) 0.0018(17) -0.0023(19)
    N4 0.022(2) 0.069(4) 0.054(3) 0.000(2) 0.005(2) 0.000(3)
    C21 0.023(3) 0.042(3) 0.024(3) 0.000(3) -0.001(4) 0.006(2)
    C22 0.033(4) 0.044(4) 0.041(4) 0.005(3) 0.002(5) 0.006(3)
    C23 0.041(5) 0.036(4) 0.071(5) -0.003(3) -0.002(5) 0.004(3)
    C24 0.027(4) 0.050(4) 0.056(4) -0.007(3) 0.002(5) 0.002(4)
    C25 0.022(3) 0.038(3) 0.029(3) -0.010(2) 0.002(3) 0.000(3)
    C26 0.024(3) 0.045(4) 0.024(3) -0.012(3) 0.004(3) -0.002(3)
    C27 0.026(3) 0.043(4) 0.032(5) -0.009(3) 0.007(3) -0.001(3)
    C29 0.019(3) 0.048(4) 0.034(5) -0.004(3) 0.006(3) -0.008(3)
    C30 0.019(3) 0.042(3) 0.028(3) -0.006(2) 0.007(3) -0.005(3)
    C31 0.018(2) 0.045(3) 0.023(3) -0.002(2) 0.004(2) -0.002(3)
    C32 0.022(3) 0.047(4) 0.043(5) -0.005(3) 0.009(3) -0.012(4)
    C33 0.029(3) 0.050(4) 0.038(5) 0.002(3) 0.005(3) -0.012(3)
    C34 0.041(3) 0.034(3) 0.042(7) -0.009(3) 0.005(3) -0.010(4)
    C35 0.027(3) 0.045(4) 0.040(4) -0.005(3) 0.011(3) -0.002(4)
    N5 0.024(3) 0.035(3) 0.022(2) -0.003(2) 0.004(3) -0.001(2)
    N6 0.018(2) 0.036(3) 0.027(2) -0.005(2) 0.006(2) -0.002(2)
    N7 0.018(2) 0.039(3) 0.028(5) -0.0029(19) 0.005(2) -0.002(3)
    C28 0.023(3) 0.038(4) 0.028(4) -0.007(3) 0.007(3) 0.001(3)
    C36 0.040(5) 0.064(6) 0.061(6) -0.015(4) 0.012(4) 0.012(4)
    C37 0.025(3) 0.052(4) 0.054(4) -0.010(3) 0.004(3) 0.005(4)
    C38 0.024(3) 0.047(4) 0.038(4) -0.010(3) 0.006(3) -0.007(3)
    C39 0.031(4) 0.052(4) 0.045(4) -0.010(3) 0.006(3) -0.006(3)
    C40 0.026(3) 0.058(5) 0.050(4) -0.003(3) -0.001(3) -0.014(4)
    N8 0.027(3) 0.057(4) 0.067(4) -0.011(3) 0.008(3) -0.004(4)
    C121 0.023(3) 0.042(3) 0.024(3) 0.000(3) -0.001(4) 0.006(2)
    C122 0.033(4) 0.044(4) 0.041(4) 0.005(3) 0.002(5) 0.006(3)
    C123 0.041(5) 0.036(4) 0.071(5) -0.003(3) -0.002(5) 0.004(3)
    C124 0.027(4) 0.050(4) 0.056(4) -0.007(3) 0.002(5) 0.002(4)
    C125 0.022(3) 0.038(3) 0.029(3) -0.010(2) 0.002(3) 0.000(3)
    C126 0.024(3) 0.045(4) 0.024(3) -0.012(3) 0.004(3) -0.002(3)
    C127 0.026(3) 0.043(4) 0.032(5) -0.009(3) 0.007(3) -0.001(3)
    C129 0.019(3) 0.048(4) 0.034(5) -0.004(3) 0.006(3) -0.008(3)
    C130 0.019(3) 0.042(3) 0.028(3) -0.006(2) 0.007(3) -0.005(3)
    C131 0.018(2) 0.045(3) 0.023(3) -0.002(2) 0.004(2) -0.002(3)
    C132 0.022(3) 0.047(4) 0.043(5) -0.005(3) 0.009(3) -0.012(4)
    C133 0.029(3) 0.050(4) 0.038(5) 0.002(3) 0.005(3) -0.012(3)
    C134 0.041(3) 0.034(3) 0.042(7) -0.009(3) 0.005(3) -0.010(4)
    C135 0.027(3) 0.045(4) 0.040(4) -0.005(3) 0.011(3) -0.002(4)
    N105 0.024(3) 0.035(3) 0.022(2) -0.003(2) 0.004(3) -0.001(2)
    N106 0.018(2) 0.036(3) 0.027(2) -0.005(2) 0.006(2) -0.002(2)
    N107 0.018(2) 0.039(3) 0.028(5) -0.0029(19) 0.005(2) -0.002(3)
    P1A 0.0462(10) 0.0529(11) 0.0672(12) -0.0157(8) 0.0263(9) -0.0193(9)
    P1B 0.0462(10) 0.0529(11) 0.0672(12) -0.0157(8) 0.0263(9) -0.0193(9)
    P2A 0.0512(10) 0.0674(12) 0.0375(9) 0.0224(9) 0.0124(8) 0.0119(8)
    P2B 0.0512(10) 0.0674(12) 0.0375(9) 0.0224(9) 0.0124(8) 0.0119(8)
_geom_special_details
;
All e.s.d.'s (except the e.s.d. in the dihedral angle between two l.s. planes)
are estimated using the full covariance matrix. The cell e.s.d.'s are taken
into account individually in the estimation of e.s.d.'s in distances, angles
and torsion angles; correlations between e.s.d.'s in cell parameters are only
used when they are defined by crystal symmetry. An approximate (isotropic)
treatment of cell e.s.d.'s is used for estimating e.s.d.'s involving l.s.
planes.
;
loop_
    _geom_bond_atom_site_label_1
    _geom_bond_atom_site_label_2
    _geom_bond_site_symmetry_2
    _geom_bond_distance
    _geom_bond_publ_flag
    Mn1 N1 . 2.231(4) yes
    Mn1 N2 . 2.193(4) yes
    Mn1 N3 . 2.268(4) yes
    Mn1 N5 . 2.259(5) yes
    Mn1 N6 . 2.212(4) yes
    Mn1 N7 . 2.260(5) yes
    Mn1 N105 . 2.373(11) ?
    Mn1 N106 . 2.107(10) ?
    Mn1 N107 . 2.090(16) ?
    C1 N1 . 1.343(7) ?
    C1 C2 . 1.371(8) ?
    C1 H1 . 0.9500 ?
    C2 C3 . 1.387(8) ?
    C2 H2 . 0.9500 ?
    C3 C4 . 1.374(8) ?
    C3 H3 . 0.9500 ?
    C4 C5 . 1.388(7) ?
    C4 H4 . 0.9500 ?
    C5 N1 . 1.352(6) ?
    C5 C6 . 1.484(7) ?
    C6 N2 . 1.338(6) ?
    C6 C7 . 1.388(7) ?
    C7 C8 . 1.388(7) ?
    C7 H7 . 0.9500 ?
    C8 C9 . 1.393(7) ?
    C8 C18 . 1.487(7) ?
    C9 C10 . 1.380(7) ?
    C9 H9 . 0.9500 ?
    C10 N2 . 1.343(6) ?
    C10 C11 . 1.489(7) ?
    C11 N3 . 1.346(6) ?
    C11 C12 . 1.389(7) ?
    C12 C13 . 1.378(8) ?
    C12 H12 . 0.9500 ?
    C13 C14 . 1.385(8) ?
    C13 H13 . 0.9500 ?
    C14 C15 . 1.393(8) ?
    C14 H14 . 0.9500 ?
    C15 N3 . 1.334(7) ?
    C15 H15 . 0.9500 ?
    C16 N4 . 1.315(8) ?
    C16 C17 . 1.381(8) ?
    C16 H16 . 0.9500 ?
    C17 C18 . 1.380(8) ?
    C17 H17 . 0.9500 ?
    C18 C19 . 1.376(8) ?
    C19 C20 . 1.393(8) ?
    C19 H19 . 0.9500 ?
    C20 N4 . 1.322(9) ?
    C20 H20 . 0.9500 ?
    C21 N5 . 1.336(7) ?
    C21 C22 . 1.372(8) ?
    C21 H21 . 0.9500 ?
    C22 C23 . 1.377(9) ?
    C22 H22 . 0.9500 ?
    C23 C24 . 1.377(9) ?
    C23 H23 . 0.9500 ?
    C24 C25 . 1.380(9) ?
    C24 H24 . 0.9500 ?
    C25 N5 . 1.356(6) ?
    C25 C26 . 1.481(8) ?
    C26 N6 . 1.348(7) ?
    C26 C27 . 1.382(7) ?
    C27 C28 . 1.391(10) ?
    C27 H27 . 0.9500 ?
    C29 C28 . 1.386(10) ?
    C29 C30 . 1.391(7) ?
    C29 H29 . 0.9500 ?
    C30 N6 . 1.336(7) ?
    C30 C31 . 1.477(8) ?
    C31 N7 . 1.351(6) ?
    C31 C32 . 1.391(8) ?
    C32 C33 . 1.374(9) ?
    C32 H32 . 0.9500 ?
    C33 C34 . 1.375(8) ?
    C33 H33 . 0.9500 ?
    C34 C35 . 1.368(9) ?
    C34 H34 . 0.9500 ?
    C35 N7 . 1.343(7) ?
    C35 H35 . 0.9500 ?
    C28 C38 . 1.496(9) ?
    C36 N8 . 1.328(11) ?
    C36 C37 . 1.402(12) ?
    C36 H36 . 0.9500 ?
    C37 C38 . 1.373(10) ?
    C37 H37 . 0.9500 ?
    C38 C39 . 1.394(10) ?
    C39 C40 . 1.384(9) ?
    C39 H39 . 0.9500 ?
    C40 N8 . 1.336(10) ?
    C40 H40 . 0.9500 ?
    C121 N105 . 1.336(7) ?
    C121 C122 . 1.372(8) ?
    C121 H121 . 0.9500 ?
    C122 C123 . 1.377(9) ?
    C122 H122 . 0.9500 ?
    C123 C124 . 1.377(9) ?
    C123 H123 . 0.9500 ?
    C124 C125 . 1.380(9) ?
    C124 H124 . 0.9500 ?
    C125 N105 . 1.356(7) ?
    C125 C126 . 1.481(8) ?
    C126 N106 . 1.348(7) ?
    C126 C127 . 1.382(7) ?
    C127 C128 . 1.40(5) ?
    C127 H127 . 0.9500 ?
    C129 C130 . 1.391(7) ?
    C129 C128 . 1.47(5) ?
    C129 H129 . 0.9500 ?
    C130 N106 . 1.336(7) ?
    C130 C131 . 1.478(8) ?
    C131 N107 . 1.351(6) ?
    C131 C132 . 1.391(8) ?
    C132 C133 . 1.374(9) ?
    C132 H132 . 0.9500 ?
    C133 C134 . 1.375(8) ?
    C133 H133 . 0.9500 ?
    C134 C135 . 1.368(9) ?
    C134 H134 . 0.9500 ?
    C135 N107 . 1.343(7) ?
    C135 H135 . 0.9500 ?
    C128 C138 . 1.46(5) ?
    C136 C137 . 1.3900 ?
    C136 N108 . 1.3900 ?
    C136 H136 . 0.9500 ?
    C137 C138 . 1.3900 ?
    C137 H137 . 0.9500 ?
    C138 C139 . 1.3900 ?
    C139 C140 . 1.3900 ?
    C139 H139 . 0.9500 ?
    C140 N108 . 1.3900 ?
    C140 H140 . 0.9500 ?
    P1A F4A . 1.544(6) ?
    P1A F1A . 1.564(7) ?
    P1A F5A . 1.582(7) ?
    P1A F6A . 1.583(7) ?
    P1A F2A . 1.656(7) ?
    P1A F3A . 1.669(7) ?
    P1B F3B . 1.542(11) ?
    P1B F2B . 1.550(11) ?
    P1B F5B . 1.581(11) ?
    P1B F1B . 1.611(11) ?
    P1B F6B . 1.656(14) ?
    P1B F4B . 1.679(11) ?
    P2A F9A . 1.558(7) ?
    P2A F11A . 1.565(6) ?
    P2A F8A . 1.593(7) ?
    P2A F12A . 1.616(7) ?
    P2A F7A . 1.627(7) ?
    P2A F10A . 1.636(7) ?
    P2B F7B . 1.484(11) ?
    P2B F10B . 1.549(14) ?
    P2B F12B . 1.573(11) ?
    P2B F8B . 1.615(12) ?
    P2B F11B . 1.668(11) ?
    P2B F9B . 1.670(11) ?
    O1W O2W . 0.693(13) ?
    O1W O3W . 1.41(3) ?
    O2W O3W . 0.96(3) ?
loop_
    _geom_angle_atom_site_label_1
    _geom_angle_atom_site_label_2
    _geom_angle_atom_site_label_3
    _geom_angle_site_symmetry_1
    _geom_angle_site_symmetry_3
    _geom_angle
    _geom_angle_publ_flag
    N1 Mn1 N2 . . 72.37(15) yes
    N1 Mn1 N3 . . 143.36(15) yes
    N1 Mn1 N5 . . 99.8(3) yes
    N1 Mn1 N6 . . 111.3(3) yes
    N1 Mn1 N7 . . 92.2(4) yes
    N2 Mn1 N3 . . 72.21(15) yes
    N2 Mn1 N5 . . 97.87(16) yes
    N2 Mn1 N6 . . 169.95(18) yes
    N2 Mn1 N7 . . 117.68(17) yes
    N3 Mn1 N5 . . 94.0(3) yes
    N3 Mn1 N6 . . 105.2(3) yes
    N3 Mn1 N7 . . 96.0(4) yes
    N5 Mn1 N6 . . 72.45(17) yes
    N5 Mn1 N7 . . 144.44(17) yes
    N6 Mn1 N7 . . 71.99(17) yes
    N107 Mn1 N106 . . 77.6(5) ?
    N107 Mn1 N2 . . 118.8(4) ?
    N106 Mn1 N2 . . 163.6(3) ?
    N107 Mn1 N1 . . 89(2) ?
    N106 Mn1 N1 . . 110.1(14) ?
    N107 Mn1 N3 . . 100(3) ?
    N106 Mn1 N3 . . 106.5(14) ?
    N107 Mn1 N105 . . 149.2(10) ?
    N106 Mn1 N105 . . 72.0(3) ?
    N2 Mn1 N105 . . 91.6(3) ?
    N1 Mn1 N105 . . 96.8(16) ?
    N3 Mn1 N105 . . 93.3(17) ?
    N1 C1 C2 . . 122.4(5) ?
    N1 C1 H1 . . 118.8 ?
    C2 C1 H1 . . 118.8 ?
    C1 C2 C3 . . 118.8(5) ?
    C1 C2 H2 . . 120.6 ?
    C3 C2 H2 . . 120.6 ?
    C4 C3 C2 . . 119.2(5) ?
    C4 C3 H3 . . 120.4 ?
    C2 C3 H3 . . 120.4 ?
    C3 C4 C5 . . 119.5(5) ?
    C3 C4 H4 . . 120.3 ?
    C5 C4 H4 . . 120.3 ?
    N1 C5 C4 . . 121.0(5) ?
    N1 C5 C6 . . 114.9(4) ?
    C4 C5 C6 . . 124.1(4) ?
    N2 C6 C7 . . 121.0(4) ?
    N2 C6 C5 . . 114.7(4) ?
    C7 C6 C5 . . 124.2(4) ?
    C8 C7 C6 . . 119.9(5) ?
    C8 C7 H7 . . 120.1 ?
    C6 C7 H7 . . 120.1 ?
    C7 C8 C9 . . 118.2(5) ?
    C7 C8 C18 . . 121.8(5) ?
    C9 C8 C18 . . 120.0(5) ?
    C10 C9 C8 . . 119.3(5) ?
    C10 C9 H9 . . 120.4 ?
    C8 C9 H9 . . 120.4 ?
    N2 C10 C9 . . 121.8(5) ?
    N2 C10 C11 . . 114.1(4) ?
    C9 C10 C11 . . 124.0(5) ?
    N3 C11 C12 . . 121.4(5) ?
    N3 C11 C10 . . 115.9(4) ?
    C12 C11 C10 . . 122.7(5) ?
    C13 C12 C11 . . 118.9(5) ?
    C13 C12 H12 . . 120.6 ?
    C11 C12 H12 . . 120.6 ?
    C12 C13 C14 . . 119.9(5) ?
    C12 C13 H13 . . 120.0 ?
    C14 C13 H13 . . 120.0 ?
    C13 C14 C15 . . 118.0(5) ?
    C13 C14 H14 . . 121.0 ?
    C15 C14 H14 . . 121.0 ?
    N3 C15 C14 . . 122.3(5) ?
    N3 C15 H15 . . 118.8 ?
    C14 C15 H15 . . 118.8 ?
    N4 C16 C17 . . 124.0(6) ?
    N4 C16 H16 . . 118.0 ?
    C17 C16 H16 . . 118.0 ?
    C18 C17 C16 . . 120.1(6) ?
    C18 C17 H17 . . 119.9 ?
    C16 C17 H17 . . 119.9 ?
    C19 C18 C17 . . 115.9(5) ?
    C19 C18 C8 . . 121.3(5) ?
    C17 C18 C8 . . 122.5(5) ?
    C18 C19 C20 . . 120.0(6) ?
    C18 C19 H19 . . 120.0 ?
    C20 C19 H19 . . 120.0 ?
    N4 C20 C19 . . 123.5(6) ?
    N4 C20 H20 . . 118.3 ?
    C19 C20 H20 . . 118.3 ?
    C1 N1 C5 . . 119.0(4) ?
    C1 N1 Mn1 . . 123.2(4) ?
    C5 N1 Mn1 . . 117.7(3) ?
    C6 N2 C10 . . 119.9(4) ?
    C6 N2 Mn1 . . 119.6(3) ?
    C10 N2 Mn1 . . 120.2(3) ?
    C15 N3 C11 . . 119.4(4) ?
    C15 N3 Mn1 . . 123.8(3) ?
    C11 N3 Mn1 . . 116.8(3) ?
    C16 N4 C20 . . 116.4(5) ?
    N5 C21 C22 . . 123.4(5) ?
    N5 C21 H21 . . 118.3 ?
    C22 C21 H21 . . 118.3 ?
    C21 C22 C23 . . 118.0(6) ?
    C21 C22 H22 . . 121.0 ?
    C23 C22 H22 . . 121.0 ?
    C22 C23 C24 . . 119.6(6) ?
    C22 C23 H23 . . 120.2 ?
    C24 C23 H23 . . 120.2 ?
    C23 C24 C25 . . 119.7(6) ?
    C23 C24 H24 . . 120.2 ?
    C25 C24 H24 . . 120.2 ?
    N5 C25 C24 . . 120.8(5) ?
    N5 C25 C26 . . 116.0(5) ?
    C24 C25 C26 . . 123.2(5) ?
    N6 C26 C27 . . 120.5(6) ?
    N6 C26 C25 . . 114.9(4) ?
    C27 C26 C25 . . 124.5(5) ?
    C26 C27 C28 . . 119.4(6) ?
    C26 C27 H27 . . 120.3 ?
    C28 C27 H27 . . 120.3 ?
    C28 C29 C30 . . 118.9(6) ?
    C28 C29 H29 . . 120.5 ?
    C30 C29 H29 . . 120.5 ?
    N6 C30 C29 . . 121.1(5) ?
    N6 C30 C31 . . 115.7(4) ?
    C29 C30 C31 . . 123.2(5) ?
    N7 C31 C32 . . 121.7(5) ?
    N7 C31 C30 . . 115.0(5) ?
    C32 C31 C30 . . 123.2(5) ?
    C33 C32 C31 . . 118.8(5) ?
    C33 C32 H32 . . 120.6 ?
    C31 C32 H32 . . 120.6 ?
    C32 C33 C34 . . 119.7(6) ?
    C32 C33 H33 . . 120.1 ?
    C34 C33 H33 . . 120.1 ?
    C35 C34 C33 . . 118.7(6) ?
    C35 C34 H34 . . 120.7 ?
    C33 C34 H34 . . 120.7 ?
    N7 C35 C34 . . 123.1(5) ?
    N7 C35 H35 . . 118.4 ?
    C34 C35 H35 . . 118.4 ?
    C21 N5 C25 . . 118.6(5) ?
    C21 N5 Mn1 . . 124.3(4) ?
    C25 N5 Mn1 . . 117.1(4) ?
    C30 N6 C26 . . 120.8(4) ?
    C30 N6 Mn1 . . 119.5(3) ?
    C26 N6 Mn1 . . 119.6(4) ?
    C35 N7 C31 . . 118.0(5) ?
    C35 N7 Mn1 . . 124.3(4) ?
    C31 N7 Mn1 . . 117.6(4) ?
    C29 C28 C27 . . 119.1(6) ?
    C29 C28 C38 . . 118.6(6) ?
    C27 C28 C38 . . 122.3(6) ?
    N8 C36 C37 . . 124.3(9) ?
    N8 C36 H36 . . 117.9 ?
    C37 C36 H36 . . 117.9 ?
    C38 C37 C36 . . 118.0(7) ?
    C38 C37 H37 . . 121.0 ?
    C36 C37 H37 . . 121.0 ?
    C37 C38 C39 . . 118.7(6) ?
    C37 C38 C28 . . 121.9(7) ?
    C39 C38 C28 . . 119.4(6) ?
    C40 C39 C38 . . 118.5(7) ?
    C40 C39 H39 . . 120.7 ?
    C38 C39 H39 . . 120.7 ?
    N8 C40 C39 . . 123.9(7) ?
    N8 C40 H40 . . 118.1 ?
    C39 C40 H40 . . 118.1 ?
    C36 N8 C40 . . 116.5(7) ?
    N105 C121 C122 . . 123.4(6) ?
    N105 C121 H121 . . 118.3 ?
    C122 C121 H121 . . 118.3 ?
    C121 C122 C123 . . 118.0(6) ?
    C121 C122 H122 . . 121.0 ?
    C123 C122 H122 . . 121.0 ?
    C122 C123 C124 . . 119.6(7) ?
    C122 C123 H123 . . 120.2 ?
    C124 C123 H123 . . 120.2 ?
    C123 C124 C125 . . 119.6(6) ?
    C123 C124 H124 . . 120.2 ?
    C125 C124 H124 . . 120.2 ?
    N105 C125 C124 . . 120.7(6) ?
    N105 C125 C126 . . 116.0(5) ?
    C124 C125 C126 . . 123.2(5) ?
    N106 C126 C127 . . 120.5(6) ?
    N106 C126 C125 . . 114.9(5) ?
    C127 C126 C125 . . 124.5(6) ?
    C126 C127 C128 . . 123(2) ?
    C126 C127 H127 . . 118.4 ?
    C128 C127 H127 . . 118.4 ?
    C130 C129 C128 . . 120.8(19) ?
    C130 C129 H129 . . 119.6 ?
    C128 C129 H129 . . 119.6 ?
    N106 C130 C129 . . 121.0(6) ?
    N106 C130 C131 . . 115.7(4) ?
    C129 C130 C131 . . 123.2(6) ?
    N107 C131 C132 . . 121.7(5) ?
    N107 C131 C130 . . 115.0(5) ?
    C132 C131 C130 . . 123.2(5) ?
    C133 C132 C131 . . 118.8(5) ?
    C133 C132 H132 . . 120.6 ?
    C131 C132 H132 . . 120.6 ?
    C132 C133 C134 . . 119.7(6) ?
    C132 C133 H133 . . 120.2 ?
    C134 C133 H133 . . 120.2 ?
    C135 C134 C133 . . 118.6(6) ?
    C135 C134 H134 . . 120.7 ?
    C133 C134 H134 . . 120.7 ?
    N107 C135 C134 . . 123.1(6) ?
    N107 C135 H135 . . 118.5 ?
    C134 C135 H135 . . 118.5 ?
    C121 N105 C125 . . 118.6(5) ?
    C121 N105 Mn1 . . 128.0(5) ?
    C125 N105 Mn1 . . 113.4(4) ?
    C130 N106 C126 . . 120.8(5) ?
    C130 N106 Mn1 . . 115.5(5) ?
    C126 N106 Mn1 . . 123.7(5) ?
    C135 N107 C131 . . 118.0(5) ?
    C135 N107 Mn1 . . 125.5(13) ?
    C131 N107 Mn1 . . 115.6(6) ?
    C127 C128 C138 . . 125(3) ?
    C127 C128 C129 . . 114(3) ?
    C138 C128 C129 . . 121(3) ?
    C137 C136 N108 . . 120.0 ?
    C137 C136 H136 . . 120.0 ?
    N108 C136 H136 . . 120.0 ?
    C136 C137 C138 . . 120.0 ?
    C136 C137 H137 . . 120.0 ?
    C138 C137 H137 . . 120.0 ?
    C139 C138 C137 . . 120.0 ?
    C139 C138 C128 . . 118(2) ?
    C137 C138 C128 . . 122(2) ?
    C140 C139 C138 . . 120.0 ?
    C140 C139 H139 . . 120.0 ?
    C138 C139 H139 . . 120.0 ?
    C139 C140 N108 . . 120.0 ?
    C139 C140 H140 . . 120.0 ?
    N108 C140 H140 . . 120.0 ?
    C140 N108 C136 . . 120.0 ?
    F4A P1A F1A . . 96.0(4) ?
    F4A P1A F5A . . 90.4(4) ?
    F1A P1A F5A . . 94.1(5) ?
    F4A P1A F6A . . 91.7(4) ?
    F1A P1A F6A . . 92.7(5) ?
    F5A P1A F6A . . 172.7(4) ?
    F4A P1A F2A . . 171.2(4) ?
    F1A P1A F2A . . 92.8(4) ?
    F5A P1A F2A . . 89.2(4) ?
    F6A P1A F2A . . 87.7(4) ?
    F4A P1A F3A . . 89.6(4) ?
    F1A P1A F3A . . 173.9(4) ?
    F5A P1A F3A . . 83.5(4) ?
    F6A P1A F3A . . 89.5(4) ?
    F2A P1A F3A . . 81.5(3) ?
    F3B P1B F2B . . 98.1(7) ?
    F3B P1B F5B . . 96.9(7) ?
    F2B P1B F5B . . 97.7(7) ?
    F3B P1B F1B . . 175.5(8) ?
    F2B P1B F1B . . 85.5(7) ?
    F5B P1B F1B . . 85.3(9) ?
    F3B P1B F6B . . 89.6(7) ?
    F2B P1B F6B . . 94.7(7) ?
    F5B P1B F6B . . 165.0(8) ?
    F1B P1B F6B . . 87.3(9) ?
    F3B P1B F4B . . 90.3(7) ?
    F2B P1B F4B . . 171.3(7) ?
    F5B P1B F4B . . 83.5(7) ?
    F1B P1B F4B . . 86.0(7) ?
    F6B P1B F4B . . 82.9(7) ?
    F9A P2A F11A . . 100.5(4) ?
    F9A P2A F8A . . 88.8(4) ?
    F11A P2A F8A . . 91.9(4) ?
    F9A P2A F12A . . 87.5(4) ?
    F11A P2A F12A . . 171.9(4) ?
    F8A P2A F12A . . 89.2(4) ?
    F9A P2A F7A . . 173.8(4) ?
    F11A P2A F7A . . 85.1(4) ?
    F8A P2A F7A . . 88.5(4) ?
    F12A P2A F7A . . 86.9(4) ?
    F9A P2A F10A . . 79.3(4) ?
    F11A P2A F10A . . 85.8(4) ?
    F8A P2A F10A . . 167.3(4) ?
    F12A P2A F10A . . 94.8(4) ?
    F7A P2A F10A . . 103.7(4) ?
    F7B P2B F10B . . 75.3(7) ?
    F7B P2B F12B . . 107.1(7) ?
    F10B P2B F12B . . 75.1(8) ?
    F7B P2B F8B . . 94.6(9) ?
    F10B P2B F8B . . 157.7(8) ?
    F12B P2B F8B . . 89.4(8) ?
    F7B P2B F11B . . 84.9(7) ?
    F10B P2B F11B . . 109.5(7) ?
    F12B P2B F11B . . 168.1(7) ?
    F8B P2B F11B . . 89.0(7) ?
    F7B P2B F9B . . 170.8(7) ?
    F10B P2B F9B . . 105.9(7) ?
    F12B P2B F9B . . 82.0(6) ?
    F8B P2B F9B . . 87.3(8) ?
    F11B P2B F9B . . 86.1(7) ?
    O1W O2W O3W . . 116(3) ?
loop_
    _geom_torsion_atom_site_label_1
    _geom_torsion_atom_site_label_2
    _geom_torsion_atom_site_label_3
    _geom_torsion_atom_site_label_4
    _geom_torsion_site_symmetry_1
    _geom_torsion_site_symmetry_2
    _geom_torsion_site_symmetry_3
    _geom_torsion_site_symmetry_4
    _geom_torsion
    _geom_torsion_publ_flag
    N1 C1 C2 C3 . . . . -1.5(10) ?
    C1 C2 C3 C4 . . . . 1.1(10) ?
    C2 C3 C4 C5 . . . . 0.1(10) ?
    C3 C4 C5 N1 . . . . -1.1(9) ?
    C3 C4 C5 C6 . . . . 177.0(5) ?
    N1 C5 C6 N2 . . . . 2.3(7) ?
    C4 C5 C6 N2 . . . . -175.9(5) ?
    N1 C5 C6 C7 . . . . 179.3(5) ?
    C4 C5 C6 C7 . . . . 1.1(8) ?
    N2 C6 C7 C8 . . . . -0.7(8) ?
    C5 C6 C7 C8 . . . . -177.5(5) ?
    C6 C7 C8 C9 . . . . -0.3(8) ?
    C6 C7 C8 C18 . . . . 178.3(5) ?
    C7 C8 C9 C10 . . . . 1.2(8) ?
    C18 C8 C9 C10 . . . . -177.5(5) ?
    C8 C9 C10 N2 . . . . -1.2(8) ?
    C8 C9 C10 C11 . . . . 175.0(5) ?
    N2 C10 C11 N3 . . . . -5.8(7) ?
    C9 C10 C11 N3 . . . . 177.8(5) ?
    N2 C10 C11 C12 . . . . 172.5(5) ?
    C9 C10 C11 C12 . . . . -3.9(9) ?
    N3 C11 C12 C13 . . . . 1.9(9) ?
    C10 C11 C12 C13 . . . . -176.3(6) ?
    C11 C12 C13 C14 . . . . -2.0(10) ?
    C12 C13 C14 C15 . . . . 0.7(10) ?
    C13 C14 C15 N3 . . . . 0.6(10) ?
    N4 C16 C17 C18 . . . . -1.4(12) ?
    C16 C17 C18 C19 . . . . -1.5(10) ?
    C16 C17 C18 C8 . . . . -176.6(6) ?
    C7 C8 C18 C19 . . . . -155.2(6) ?
    C9 C8 C18 C19 . . . . 23.4(8) ?
    C7 C8 C18 C17 . . . . 19.7(9) ?
    C9 C8 C18 C17 . . . . -161.7(6) ?
    C17 C18 C19 C20 . . . . 2.1(10) ?
    C8 C18 C19 C20 . . . . 177.3(6) ?
    C18 C19 C20 N4 . . . . 0.1(12) ?
    C2 C1 N1 C5 . . . . 0.6(8) ?
    C2 C1 N1 Mn1 . . . . 178.4(5) ?
    C4 C5 N1 C1 . . . . 0.8(8) ?
    C6 C5 N1 C1 . . . . -177.5(5) ?
    C4 C5 N1 Mn1 . . . . -177.2(4) ?
    C6 C5 N1 Mn1 . . . . 4.5(6) ?
    C7 C6 N2 C10 . . . . 0.7(8) ?
    C5 C6 N2 C10 . . . . 177.8(5) ?
    C7 C6 N2 Mn1 . . . . 174.5(4) ?
    C5 C6 N2 Mn1 . . . . -8.3(6) ?
    C9 C10 N2 C6 . . . . 0.2(8) ?
    C11 C10 N2 C6 . . . . -176.3(5) ?
    C9 C10 N2 Mn1 . . . . -173.6(4) ?
    C11 C10 N2 Mn1 . . . . 9.9(6) ?
    C14 C15 N3 C11 . . . . -0.7(9) ?
    C14 C15 N3 Mn1 . . . . 177.6(5) ?
    C12 C11 N3 C15 . . . . -0.6(9) ?
    C10 C11 N3 C15 . . . . 177.7(5) ?
    C12 C11 N3 Mn1 . . . . -179.0(5) ?
    C10 C11 N3 Mn1 . . . . -0.6(6) ?
    C17 C16 N4 C20 . . . . 3.5(12) ?
    C19 C20 N4 C16 . . . . -2.9(11) ?
    N5 C21 C22 C23 . . . . -0.4(18) ?
    C21 C22 C23 C24 . . . . 0.0(16) ?
    C22 C23 C24 C25 . . . . 0.4(16) ?
    C23 C24 C25 N5 . . . . -0.5(15) ?
    C23 C24 C25 C26 . . . . 177.4(10) ?
    N5 C25 C26 N6 . . . . -0.8(10) ?
    C24 C25 C26 N6 . . . . -178.7(9) ?
    N5 C25 C26 C27 . . . . 177.2(9) ?
    C24 C25 C26 C27 . . . . -0.7(12) ?
    N6 C26 C27 C28 . . . . 3.6(12) ?
    C25 C26 C27 C28 . . . . -174.3(7) ?
    C28 C29 C30 N6 . . . . 2.5(11) ?
    C28 C29 C30 C31 . . . . -178.7(7) ?
    N6 C30 C31 N7 . . . . 3.5(10) ?
    C29 C30 C31 N7 . . . . -175.4(9) ?
    N6 C30 C31 C32 . . . . -173.7(9) ?
    C29 C30 C31 C32 . . . . 7.4(13) ?
    N7 C31 C32 C33 . . . . 0.9(13) ?
    C30 C31 C32 C33 . . . . 177.9(9) ?
    C31 C32 C33 C34 . . . . -0.3(13) ?
    C32 C33 C34 C35 . . . . -0.2(16) ?
    C33 C34 C35 N7 . . . . 0(2) ?
    C22 C21 N5 C25 . . . . 0.4(17) ?
    C22 C21 N5 Mn1 . . . . -177.3(10) ?
    C24 C25 N5 C21 . . . . 0.0(14) ?
    C26 C25 N5 C21 . . . . -177.9(9) ?
    C24 C25 N5 Mn1 . . . . 177.9(8) ?
    C26 C25 N5 Mn1 . . . . -0.1(10) ?
    C29 C30 N6 C26 . . . . -2.3(12) ?
    C31 C30 N6 C26 . . . . 178.8(8) ?
    C29 C30 N6 Mn1 . . . . 173.7(7) ?
    C31 C30 N6 Mn1 . . . . -5.2(9) ?
    C27 C26 N6 C30 . . . . -0.7(12) ?
    C25 C26 N6 C30 . . . . 177.3(7) ?
    C27 C26 N6 Mn1 . . . . -176.8(7) ?
    C25 C26 N6 Mn1 . . . . 1.3(10) ?
    C34 C35 N7 C31 . . . . 0(2) ?
    C34 C35 N7 Mn1 . . . . -177.4(15) ?
    C32 C31 N7 C35 . . . . -1.0(15) ?
    C30 C31 N7 C35 . . . . -178.2(12) ?
    C32 C31 N7 Mn1 . . . . 177.0(9) ?
    C30 C31 N7 Mn1 . . . . -0.3(10) ?
    C30 C29 C28 C27 . . . . 0.4(10) ?
    C30 C29 C28 C38 . . . . -179.3(7) ?
    C26 C27 C28 C29 . . . . -3.3(11) ?
    C26 C27 C28 C38 . . . . 176.4(7) ?
    N8 C36 C37 C38 . . . . 1.3(13) ?
    C36 C37 C38 C39 . . . . -1.7(11) ?
    C36 C37 C38 C28 . . . . 176.3(7) ?
    C29 C28 C38 C37 . . . . -135.8(8) ?
    C27 C28 C38 C37 . . . . 44.4(10) ?
    C29 C28 C38 C39 . . . . 42.1(9) ?
    C27 C28 C38 C39 . . . . -137.6(7) ?
    C37 C38 C39 C40 . . . . 0.4(11) ?
    C28 C38 C39 C40 . . . . -177.6(6) ?
    C38 C39 C40 N8 . . . . 1.6(11) ?
    C37 C36 N8 C40 . . . . 0.5(13) ?
    C39 C40 N8 C36 . . . . -1.9(12) ?
    N105 C121 C122 C123 . . . . 1(11) ?
    C121 C122 C123 C124 . . . . -3(8) ?
    C122 C123 C124 C125 . . . . 2(9) ?
    C123 C124 C125 N105 . . . . 1(8) ?
    C123 C124 C125 C126 . . . . 179(6) ?
    N105 C125 C126 N106 . . . . 2(5) ?
    C124 C125 C126 N106 . . . . -175(5) ?
    N105 C125 C126 C127 . . . . -175(5) ?
    C124 C125 C126 C127 . . . . 7(6) ?
    N106 C126 C127 C128 . . . . 3(7) ?
    C125 C126 C127 C128 . . . . -180(4) ?
    C128 C129 C130 N106 . . . . 0(6) ?
    C128 C129 C130 C131 . . . . -176(4) ?
    N106 C130 C131 N107 . . . . -5(4) ?
    C129 C130 C131 N107 . . . . 171(5) ?
    N106 C130 C131 C132 . . . . 171(5) ?
    C129 C130 C131 C132 . . . . -13(5) ?
    N107 C131 C132 C133 . . . . 1(7) ?
    C130 C131 C132 C133 . . . . -175(6) ?
    C131 C132 C133 C134 . . . . -4(6) ?
    C132 C133 C134 C135 . . . . 4(9) ?
    C133 C134 C135 N107 . . . . 0(13) ?
    C122 C121 N105 C125 . . . . 2(11) ?
    C122 C121 N105 Mn1 . . . . -177(6) ?
    C124 C125 N105 C121 . . . . -3(7) ?
    C126 C125 N105 C121 . . . . 179(5) ?
    C124 C125 N105 Mn1 . . . . 176(5) ?
    C126 C125 N105 Mn1 . . . . -2(5) ?
    C129 C130 N106 C126 . . . . 2(5) ?
    C131 C130 N106 C126 . . . . 178(4) ?
    C129 C130 N106 Mn1 . . . . -177(4) ?
    C131 C130 N106 Mn1 . . . . -1(4) ?
    C127 C126 N106 C130 . . . . -3(6) ?
    C125 C126 N106 C130 . . . . 180(3) ?
    C127 C126 N106 Mn1 . . . . 176(4) ?
    C125 C126 N106 Mn1 . . . . -1(5) ?
    C134 C135 N107 C131 . . . . -3(11) ?
    C134 C135 N107 Mn1 . . . . 165(9) ?
    C132 C131 N107 C135 . . . . 3(8) ?
    C130 C131 N107 C135 . . . . 179(6) ?
    C132 C131 N107 Mn1 . . . . -167(5) ?
    C130 C131 N107 Mn1 . . . . 9(5) ?
    C126 C127 C128 C138 . . . . 177(4) ?
    C126 C127 C128 C129 . . . . -1(7) ?
    C130 C129 C128 C127 . . . . 0(6) ?
    C130 C129 C128 C138 . . . . -179(4) ?
    N108 C136 C137 C138 . . . . 0.0 ?
    C136 C137 C138 C139 . . . . 0.0 ?
    C136 C137 C138 C128 . . . . 177(3) ?
    C127 C128 C138 C139 . . . . -39(5) ?
    C129 C128 C138 C139 . . . . 140(4) ?
    C127 C128 C138 C137 . . . . 144(4) ?
    C129 C128 C138 C137 . . . . -37(5) ?
    C137 C138 C139 C140 . . . . 0.0 ?
    C128 C138 C139 C140 . . . . -177(3) ?
    C138 C139 C140 N108 . . . . 0.0 ?
    C139 C140 N108 C136 . . . . 0.0 ?
    C137 C136 N108 C140 . . . . 0.0 ?
loop_
    _geom_hbond_atom_site_label_D
    _geom_hbond_atom_site_label_H
    _geom_hbond_atom_site_label_A
    _geom_hbond_site_symmetry_A
    _geom_hbond_distance_DH
    _geom_hbond_distance_HA
    _geom_hbond_distance_DA
    _geom_hbond_angle_DHA
    C12 H12 F5A 3_665 0.95 2.50 3.422(9) 164
    C15 H15 F12A 4_565 0.95 2.46 3.305(9) 149
    C16 H16 F7A 1_655 0.95 2.38 3.289(9) 160
    C19 H19 F5A 3_665 0.95 2.41 3.328(10) 162
    C29 H29 N4 1_455 0.95 2.35 3.270(8) 163
_shelx_hkl_file
;
   1   0   0    0.00    0.01
   1   0   0    0.00    0.00
  -1   0   0    0.00    0.01
  -1   0   0    0.02    0.02
   3   0   0   62.02    1.71
  -3   0   0   63.52    1.79
   3   0   0   64.41    1.90
  -3   0   0   62.15    1.66
  -3   0   0   61.97    1.66
   3   0   0   63.22    1.72
  -4   0   0  117.90    3.03
   4   0   0  116.34    3.12
  -4   0   0  118.32    3.22
   4   0   0  118.16    3.13
   4   0   0  116.78    3.35
  -5   0   0   35.70    1.01
  -5   0   0   33.14    1.21
   5   0   0   35.97    1.38
   5   0   0   32.63    1.12
   5   0   0   34.12    1.13
   6   0   0    0.07    0.14
   6   0   0    0.12    0.10
  -6   0   0    0.12    0.12
   6   0   0    0.06    0.11
  -6   0   0    0.06    0.06
  -6   0   0    0.19    0.15
   7   0   0   -0.03    0.12
  -7   0   0    0.21    0.13
  -7   0   0    0.37    0.21
   7   0   0    0.04    0.12
   7   0   0   -0.16    0.14
   8   0   0   21.92    1.24
   8   0   0   19.84    0.94
  -8   0   0   21.05    1.02
   8   0   0   20.30    0.95
  -8   0   0   19.32    1.14
   9   0   0    2.15    0.39
   9   0   0    1.50    0.43
  -9   0   0    1.59    0.44
  -9   0   0    1.73    0.34
   9   0   0    1.22    0.31
  10   0   0    0.24    0.19
 -10   0   0    0.41    0.15
  10   0   0    0.81    0.36
 -10   0   0    0.31    0.26
  10   0   0    0.19    0.19
 -11   0   0    1.94    0.51
  11   0   0    1.78    0.40
  11   0   0    2.96    0.52
  11   0   0    2.84    0.66
 -11   0   0    2.97    0.52
  12   0   0   10.24    0.81
 -12   0   0   11.54    0.84
  12   0   0   12.30    1.40
  12   0   0   11.00    0.84
  13   0   0    1.76    0.46
  13   0   0    2.00    0.68
 -13   0   0    2.35    0.49
 -14   0   0    3.19    0.56
  14   0   0    2.77    0.58
  15   0   0    4.93    0.78
 -15   0   0    5.32    0.77
 -16   0   0    6.70    0.91
  16   0   0    6.34    0.93
 -17   0   0    3.02    0.64
  17   0   0    2.94    0.71
 -18   0   0    1.22    0.40
  18   0   0    0.33    0.33
 -19   0   0   -0.03    0.24
  19   0   0   -0.13    0.24
 -19   0   0   -0.08    0.10
 -20   0   0    0.00    0.11
 -20   0   0    0.66    0.39
  20   0   0    0.24    0.37
  21   0   0    2.00    0.72
 -21   0   0    2.96    0.79
 -21   0   0    2.74    0.62
   0  -1   0   -0.12    0.02
   0  -1   0   -0.10    0.01
   0  -1   0   -0.12    0.02
   0  -1   0   -0.10    0.01
   0  -1   0   -0.09    0.01
   0   1   0   -0.11    0.01
   0   1   0   -0.11    0.01
   0   1   0   -0.10    0.02
   0   1   0   -0.09    0.01
   0   1   0   -0.10    0.00
   2  -1   0   12.44    0.57
   2  -1   0   10.62    0.46
   2  -1   0   11.11    0.45
  -2  -1   0   10.77    0.42
  -2  -1   0   11.13    0.38
   2  -1   0   10.73    0.48
  -2   1   0   11.00    0.55
  -2   1   0   10.77    0.46
  -2   1   0   10.82    0.44
  -2   1   0   10.27    0.48
  -3  -1   0   34.43    1.10
   3  -1   0   34.18    1.11
  -3  -1   0   35.46    1.04
   3  -1   0   34.91    1.29
   3   1   0   34.89    0.92
  -3   1   0   34.02    1.14
  -3   1   0   34.75    1.18
  -3   1   0   34.87    1.29
  -3   1   0   34.79    1.16
  -3   1   0   32.76    1.08
   3   1   0   36.01    0.92
   4  -1   0   15.67    0.67
   4  -1   0   15.80    0.83
  -4  -1   0   16.48    0.63
   4   1   0   15.90    0.72
   4   1   0   16.51    0.54
  -4   1   0   15.55    0.70
  -4   1   0   15.25    0.82
   4   1   0   15.58    0.53
  -4   1   0   16.13    0.74
  -5  -1   0    6.64    0.39
   5  -1   0    6.79    0.57
   5  -1   0    5.76    0.41
  -5   1   0    6.17    0.54
  -5   1   0    6.58    0.44
   5   1   0    5.98    0.46
   5   1   0    6.23    0.33
  -5   1   0    6.19    0.45
   5   1   0    5.90    0.32
   6  -1   0   11.76    0.64
  -6  -1   0   12.15    0.60
   6  -1   0   10.83    0.79
  -6   1   0   10.88    0.66
  -6   1   0   10.76    0.63
  -6   1   0   12.64    0.82
   6   1   0   10.89    0.52
  -6   1   0   11.84    0.55
   6   1   0   11.51    0.52
   6   1   0   10.58    0.69
  -7  -1   0   40.84    1.47
   7  -1   0   39.81    1.50
   7  -1   0   40.44    1.80
   7   1   0   44.08    1.72
   7   1   0   41.54    1.38
   7   1   0   40.09    1.37
  -7   1   0   41.50    1.79
  -7   1   0   41.14    1.60
  -7   1   0   42.98    1.58
  -7   1   0   43.07    1.37
   8  -1   0    0.04    0.19
   8  -1   0    0.20    0.15
  -8  -1   0    0.09    0.09
  -8  -1   0    0.20    0.12
  -8   1   0    0.07    0.20
  -8   1   0    0.10    0.10
  -8   1   0    0.11    0.12
  -8   1   0    0.11    0.07
   8   1   0    0.09    0.19
   8   1   0   -0.08    0.09
   8   1   0    0.13    0.15
   9  -1   0    6.56    0.57
   9  -1   0    6.53    0.90
  -9  -1   0    6.26    0.50
   9   1   0    6.53    0.50
   9   1   0    5.47    0.47
   9   1   0    6.75    0.84
  -9   1   0    6.26    0.53
  -9   1   0    6.73    0.58
  -9   1   0    5.86    0.81
 -10  -1   0    2.07    0.39
  10  -1   0    2.27    0.56
 -10  -1   0    1.39    0.29
 -10  -1   0    0.46    0.25
  10  -1   0    2.44    0.46
  10   1   0    2.06    0.37
  10   1   0    1.82    0.36
 -10   1   0    1.99    0.43
  10   1   0    1.60    0.44
 -10   1   0    1.22    0.44
 -10   1   0    2.19    0.41
  11  -1   0    0.02    0.20
  11  -1   0   -0.16    0.11
 -11  -1   0    0.12    0.08
 -11  -1   0    0.12    0.19
 -11  -1   0   -0.05    0.04
 -11   1   0   -0.05    0.06
  11   1   0   -0.10    0.13
 -11   1   0    0.09    0.05
  11   1   0    0.12    0.24
  11   1   0    0.04    0.13
 -11   1   0    0.13    0.27
 -12  -1   0   -0.09    0.18
  12  -1   0    0.01    0.32
  12  -1   0    0.15    0.20
 -12  -1   0    0.18    0.09
 -12  -1   0    0.43    0.15
  12   1   0    0.05    0.18
 -12   1   0    0.33    0.13
 -12   1   0    0.22    0.12
  12   1   0    0.37    0.24
 -12   1   0    0.41    0.36
  13  -1   0    9.13    0.82
  13  -1   0    7.20    1.13
 -13  -1   0    7.58    0.67
  13   1   0    8.73    0.78
 -13   1   0    9.08    0.80
  13   1   0    9.38    0.78
  14  -1   0    6.18    1.13
 -14  -1   0    5.37    0.73
  14  -1   0    4.73    0.78
  14   1   0    5.52    0.78
 -14   1   0    5.83    0.86
 -15  -1   0    0.73    0.27
  15  -1   0    0.86    0.42
  15   1   0    0.50    0.30
 -15   1   0    0.43    0.22
 -16  -1   0    4.38    0.81
 -16  -1   0    3.81    0.64
  16  -1   0    2.11    0.60
 -16   1   0    3.81    0.68
  16   1   0    3.08    0.63
 -17  -1   0    0.36    0.31
  17  -1   0    0.78    0.42
 -17  -1   0    1.16    0.33
 -17   1   0    0.61    0.26
  17   1   0    1.41    0.49
 -18  -1   0    1.53    0.42
  18  -1   0    2.28    0.66
 -18  -1   0    1.96    0.57
  18   1   0    1.45    0.52
 -18   1   0    1.72    0.45
 -19  -1   0    0.53    0.19
  19  -1   0    0.15    0.29
 -19  -1   0    0.54    0.36
 -19   1   0    0.51    0.26
  19   1   0    0.66    0.40
  20  -1   0    0.40    0.27
 -20  -1   0    0.22    0.27
 -20  -1   0    0.16    0.15
 -20   1   0    0.13    0.11
  20   1   0    0.32    0.45
  21  -1   0    1.03    0.48
 -21  -1   0    2.02    0.48
 -21  -1   0    1.69    0.51
 -21   1   0    0.58    0.44
  21   1   0    2.96    0.82
 -21   1   0    1.07    0.38
   0  -2   0   71.57    1.92
   0  -2   0   68.63    1.83
   0  -2   0   69.01    2.03
   0  -2   0   69.83    1.88
   0   2   0   67.66    1.91
   0   2   0   70.64    1.84
   0   2   0   60.03    1.99
  -1  -2   0   15.45    0.54
   1  -2   0   16.39    0.61
   1  -2   0   15.33    0.61
  -1  -2   0   15.81    0.47
  -1  -2   0   14.91    0.44
  -1  -2   0   15.46    0.47
   1  -2   0   15.43    0.71
  -1  -2   0   14.53    0.59
   1  -2   0   15.98    0.63
   1   2   0   15.98    0.50
   1   2   0   15.68    0.47
  -1   2   0   15.82    0.64
  -1   2   0   16.46    0.72
  -1   2   0   15.23    0.60
   2  -2   0    3.33    0.27
  -2  -2   0    3.61    0.25
   2  -2   0    4.35    0.48
  -2  -2   0    3.34    0.20
   2  -2   0    3.55    0.29
  -2   2   0    3.22    0.41
  -2   2   0    3.09    0.29
  -2   2   0    3.54    0.28
  -2   2   0    3.02    0.25
  -3  -2   0   12.13    0.51
   3  -2   0   11.82    0.61
   3  -2   0   11.44    0.72
  -3  -2   0   12.53    0.46
   3  -2   0   12.78    0.60
  -3   2   0   12.80    0.62
  -3   2   0   11.26    0.62
  -3   2   0   12.74    0.74
  -4  -2   0    7.47    0.41
  -4  -2   0    7.13    0.40
   4  -2   0    6.47    0.44
  -4  -2   0    6.57    0.34
   4  -2   0    8.10    0.62
  -4   2   0    6.62    0.49
  -4   2   0    7.25    0.59
  -4   2   0    7.03    0.47
   4   2   0    6.73    0.23
   4   2   0    6.67    0.23
  -5  -2   0    0.91    0.18
  -5  -2   0    0.90    0.20
  -5  -2   0    0.76    0.20
   5  -2   0    0.50    0.25
   5  -2   0    1.21    0.26
   5   2   0    0.76    0.11
  -5   2   0    0.61    0.21
  -5   2   0    0.89    0.23
  -5   2   0    0.77    0.19
   5   2   0    0.97    0.12
  -5   2   0    0.78    0.32
  -6  -2   0   22.44    0.97
  -6  -2   0   21.91    0.85
   6  -2   0   21.76    1.22
  -6  -2   0   22.47    0.96
   6  -2   0   23.11    1.02
   6   2   0   21.44    0.75
   6   2   0   21.18    0.75
  -6   2   0   21.83    1.01
  -6   2   0   21.47    0.92
  -6   2   0   20.27    1.05
   7  -2   0    1.75    0.34
  -7  -2   0    2.25    0.39
  -7  -2   0    2.07    0.31
   7  -2   0    1.75    0.49
  -7  -2   0    1.97    0.35
   7   2   0    1.71    0.25
  -7   2   0    2.16    0.38
  -7   2   0    2.12    0.40
   7   2   0    2.04    0.26
  -8  -2   0    0.76    0.28
   8  -2   0    1.72    0.38
  -8  -2   0    1.73    0.30
   8  -2   0    0.74    0.34
  -8  -2   0    0.70    0.26
  -8   2   0    0.99    0.27
  -8   2   0    1.56    0.29
   8   2   0    1.13    0.23
   8   2   0    1.65    0.27
  -8   2   0    1.10    0.32
   9  -2   0    2.70    0.49
   9  -2   0    4.70    0.82
  -9  -2   0    2.68    0.39
  -9  -2   0    3.44    0.52
  -9  -2   0    2.56    0.46
  -9   2   0    3.41    0.53
   9   2   0    4.34    0.48
  -9   2   0    3.27    0.41
   9   2   0    2.94    0.39
  -9   2   0    3.33    0.55
 -10  -2   0    0.05    0.17
 -10  -2   0    0.02    0.06
  10  -2   0   -0.01    0.13
  10  -2   0   -0.19    0.20
 -10  -2   0   -0.08    0.15
  10   2   0   -0.01    0.11
 -10   2   0    0.02    0.07
 -10   2   0    0.20    0.14
  10   2   0    0.18    0.14
 -10   2   0    0.14    0.07
  11  -2   0    2.48    0.52
  11  -2   0    1.02    0.49
 -11  -2   0    1.19    0.36
 -11  -2   0    1.74    0.40
 -11  -2   0    1.35    0.31
  11   2   0    1.11    0.30
  11   2   0    1.47    0.33
 -11   2   0    1.34    0.38
 -11   2   0    0.94    0.30
 -12  -2   0   -0.02    0.19
  12  -2   0    0.04    0.32
  12  -2   0    0.12    0.18
 -12  -2   0   -0.14    0.15
 -12  -2   0    0.22    0.09
 -12  -2   0    0.31    0.12
 -12   2   0    0.03    0.07
  12   2   0    0.02    0.16
 -12   2   0    0.68    0.26
  12   2   0   -0.12    0.17
 -13  -2   0   -0.01    0.21
 -13  -2   0    0.02    0.05
 -13  -2   0    0.33    0.16
  13  -2   0   -0.15    0.13
 -13  -2   0    0.18    0.24
  13  -2   0   -0.04    0.34
  13   2   0    0.05    0.16
  13   2   0   -0.01    0.19
 -13   2   0    0.14    0.11
 -14  -2   0    0.67    0.33
  14  -2   0    0.39    0.27
 -14  -2   0    0.39    0.19
  14  -2   0    0.51    0.44
 -14   2   0    0.24    0.18
  14   2   0    0.31    0.24
 -15  -2   0    0.73    0.35
  15  -2   0    0.49    0.31
 -15  -2   0    1.20    0.30
  15   2   0    0.82    0.33
 -15   2   0    0.75    0.32
 -16  -2   0   -0.05    0.19
  16  -2   0    0.56    0.32
 -16  -2   0    0.21    0.12
  16   2   0   -0.07    0.21
 -16   2   0    0.25    0.25
  17  -2   0    0.76    0.41
 -17  -2   0    0.57    0.24
 -17  -2   0    0.84    0.33
  17   2   0    1.22    0.44
 -17   2   0    0.62    0.28
 -18  -2   0   -0.07    0.09
 -18  -2   0   -0.06    0.19
  18  -2   0   -0.18    0.19
 -18   2   0   -0.02    0.09
  18   2   0    0.07    0.27
  19  -2   0   -0.07    0.23
 -19  -2   0    0.56    0.22
 -19  -2   0    0.41    0.27
  19   2   0    0.00    0.29
 -19   2   0   -0.09    0.11
 -20  -2   0    0.49    0.21
  20  -2   0    0.26    0.33
 -20  -2   0    0.30    0.25
  20   2   0    0.12    0.39
 -20   2   0    0.25    0.15
  21  -2   0    1.27    0.55
 -21  -2   0    1.35    0.35
 -21  -2   0    1.09    0.38
 -21   2   0    0.79    0.29
  21   2   0    1.34    0.59
   0  -3   0    0.12    0.15
   0  -3   0   -0.13    0.10
   0  -3   0   -0.02    0.06
   0  -3   0   -0.06    0.09
   0   3   0   -0.20    0.07
   0   3   0   -0.07    0.08
   0   3   0   -0.05    0.07
  -1  -3   0    5.95    0.43
   1  -3   0    6.16    0.39
   1  -3   0    7.13    0.53
  -1  -3   0    6.77    0.28
  -1  -3   0    6.84    0.31
  -1  -3   0    6.15    0.30
   1  -3   0    6.57    0.43
  -1  -3   0    6.80    0.37
   1  -3   0    6.49    0.43
   1   3   0    7.17    0.30
   1   3   0    7.50    0.35
  -1   3   0    6.66    0.40
  -1   3   0    6.29    0.43
   1   3   0    7.26    0.35
   2  -3   0   -0.05    0.15
  -2  -3   0   -0.08    0.09
  -2  -3   0    0.10    0.09
   2  -3   0    0.20    0.13
   2  -3   0    0.18    0.15
   2   3   0    0.05    0.06
  -2   3   0   -0.10    0.13
   2   3   0    0.18    0.07
  -2   3   0    0.01    0.11
   2   3   0    0.03    0.05
   3  -3   0    0.25    0.17
   3  -3   0   -0.13    0.11
  -3  -3   0   -0.01    0.06
  -3  -3   0   -0.03    0.08
   3  -3   0   -0.04    0.18
   3   3   0   -0.05    0.03
  -3   3   0    0.03    0.15
   3   3   0   -0.02    0.04
  -4  -3   0    2.75    0.22
   4  -3   0    3.38    0.44
  -4  -3   0    2.85    0.31
   4  -3   0    2.68    0.49
   4  -3   0    2.83    0.40
   4   3   0    2.67    0.13
   4   3   0    2.65    0.13
  -4   3   0    2.38    0.41
  -5  -3   0   13.18    0.63
   5  -3   0   13.75    0.96
   5  -3   0   13.26    0.76
  -5  -3   0   14.39    0.66
  -5  -3   0   13.79    0.58
   5   3   0   13.72    0.45
  -5   3   0   13.99    0.84
   5   3   0   14.05    0.46
   6  -3   0   -0.27    0.10
  -6  -3   0    0.05    0.12
  -6  -3   0    0.01    0.07
   6  -3   0   -0.17    0.15
  -6  -3   0    0.11    0.13
  -6   3   0   -0.04    0.14
   6   3   0    0.08    0.07
   6   3   0   -0.02    0.06
  -7  -3   0    2.97    0.40
   7  -3   0    2.11    0.40
  -7  -3   0    2.59    0.37
   7  -3   0    3.52    0.67
  -7  -3   0    2.61    0.26
  -7   3   0    2.73    0.49
   7   3   0    2.32    0.26
   7   3   0    2.50    0.26
  -7   3   0    2.72    0.43
   8  -3   0    4.30    0.74
  -8  -3   0    4.04    0.49
  -8  -3   0    4.26    0.35
   8  -3   0    3.58    0.55
  -8  -3   0    4.80    0.55
  -8   3   0    3.88    0.49
  -8   3   0    3.71    0.60
   8   3   0    4.21    0.33
   8   3   0    3.77    0.31
  -9  -3   0   10.60    0.70
  -9  -3   0    9.81    0.69
   9  -3   0   10.27    0.79
  -9  -3   0   10.68    0.61
   9  -3   0   11.90    1.34
   9   3   0   10.24    0.58
  -9   3   0    9.98    0.81
   9   3   0   10.43    0.57
 -10  -3   0    6.90    0.51
  10  -3   0    7.91    0.89
 -10  -3   0    7.45    0.62
  10  -3   0    7.88    1.12
 -10  -3   0    7.52    0.62
 -10   3   0    8.09    0.60
 -10   3   0    7.02    0.70
  10   3   0    7.24    0.51
  10   3   0    7.15    0.52
 -11  -3   0    0.04    0.07
 -11  -3   0    0.08    0.15
  11  -3   0    0.01    0.17
 -11  -3   0   -0.09    0.12
  11  -3   0    0.02    0.27
  11   3   0    0.17    0.16
 -11   3   0    0.69    0.27
  11   3   0    0.19    0.16
 -11   3   0    0.06    0.14
 -12  -3   0    0.16    0.19
 -12  -3   0   -0.01    0.16
  12  -3   0    0.17    0.33
  12  -3   0    0.81    0.34
 -12  -3   0    0.76    0.21
  12   3   0    0.55    0.24
  12   3   0    0.52    0.23
 -12   3   0    0.36    0.21
 -13  -3   0    0.03    0.18
  13  -3   0    0.05    0.38
 -13  -3   0    0.10    0.09
 -13  -3   0    0.03    0.04
 -13  -3   0    0.08    0.20
  13  -3   0    0.27    0.24
  13   3   0    0.00    0.16
 -13   3   0    0.12    0.09
  13   3   0    0.26    0.22
 -14  -3   0    0.00    0.12
  14  -3   0   -0.13    0.34
 -14  -3   0    0.14    0.19
  14  -3   0    0.06    0.21
 -14   3   0   -0.10    0.11
  14   3   0   -0.07    0.16
 -15  -3   0    2.27    0.48
  15  -3   0    1.32    0.47
 -15  -3   0    1.96    0.42
 -15   3   0    2.35    0.58
  15   3   0    2.43    0.53
 -16  -3   0    1.53    0.42
  16  -3   0    1.08    0.44
 -16  -3   0    1.39    0.37
 -16   3   0    1.44    0.46
  16   3   0    1.91    0.51
  17  -3   0   -0.10    0.21
 -17  -3   0    0.23    0.22
 -17  -3   0   -0.01    0.09
  17   3   0    0.13    0.27
 -17   3   0    0.12    0.12
  18  -3   0    0.21    0.32
 -18  -3   0    0.01    0.07
 -18  -3   0   -0.06    0.17
  18   3   0    0.14    0.28
 -18   3   0    0.03    0.15
 -19  -3   0    0.09    0.21
  19  -3   0    0.22    0.32
 -19  -3   0    0.06    0.08
 -19   3   0    0.16    0.13
  19   3   0   -0.18    0.22
 -20  -3   0    0.01    0.18
 -20  -3   0   -0.12    0.06
  20  -3   0    0.37    0.33
 -20   3   0   -0.02    0.14
  20   3   0    0.32    0.37
  21  -3   0   -0.28    0.25
 -21  -3   0    0.03    0.07
  21   3   0    0.27    0.43
 -21   3   0   -0.15    0.11
   0  -4   0  870.26   22.94
   0  -4   0  909.98   22.66
   0  -4   0  857.09   21.91
   0  -4   0  834.18   22.08
   0   4   0  879.51   22.58
   0   4   0  872.43   21.75
   0   4   0  885.42   22.29
  -1  -4   0  133.97    3.36
   1  -4   0  130.55    3.60
   1  -4   0  133.49    3.49
   1  -4   0  130.19    3.66
  -1  -4   0  127.11    3.54
   1  -4   0  129.70    3.90
   1  -4   0  135.51    3.87
  -1  -4   0  128.27    3.73
  -1   4   0  126.92    3.70
   1   4   0  127.19    3.40
   1   4   0  129.43    3.50
  -1   4   0  124.41    3.60
   1   4   0  135.86    3.61
   1   4   0  125.03    3.49
  -2  -4   0    3.02    0.15
  -2  -4   0    3.27    0.17
  -2  -4   0    2.79    0.27
   2  -4   0    4.02    0.59
   2  -4   0    3.82    0.44
   2  -4   0    4.22    0.50
  -2  -4   0    3.67    0.46
  -2   4   0    3.60    0.46
   2   4   0    3.19    0.25
   2   4   0    3.05    0.20
   2   4   0    3.13    0.24
  -3  -4   0    7.87    0.42
   3  -4   0    8.52    0.56
   3  -4   0    7.09    0.54
  -3  -4   0    7.64    0.49
   3  -4   0    9.69    0.76
   3   4   0    7.89    0.32
  -3   4   0    8.12    0.60
   3   4   0    7.94    0.37
   3   4   0    7.87    0.36
   4  -4   0    1.61    0.44
  -4  -4   0    1.34    0.20
  -4  -4   0    1.00    0.22
   4  -4   0    0.81    0.24
   4  -4   0    1.20    0.30
   4   4   0    0.94    0.14
  -4   4   0    1.29    0.33
   4   4   0    1.27    0.15
  -5  -4   0    1.55    0.27
  -5  -4   0    1.60    0.23
   5  -4   0    1.18    0.32
   5  -4   0    1.71    0.35
   5  -4   0    1.84    0.47
   5   4   0    1.41    0.17
   5   4   0    1.63    0.17
  -5   4   0    1.31    0.36
  -6  -4   0    1.28    0.22
   6  -4   0    2.00    0.39
  -6  -4   0    1.69    0.29
   6  -4   0    1.72    0.53
  -6   4   0    1.11    0.36
   6   4   0    1.55    0.19
   6   4   0    1.67    0.19
  -7  -4   0    0.39    0.17
  -7  -4   0    0.66    0.21
  -7  -4   0    0.49    0.13
   7  -4   0    0.39    0.29
   7  -4   0    0.54    0.24
   7   4   0    0.49    0.12
  -7   4   0    0.55    0.27
   7   4   0    0.51    0.13
   8  -4   0    0.35    0.32
  -8  -4   0    0.40    0.17
  -8  -4   0    0.51    0.15
   8  -4   0    0.22    0.19
  -8  -4   0    0.78    0.22
  -8   4   0    0.80    0.29
  -8   4   0    0.11    0.15
   8   4   0    0.29    0.13
   8   4   0    0.57    0.16
  -9  -4   0    0.15    0.07
  -9  -4   0    0.05    0.12
   9  -4   0    0.20    0.17
   9  -4   0    0.20    0.30
  -9  -4   0    0.13    0.15
   9   4   0    0.12    0.12
   9   4   0    0.18    0.13
  -9   4   0    0.11    0.16
  -9   4   0    0.22    0.15
  10  -4   0    2.33    0.51
 -10  -4   0    1.85    0.38
 -10  -4   0    2.09    0.32
 -10  -4   0    2.41    0.39
  10  -4   0    2.48    0.72
 -10   4   0    2.28    0.52
  10   4   0    2.05    0.33
  10   4   0    1.73    0.30
 -10   4   0    2.21    0.41
 -11  -4   0    3.56    0.46
  11  -4   0    3.66    0.86
 -11  -4   0    2.80    0.44
 -11  -4   0    2.89    0.46
  11  -4   0    3.05    0.63
 -11   4   0    2.79    0.62
  11   4   0    2.65    0.40
  11   4   0    3.34    0.45
 -12  -4   0    3.10    0.51
  12  -4   0    2.43    0.54
  12  -4   0    4.81    1.02
 -12  -4   0    2.62    0.45
 -12  -4   0    3.42    0.46
  12   4   0    2.76    0.44
 -12   4   0    3.37    0.69
  12   4   0    3.54    0.50
  13  -4   0    0.04    0.21
 -13  -4   0   -0.04    0.17
 -13  -4   0    0.11    0.17
 -13  -4   0    0.16    0.10
  13  -4   0    0.32    0.37
 -13   4   0    0.09    0.14
  13   4   0    0.01    0.16
  13   4   0    0.23    0.21
  14  -4   0    1.71    0.53
 -14  -4   0    0.75    0.23
  14  -4   0    0.10    0.41
 -14  -4   0    0.62    0.26
  14   4   0    0.69    0.30
 -14   4   0    0.97    0.39
  15  -4   0    2.28    0.95
 -15  -4   0    1.64    0.36
  15  -4   0    1.21    0.48
 -15  -4   0    2.74    0.45
 -15   4   0    1.95    0.57
  15   4   0    2.04    0.50
  16  -4   0    0.24    0.29
 -16  -4   0    0.43    0.22
 -16  -4   0    0.21    0.12
 -16   4   0    0.28    0.18
  16   4   0    0.28    0.30
 -17  -4   0    0.24    0.12
 -17  -4   0   -0.02    0.14
  17  -4   0    0.21    0.26
  17   4   0    0.11    0.23
 -17   4   0    0.53    0.29
  18  -4   0    1.29    0.56
 -18  -4   0    0.92    0.26
 -18  -4   0    1.06    0.28
  18   4   0    1.33    0.48
 -18   4   0    1.04    0.43
 -19  -4   0   -0.06    0.06
  19  -4   0    0.05    0.33
  19   4   0    0.31    0.35
 -19   4   0    0.25    0.21
 -20  -4   0    0.26    0.12
  20  -4   0    1.15    0.53
  20   4   0    0.30    0.34
 -20   4   0    0.11    0.12
  21  -4   0   -0.11    0.34
 -21  -4   0    0.10    0.08
 -21   4   0   -0.04    0.12
  21   4   0    0.30    0.37
   0  -5   0    0.02    0.06
   0  -5   0   -0.01    0.11
   0  -5   0   -0.14    0.16
   0  -5   0   -0.03    0.08
   0   5   0   -0.19    0.05
   0   5   0   -0.02    0.11
   0   5   0   -0.06    0.05
   1  -5   0  162.51    4.89
   1  -5   0  159.47    4.37
  -1  -5   0  165.06    4.75
  -1  -5   0  163.02    4.25
   1  -5   0  159.63    4.51
  -1  -5   0  167.03    4.50
   1  -5   0  158.49    4.59
   1   5   0  163.62    4.31
  -1   5   0  165.16    4.67
   1   5   0  167.58    4.45
  -1   5   0  168.15    4.56
   1   5   0  171.38    4.58
   2  -5   0   21.30    1.02
   2  -5   0   22.21    1.22
   2  -5   0   19.66    0.94
  -2  -5   0   21.86    0.71
  -2  -5   0   20.45    0.87
  -2  -5   0   19.62    0.99
  -2  -5   0   21.39    0.66
   2   5   0   21.12    0.74
   2   5   0   20.96    0.83
   2   5   0   19.91    0.83
  -2   5   0   21.84    1.07
   3  -5   0   14.64    0.81
   3  -5   0   14.03    1.02
   3  -5   0   14.01    0.84
  -3  -5   0   15.47    0.81
  -3  -5   0   13.73    0.66
  -3   5   0   16.03    0.94
   3   5   0   14.73    0.64
   3   5   0   15.50    0.63
   3   5   0   15.37    0.57
  -4  -5   0    6.26    0.40
   4  -5   0    6.40    0.56
  -4  -5   0    6.30    0.48
   4  -5   0    7.24    0.60
   4  -5   0    8.55    0.97
   4   5   0    6.51    0.31
   4   5   0    6.48    0.37
  -4   5   0    7.25    0.64
   4   5   0    6.58    0.37
   5  -5   0   33.99    1.76
  -5  -5   0   30.65    1.22
   5  -5   0   29.57    1.42
  -5  -5   0   31.51    1.11
   5  -5   0   34.15    1.45
  -5   5   0   31.29    1.50
   5   5   0   28.79    1.00
   5   5   0   31.50    1.02
   5   5   0   31.95    0.95
  -6  -5   0   24.60    1.03
  -6  -5   0   25.84    0.96
   6  -5   0   23.68    1.25
   6  -5   0   26.39    1.60
   6  -5   0   25.72    1.32
   6   5   0   24.73    0.87
   6   5   0   25.76    0.87
  -6   5   0   24.95    1.35
   7  -5   0   20.52    1.45
  -7  -5   0   18.42    0.86
  -7  -5   0   19.00    0.80
  -7  -5   0   19.40    0.90
   7  -5   0   19.37    1.14
  -7   5   0   18.15    1.17
   7   5   0   19.61    0.74
   7   5   0   19.38    0.73
  -8  -5   0    0.17    0.10
  -8  -5   0   -0.10    0.10
   8  -5   0    0.14    0.17
  -8  -5   0    0.03    0.05
   8  -5   0   -0.06    0.18
   8   5   0   -0.05    0.08
  -8   5   0    0.11    0.16
   8   5   0   -0.05    0.08
   9  -5   0   10.04    1.34
  -9  -5   0   10.20    0.63
  -9  -5   0   10.98    0.59
   9  -5   0   12.14    0.94
  -9  -5   0   11.48    0.66
   9   5   0   10.42    0.56
  -9   5   0    9.67    0.87
  -9   5   0    8.95    0.74
   9   5   0    9.74    0.55
  10  -5   0    0.76    0.43
 -10  -5   0    0.22    0.15
  10  -5   0    0.17    0.23
 -10  -5   0    0.24    0.08
 -10  -5   0    0.18    0.13
  10   5   0    0.10    0.14
 -10   5   0    0.16    0.17
  10   5   0    0.18    0.14
 -10   5   0    0.25    0.19
 -11  -5   0    4.12    0.36
  11  -5   0    3.42    0.85
 -11  -5   0    3.82    0.46
 -11  -5   0    4.36    0.52
  11  -5   0    3.83    0.72
  11   5   0    4.41    0.51
 -11   5   0    3.86    0.61
 -11   5   0    4.46    0.78
  11   5   0    4.62    0.53
 -12  -5   0    1.43    0.28
  12  -5   0    1.36    0.62
 -12  -5   0    1.11    0.27
 -12  -5   0    1.72    0.34
  12  -5   0    1.52    0.48
  12   5   0    2.01    0.38
 -12   5   0    1.41    0.44
  12   5   0    1.46    0.32
 -13  -5   0    1.63    0.34
 -13  -5   0    2.24    0.37
 -13  -5   0    3.09    0.42
  13  -5   0    0.98    0.62
  13  -5   0    1.86    0.52
  13   5   0    3.09    0.52
 -13   5   0    1.63    0.49
  13   5   0    2.88    0.47
 -14  -5   0    1.50    0.31
 -14  -5   0    1.99    0.41
  14  -5   0    1.84    0.56
  14  -5   0    1.21    0.69
 -14  -5   0    1.49    0.30
 -14   5   0    1.94    0.59
  14   5   0    1.78    0.40
  15  -5   0    1.17    0.70
  15  -5   0    1.15    0.47
 -15  -5   0    1.24    0.26
 -15  -5   0    1.02    0.25
 -15   5   0    0.44    0.31
  15   5   0    0.30    0.24
 -16  -5   0    0.14    0.12
  16  -5   0    0.18    0.31
 -16  -5   0    0.36    0.14
  16   5   0    0.07    0.21
 -16   5   0    0.00    0.15
  17  -5   0   -0.03    0.24
 -17  -5   0    1.07    0.24
  17   5   0    1.18    0.42
  18  -5   0    0.95    0.51
  18   5   0    1.18    0.47
 -18   5   0    0.33    0.28
  19  -5   0    0.01    0.28
 -19  -5   0    0.04    0.09
 -19   5   0    0.11    0.14
  19   5   0    0.34    0.38
  20  -5   0    2.74    0.79
 -20  -5   0    1.98    0.32
  20   5   0    3.18    0.76
 -20   5   0    1.46    0.48
  21  -5   0    1.68    0.67
 -21  -5   0    0.73    0.18
  21   5   0    0.56    0.47
 -21   5   0    1.27    0.42
   0  -6   0   87.80    2.76
   0  -6   0   91.74    3.08
   0  -6   0   88.11    2.50
   0  -6   0   86.85    2.64
   0   6   0   89.16    2.58
   0   6   0   86.09    2.70
   0   6   0   87.00    2.82
   1  -6   0    6.11    0.80
  -1  -6   0    8.30    0.42
   1  -6   0    8.55    0.58
   1  -6   0    8.76    0.64
  -1  -6   0    6.68    0.52
   1  -6   0    7.91    0.48
  -1  -6   0    7.40    0.65
   1   6   0    8.96    0.56
  -1   6   0    9.11    0.67
   1   6   0    7.99    0.45
  -1   6   0    8.43    0.67
   1   6   0    8.36    0.59
  -2  -6   0   53.88    1.82
   2  -6   0   54.54    1.93
  -2  -6   0   53.96    1.58
   2  -6   0   54.18    2.00
   2  -6   0   54.62    1.77
   2  -6   0   48.94    2.20
  -2  -6   0   50.59    2.00
  -2  -6   0   54.94    1.51
   2   6   0   54.16    1.64
  -2   6   0   51.03    2.02
   2   6   0   52.97    1.76
   2   6   0   53.75    1.76
   2   6   0   55.39    1.89
   3  -6   0    5.35    0.64
  -3  -6   0    6.64    0.70
   3  -6   0    5.44    0.70
  -3  -6   0    4.75    0.40
   3  -6   0    4.51    0.73
   3   6   0    4.87    0.31
  -3   6   0    4.91    0.67
   3   6   0    5.19    0.39
   3   6   0    4.84    0.39
  -4  -6   0   10.65    0.71
   4  -6   0    9.56    0.74
  -4  -6   0    9.99    0.58
   4  -6   0   10.30    0.77
   4  -6   0   10.20    1.16
   4   6   0    9.28    0.53
  -4   6   0   10.17    0.81
   4   6   0   10.43    0.55
   4   6   0   10.02    0.46
   5  -6   0    1.22    0.36
  -5  -6   0    1.26    0.23
   5  -6   0    1.86    0.56
   5  -6   0    1.15    0.35
  -5  -6   0    1.19    0.28
   5   6   0    1.62    0.20
   5   6   0    0.95    0.21
  -5   6   0    1.26    0.39
   5   6   0    1.16    0.22
  -6  -6   0   11.96    0.71
  -6  -6   0   10.91    0.60
   6  -6   0   12.16    1.36
   6  -6   0   11.43    0.87
   6  -6   0   12.40    0.92
   6   6   0   13.41    0.52
   6   6   0   13.14    0.60
   6   6   0   12.03    0.58
  -6   6   0   12.09    0.95
  -7  -6   0    0.19    0.14
   7  -6   0    0.00    0.27
  -7  -6   0    0.19    0.09
   7  -6   0    0.15    0.20
  -7   6   0   -0.05    0.11
   7   6   0    0.18    0.12
   7   6   0    0.31    0.13
   8  -6   0    8.74    0.98
  -8  -6   0   10.24    0.63
  -8  -6   0    9.94    0.56
  -8  -6   0   10.88    0.65
   8  -6   0   10.60    1.37
   8   6   0   11.44    0.57
  -8   6   0   10.19    0.92
   8   6   0    9.96    0.55
   9  -6   0    2.69    0.73
  -9  -6   0    2.13    0.34
   9  -6   0    2.42    0.55
  -9  -6   0    2.46    0.33
  -9  -6   0    2.46    0.36
  -9   6   0    1.64    0.47
   9   6   0    2.53    0.34
   9   6   0    1.95    0.31
 -10  -6   0   -0.01    0.10
  10  -6   0   -0.06    0.17
 -10  -6   0    0.00    0.11
  10  -6   0   -0.24    0.20
 -10  -6   0    0.14    0.06
 -10   6   0    0.34    0.21
 -10   6   0   -0.08    0.13
  10   6   0    0.06    0.13
  10   6   0   -0.07    0.10
  11  -6   0    1.54    0.65
 -11  -6   0    1.58    0.30
 -11  -6   0    1.15    0.23
 -11  -6   0    1.01    0.24
  11  -6   0    1.25    0.43
  11   6   0    1.62    0.33
 -11   6   0    0.74    0.34
 -11   6   0    0.73    0.31
  11   6   0    1.22    0.29
  12  -6   0   10.03    1.51
 -12  -6   0    6.58    0.49
 -12  -6   0    6.66    0.48
 -12  -6   0    6.96    0.49
  12  -6   0    7.50    1.04
  12   6   0    6.82    0.58
 -12   6   0    7.32    1.09
  12   6   0    7.86    0.60
  13  -6   0    2.44    0.61
 -13  -6   0    2.98    0.35
 -13  -6   0    2.83    0.39
 -13  -6   0    3.08    0.37
  13  -6   0    3.33    0.96
  13   6   0    3.33    0.53
 -13   6   0    1.87    0.58
  13   6   0    3.63    0.59
 -14  -6   0    1.12    0.20
  14  -6   0    1.99    0.63
 -14  -6   0    1.43    0.29
  14  -6   0    1.65    0.77
 -14  -6   0    1.29    0.22
  14   6   0    1.55    0.40
 -14   6   0    0.50    0.30
 -15  -6   0    3.06    0.42
  15  -6   0    3.66    1.05
  15  -6   0    3.50    0.80
  15   6   0    2.13    0.47
 -15   6   0    4.00    0.86
  16  -6   0    1.30    0.54
 -16  -6   0    1.23    0.24
 -16   6   0    2.21    0.67
  16   6   0    1.51    0.43
  17  -6   0    1.47    0.63
 -17  -6   0    2.26    0.35
 -17   6   0    2.96    0.77
  17   6   0    2.27    0.54
 -18  -6   0    0.38    0.10
  18  -6   0    0.03    0.34
 -18   6   0    0.15    0.17
  18   6   0    0.66    0.42
  19  -6   0    0.75    0.50
 -19  -6   0    0.75    0.13
 -19   6   0    0.94    0.42
  19   6   0    0.86    0.46
  20  -6   0    0.64    0.44
  20   6   0    0.36    0.38
  21  -6   0    1.65    0.65
 -21   6   0    1.47    0.51
  21   6   0    1.52    0.61
   0  -7   0    0.03    0.19
   0  -7   0    0.01    0.05
   0  -7   0   -0.06    0.10
   0  -7   0   -0.26    0.12
   0   7   0    0.15    0.09
   0   7   0   -0.15    0.15
   0   7   0   -0.13    0.07
   1  -7   0   36.36    1.84
   1  -7   0   39.93    1.38
  -1  -7   0   39.37    1.27
   1  -7   0   39.51    1.65
  -1  -7   0   40.22    1.56
   1  -7   0   37.05    1.51
  -1  -7   0   40.69    1.82
   1   7   0   37.77    1.59
   1   7   0   37.83    1.49
   1   7   0   40.62    1.38
  -1   7   0   36.27    1.65
   2  -7   0    1.07    0.35
   2  -7   0    1.75    0.52
   2  -7   0    1.15    0.31
  -2  -7   0    1.62    0.42
  -2  -7   0    1.96    0.37
  -2  -7   0    1.91    0.27
   2  -7   0    1.27    0.25
  -2  -7   0    1.75    0.21
   2   7   0    1.70    0.25
   2   7   0    1.74    0.34
  -2   7   0    1.49    0.39
   2   7   0    1.40    0.31
   3  -7   0   30.15    1.23
   3  -7   0   32.85    1.79
  -3  -7   0   28.97    1.42
   3  -7   0   31.16    1.49
   3  -7   0   27.23    1.34
  -3  -7   0   29.56    1.23
  -3   7   0   29.20    1.49
   3   7   0   29.39    1.20
   3   7   0   30.03    1.07
   3   7   0   29.76    1.20
   3   7   0   29.37    1.27
  -4  -7   0    1.63    0.30
  -4  -7   0    1.06    0.31
   4  -7   0    1.49    0.40
   4  -7   0    1.13    0.35
   4  -7   0    1.28    0.48
   4   7   0    1.46    0.29
  -4   7   0    1.34    0.37
   4   7   0    1.63    0.30
   4   7   0    1.27    0.20
   5  -7   0   10.96    1.29
  -5  -7   0   13.76    0.71
  -5  -7   0   12.23    0.81
   5  -7   0   12.30    0.91
   5  -7   0   12.63    0.93
   5   7   0   13.35    0.69
   5   7   0   12.71    0.67
   5   7   0   14.08    0.60
  -5   7   0   12.69    0.98
   6  -7   0    3.23    0.58
  -6  -7   0    2.78    0.37
   6  -7   0    2.62    0.67
  -6  -7   0    3.13    0.47
   6  -7   0    3.73    0.64
   6   7   0    3.76    0.41
  -6   7   0    3.12    0.61
   6   7   0    2.60    0.22
   6   7   0    3.39    0.41
   7  -7   0    1.86    0.46
  -7  -7   0    1.88    0.35
  -7  -7   0    1.91    0.30
   7  -7   0    1.27    0.52
   7   7   0    2.30    0.33
  -7   7   0    1.75    0.48
   7   7   0    2.75    0.36
   7   7   0    2.47    0.21
  -8  -7   0    3.66    0.47
   8  -7   0    3.39    0.81
   8  -7   0    2.99    0.60
  -8  -7   0    2.84    0.28
   8   7   0    2.58    0.36
   8   7   0    3.18    0.38
  -8   7   0    3.54    0.72
   8   7   0    2.62    0.22
  -9  -7   0    6.74    0.51
  -9  -7   0    6.23    0.48
   9  -7   0    5.68    0.86
  -9  -7   0    5.91    0.43
   9  -7   0    5.03    1.05
   9   7   0    6.87    0.49
   9   7   0    6.36    0.38
   9   7   0    5.70    0.45
  -9   7   0    7.09    1.02
 -10  -7   0    9.11    0.57
 -10  -7   0    8.79    0.54
  10  -7   0    8.35    1.34
 -10  -7   0    9.92    0.59
  10  -7   0    7.70    1.02
 -10   7   0    9.46    1.22
  10   7   0    8.58    0.58
  10   7   0    9.94    0.63
  11  -7   0    2.41    0.60
 -11  -7   0    2.89    0.35
 -11  -7   0    2.30    0.31
  11  -7   0    2.16    0.77
 -11  -7   0    3.28    0.31
  11   7   0    2.50    0.40
 -11   7   0    2.59    0.56
  11   7   0    4.14    0.52
 -11   7   0    2.93    0.70
 -12  -7   0    1.81    0.29
  12  -7   0    1.00    0.66
  12  -7   0    1.30    0.48
 -12  -7   0    0.84    0.17
 -12  -7   0    1.14    0.20
 -12   7   0    1.65    0.54
  12   7   0    1.00    0.30
  12   7   0    1.14    0.32
 -13  -7   0    3.27    0.41
  13  -7   0    2.80    0.69
  13  -7   0    2.81    0.95
 -13   7   0    1.92    0.60
  13   7   0    3.38    0.54
  14  -7   0    5.25    0.97
  14  -7   0    4.17    1.11
 -14  -7   0    4.61    0.38
  14   7   0    4.19    0.62
 -14   7   0    3.58    0.86
  15  -7   0    0.31    0.57
 -15  -7   0    0.63    0.15
  15  -7   0    1.57    0.61
  15   7   0    0.60    0.29
 -15   7   0    0.56    0.32
  16  -7   0    2.88    0.76
 -16  -7   0    3.00    0.38
  16   7   0    2.89    0.57
 -16   7   0    2.47    0.68
  17  -7   0    1.60    0.64
 -17  -7   0    1.54    0.24
  17   7   0    1.27    0.45
 -17   7   0    1.27    0.52
  18  -7   0    0.24    0.36
 -18  -7   0    0.19    0.06
 -18   7   0    0.59    0.37
  18   7   0    0.59    0.39
  19  -7   0    0.30    0.46
  19   7   0    0.21    0.34
 -19   7   0    0.26    0.26
  20  -7   0    0.10    0.35
 -20   7   0   -0.17    0.12
  20   7   0   -0.09    0.32
   0  -8   0    1.20    0.29
   0  -8   0    1.00    0.21
   0  -8   0    0.51    0.30
   0  -8   0    0.61    0.27
   0   8   0    0.79    0.27
   0   8   0    0.91    0.33
   1  -8   0   25.73    1.19
  -1  -8   0   23.50    1.18
  -1  -8   0   24.02    0.92
   1  -8   0   23.25    1.25
   1  -8   0   24.64    1.53
  -1  -8   0   25.24    1.45
  -1  -8   0   24.71    1.05
   1  -8   0   23.92    1.02
   1   8   0   22.64    1.15
   1   8   0   24.70    1.26
  -1   8   0   24.39    1.32
  -2  -8   0    2.49    0.45
   2  -8   0    1.58    0.48
   2  -8   0    2.70    0.41
   2  -8   0    2.42    0.50
  -2  -8   0    2.15    0.48
  -2  -8   0    3.08    0.36
   2  -8   0    2.13    0.43
  -2  -8   0    2.66    0.22
  -2   8   0    3.17    0.57
   2   8   0    2.23    0.40
   2   8   0    2.79    0.48
   2   8   0    3.33    0.44
  -3  -8   0    3.23    0.48
   3  -8   0    2.78    0.51
  -3  -8   0    2.38    0.51
   3  -8   0    1.43    0.40
   3  -8   0    2.90    0.43
   3  -8   0    3.66    0.75
   3   8   0    3.30    0.48
   3   8   0    2.57    0.45
   3   8   0    2.97    0.28
  -3   8   0    2.86    0.55
   3   8   0    2.06    0.38
   4  -8   0    5.38    0.92
   4  -8   0    5.14    0.71
  -4  -8   0    4.81    0.45
  -4  -8   0    5.72    0.71
   4  -8   0    6.14    0.81
   4  -8   0    5.70    0.49
   4   8   0    5.74    0.39
   4   8   0    5.38    0.58
   4   8   0    6.90    0.55
  -4   8   0    4.62    0.73
   4   8   0    6.39    0.51
   5  -8   0    0.21    0.31
  -5  -8   0    0.25    0.19
   5  -8   0    0.32    0.22
  -5  -8   0    0.23    0.12
   5  -8   0    0.12    0.17
   5   8   0    0.16    0.15
  -5   8   0    0.32    0.23
   5   8   0    0.02    0.04
   5   8   0    0.03    0.13
  -6  -8   0   13.37    0.74
   6  -8   0   12.27    0.99
   6  -8   0   12.71    1.50
   6  -8   0   12.01    0.96
  -6  -8   0   14.49    0.89
   6   8   0   12.28    0.71
   6   8   0   13.26    0.62
   6   8   0   13.56    0.75
  -6   8   0   12.75    1.05
   7  -8   0    0.24    0.35
  -7  -8   0    2.05    0.35
  -7  -8   0    1.53    0.34
   7  -8   0    1.16    0.38
   7  -8   0    1.56    0.47
   7   8   0    1.86    0.34
  -7   8   0    1.71    0.50
   7   8   0    1.61    0.30
   7   8   0    1.21    0.21
  -8  -8   0    6.83    0.49
  -8  -8   0    6.77    0.56
   8  -8   0    6.89    0.97
   8  -8   0    5.04    1.02
   8   8   0    7.35    0.54
  -8   8   0    8.27    1.12
   8   8   0    6.02    0.48
   8   8   0    7.29    0.42
   9  -8   0    0.20    0.27
   9  -8   0   -0.10    0.30
  -9  -8   0    0.26    0.09
  -9  -8   0    0.09    0.13
  -9   8   0    0.14    0.17
   9   8   0    0.11    0.06
   9   8   0    0.16    0.15
   9   8   0    0.27    0.16
  10  -8   0   13.94    1.82
  10  -8   0   13.22    1.15
 -10  -8   0   14.54    0.75
 -10  -8   0   13.80    0.74
 -10  -8   0   14.91    0.75
  10   8   0   15.38    0.69
  10   8   0   13.68    0.80
  10   8   0   13.31    0.79
 -10   8   0   16.27    1.32
 -11  -8   0    0.17    0.07
 -11  -8   0    0.08    0.12
 -11  -8   0    0.10    0.11
  11  -8   0    0.01    0.29
  11  -8   0    0.33    0.30
  11   8   0    0.05    0.17
  11   8   0    0.06    0.18
 -11   8   0    0.32    0.21
  12  -8   0    0.23    0.29
 -12  -8   0    0.10    0.06
  12  -8   0    0.45    0.51
  12   8   0   -0.01    0.20
  12   8   0    0.05    0.17
 -12   8   0    0.15    0.19
  13  -8   0    3.42    1.01
  13  -8   0    3.73    0.86
 -13  -8   0    4.05    0.35
 -13   8   0    4.41    0.94
  13   8   0    4.63    0.62
  14  -8   0    0.77    0.42
 -14  -8   0    1.29    0.23
  14  -8   0    2.87    1.02
 -14   8   0    1.24    0.52
  14   8   0    1.67    0.43
 -15  -8   0    0.15    0.07
  15  -8   0    0.05    0.29
  15  -8   0   -0.56    0.45
  15   8   0   -0.07    0.21
 -15   8   0    0.25    0.27
  16  -8   0    0.51    0.39
 -16  -8   0    0.18    0.05
  16   8   0    0.17    0.28
 -16   8   0   -0.16    0.12
 -17  -8   0   -0.03    0.04
  17  -8   0   -0.04    0.25
 -17   8   0    0.06    0.13
  17   8   0    0.25    0.29
  18  -8   0   -0.02    0.30
  18   8   0    0.00    0.26
 -18   8   0    0.13    0.20
  19  -8   0    0.70    0.47
  19   8   0    2.82    0.70
 -19   8   0    1.90    0.65
  20  -8   0    1.86    0.74
  20   8   0    0.95    0.47
 -20   8   0    1.28    0.56
   0  -9   0    0.06    0.14
   0  -9   0    0.07    0.17
   0  -9   0    0.13    0.24
   0  -9   0    0.19    0.08
   0   9   0    0.09    0.09
  -1  -9   0   17.57    0.78
   1  -9   0   19.49    0.90
  -1  -9   0   18.59    0.91
  -1  -9   0   19.18    1.32
   1  -9   0   17.23    1.12
   1  -9   0   18.66    1.03
  -1  -9   0   18.62    1.07
   1  -9   0   18.04    1.36
   1   9   0   18.37    1.11
  -1   9   0   17.00    1.14
   1   9   0   20.07    1.10
   2  -9   0    3.38    0.45
  -2  -9   0    3.33    0.40
  -2  -9   0    3.97    0.59
   2  -9   0    2.72    0.68
   2  -9   0    4.03    0.61
   2  -9   0    3.92    0.69
  -2  -9   0    3.19    0.25
  -2  -9   0    3.80    0.70
   2   9   0    3.58    0.59
  -2   9   0    4.06    0.69
   2   9   0    2.61    0.45
   3  -9   0    3.99    0.83
   3  -9   0    7.43    0.92
   3  -9   0    4.94    0.46
  -3  -9   0    5.59    0.80
  -3  -9   0    5.34    0.51
  -3  -9   0    5.86    0.27
   3  -9   0    6.95    0.82
   3   9   0    6.45    0.58
   3   9   0    6.59    0.71
  -3   9   0    6.29    0.90
   4  -9   0   -0.10    0.26
   4  -9   0    0.37    0.24
  -4  -9   0    0.25    0.25
   4  -9   0    0.02    0.07
  -4  -9   0    0.19    0.11
   4  -9   0   -0.06    0.15
  -4   9   0    0.25    0.20
   4   9   0    0.42    0.18
   4   9   0    0.08    0.15
   4   9   0    0.00    0.14
   5  -9   0    1.44    0.44
   5  -9   0    0.90    0.47
  -5  -9   0    1.20    0.36
   5  -9   0    1.25    0.41
  -5  -9   0    1.18    0.28
   5   9   0    0.98    0.28
  -5   9   0    1.30    0.43
   5   9   0    1.11    0.29
   5   9   0    0.90    0.27
  -6  -9   0    0.93    0.24
   6  -9   0    0.88    0.37
  -6  -9   0    0.37    0.24
   6  -9   0    1.77    0.63
   6  -9   0    0.39    0.26
   6   9   0    0.85    0.18
   6   9   0    0.62    0.22
  -6   9   0    1.06    0.37
   6   9   0    0.34    0.20
   7  -9   0    4.40    0.98
   7  -9   0    3.75    0.74
  -7  -9   0    3.67    0.49
  -7  -9   0    3.82    0.56
   7  -9   0    4.62    0.80
  -7   9   0    5.62    0.94
   7   9   0    3.91    0.32
   7   9   0    3.52    0.48
   7   9   0    3.63    0.50
   8  -9   0    3.87    0.97
  -8  -9   0    4.31    0.57
  -8  -9   0    5.16    0.44
   8  -9   0    6.63    0.97
   8   9   0    4.39    0.57
   8   9   0    5.31    0.58
   8   9   0    4.77    0.37
  -8   9   0    3.89    0.80
   9  -9   0    1.44    0.49
   9  -9   0    1.40    0.70
  -9  -9   0    1.99    0.37
  -9  -9   0    1.39    0.27
   9   9   0    1.96    0.37
   9   9   0    2.04    0.40
  -9   9   0    2.06    0.61
 -10  -9   0    0.13    0.15
  10  -9   0   -0.03    0.23
 -10  -9   0   -0.04    0.12
 -10  -9   0    0.19    0.09
  10  -9   0    0.15    0.43
 -10   9   0    0.00    0.17
  10   9   0    0.08    0.18
  10   9   0    0.49    0.23
  11  -9   0   13.69    1.51
 -11  -9   0   12.77    0.59
  11  -9   0   12.91    1.87
 -11  -9   0   12.97    0.61
 -11  -9   0   12.04    0.68
 -11   9   0   13.33    1.27
  11   9   0   11.94    0.84
  11   9   0   12.95    0.85
  12  -9   0    4.22    0.87
  12  -9   0    5.60    1.31
 -12  -9   0    4.69    0.38
  12   9   0    5.20    0.66
 -12   9   0    4.68    0.96
  13  -9   0   -0.02    0.46
 -13  -9   0    0.03    0.05
  13  -9   0    0.21    0.29
 -13   9   0   -0.15    0.12
  13   9   0    0.09    0.19
  14  -9   0    0.21    0.31
 -14  -9   0    0.08    0.05
  14  -9   0   -0.09    0.44
 -14   9   0    0.07    0.16
  14   9   0    0.44    0.26
  15  -9   0    1.06    0.82
  15  -9   0    0.31    0.32
 -15  -9   0    0.40    0.09
  15   9   0    0.18    0.23
 -15   9   0    0.33    0.20
 -16  -9   0    1.04    0.10
  16  -9   0    0.91    0.49
  16  -9   0    2.88    1.43
 -16   9   0    1.01    0.52
  16   9   0    1.57    0.47
  17  -9   0    0.34    0.39
  17   9   0    0.19    0.25
 -17   9   0   -0.09    0.19
  18  -9   0    0.03    0.33
 -18   9   0    0.00    0.21
  18   9   0    0.32    0.32
  19  -9   0    0.89    0.55
  19   9   0    0.36    0.36
 -19   9   0    0.56    0.40
   0 -10   0   34.18    1.65
   0 -10   0   31.92    1.25
   0 -10   0   32.62    1.92
   0  10   0   30.25    1.63
   1 -10   0    8.36    0.70
   1 -10   0    8.04    0.77
  -1 -10   0    8.79    0.74
  -1 -10   0    9.40    1.21
  -1 -10   0    7.93    0.59
  -1 -10   0    8.23    0.50
   1 -10   0    8.70    0.58
   1 -10   0    8.58    1.22
  -1  10   0    6.86    0.91
   1  10   0    8.68    0.77
   2 -10   0    0.98    0.38
  -2 -10   0    0.89    0.38
   2 -10   0    1.37    0.30
   2 -10   0    0.01    0.27
  -2 -10   0    0.74    0.16
  -2 -10   0    0.91    0.32
   2 -10   0    1.37    0.37
  -2 -10   0    1.01    0.29
   2  10   0    1.36    0.40
   2  10   0    1.17    0.35
  -2  10   0    0.62    0.28
  -3 -10   0    3.42    0.67
   3 -10   0    4.88    0.48
   3 -10   0    6.00    0.91
   3 -10   0    4.92    0.72
   3 -10   0    5.69    1.02
  -3 -10   0    5.28    0.67
   3  10   0    6.30    0.83
   3  10   0    4.82    0.68
  -3  10   0    5.66    0.87
   4 -10   0    2.03    0.67
  -4 -10   0    0.83    0.34
   4 -10   0    0.97    0.36
   4 -10   0    0.59    0.31
   4 -10   0    1.21    0.27
  -4 -10   0    1.25    0.31
   4  10   0    1.02    0.29
  -4  10   0    0.68    0.30
   4  10   0    1.19    0.35
  -5 -10   0    2.05    0.40
   5 -10   0    2.29    0.44
  -5 -10   0    1.40    0.45
   5 -10   0    1.65    0.58
   5 -10   0    2.04    0.52
   5 -10   0    1.63    0.46
   5  10   0    1.59    0.37
  -5  10   0    2.02    0.56
   5  10   0    2.06    0.42
   5  10   0    2.09    0.44
  -6 -10   0    2.98    0.57
   6 -10   0    3.30    0.74
  -6 -10   0    2.83    0.44
   6 -10   0    2.68    0.80
   6 -10   0    2.98    0.65
   6  10   0    3.66    0.53
   6  10   0    3.28    0.53
  -6  10   0    3.14    0.68
   6  10   0    3.39    0.54
   7 -10   0    1.41    0.60
  -7 -10   0    1.82    0.43
  -7 -10   0    1.99    0.38
   7 -10   0    2.87    0.64
   7 -10   0    1.00    0.41
   7  10   0    1.61    0.35
   7  10   0    1.84    0.39
  -7  10   0    3.01    0.68
   7  10   0    2.10    0.41
  -8 -10   0    0.55    0.29
  -8 -10   0    0.62    0.22
   8 -10   0    0.47    0.32
   8 -10   0    1.33    0.63
   8  10   0    0.66    0.27
   8  10   0    0.76    0.28
  -8  10   0    0.64    0.31
   9 -10   0   -0.03    0.23
   9 -10   0    0.36    0.44
  -9 -10   0    0.21    0.13
  -9 -10   0    0.06    0.17
  -9  10   0    0.31    0.24
   9  10   0   -0.05    0.19
   9  10   0    0.05    0.17
  10 -10   0    3.46    1.02
 -10 -10   0    3.37    0.46
 -10 -10   0    2.91    0.41
  10 -10   0    2.16    0.59
 -10  10   0    2.76    0.72
  10  10   0    2.83    0.50
 -11 -10   0    0.12    0.12
  11 -10   0    0.03    0.25
 -11 -10   0   -0.05    0.09
 -11 -10   0    0.09    0.07
  11 -10   0    0.36    0.51
  11  10   0    0.03    0.16
 -11  10   0    0.23    0.24
 -12 -10   0    0.64    0.16
  12 -10   0    0.95    0.66
  12 -10   0    1.69    0.62
 -12  10   0    0.44    0.28
  12  10   0    0.73    0.32
  13 -10   0   -0.06    0.25
  13 -10   0    0.14    0.50
 -13 -10   0   -0.06    0.04
  13  10   0    0.03    0.17
 -13  10   0    0.35    0.28
 -14 -10   0    0.07    0.06
  14 -10   0   -0.29    0.52
  14 -10   0    0.22    0.34
  14  10   0    0.13    0.22
 -14  10   0    0.03    0.21
  15 -10   0    0.15    0.27
 -15 -10   0    0.00    0.03
  15 -10   0   -0.08    0.52
 -15  10   0   -0.23    0.13
  15  10   0   -0.15    0.21
  16 -10   0    0.52    0.48
  16 -10   0   -0.51    0.66
  16  10   0    0.50    0.36
 -16  10   0   -0.12    0.17
  17 -10   0    0.39    0.43
  17  10   0    0.27    0.27
 -17  10   0   -0.20    0.19
  18 -10   0    0.17    0.36
 -18  10   0   -0.12    0.17
  18  10   0    0.19    0.32
  19 -10   0    0.44    0.35
  19  10   0    0.37    0.35
 -19  10   0    0.06    0.18
   0 -11   0   -0.16    0.08
   0 -11   0    0.06    0.15
   0 -11   0   -0.18    0.23
   0 -11   0    0.12    0.06
   0  11   0   -0.06    0.08
  -1 -11   0   16.72    0.78
  -1 -11   0   16.08    0.90
   1 -11   0   17.18    1.05
   1 -11   0   17.36    0.89
   1 -11   0   17.37    1.86
  -1 -11   0   16.70    1.36
  -1 -11   0   16.67    1.11
   1 -11   0   15.39    1.14
   1  11   0   14.23    1.08
  -1  11   0   16.09    1.19
  -2 -11   0   -0.04    0.07
   2 -11   0    0.02    0.13
  -2 -11   0    0.02    0.21
   2 -11   0    0.26    0.13
   2 -11   0    0.21    0.19
  -2 -11   0    0.12    0.06
   2 -11   0   -0.05    0.29
  -2  11   0    0.01    0.10
   2  11   0   -0.03    0.06
   2  11   0    0.25    0.31
  -3 -11   0   -0.11    0.19
   3 -11   0    0.00    0.31
   3 -11   0    0.01    0.18
  -3 -11   0    0.34    0.17
   3 -11   0    0.12    0.09
   3 -11   0   -0.01    0.13
   3  11   0    0.12    0.10
  -3  11   0    0.06    0.15
   3  11   0   -0.01    0.22
  -4 -11   0    0.18    0.12
  -4 -11   0    0.42    0.29
   4 -11   0    0.37    0.16
   4 -11   0    0.53    0.28
   4 -11   0    0.40    0.39
   4 -11   0    0.41    0.28
   4  11   0    0.77    0.32
  -4  11   0    0.75    0.36
   4  11   0    0.46    0.18
   5 -11   0    6.25    0.93
  -5 -11   0    5.59    0.55
   5 -11   0    5.77    1.22
   5 -11   0    3.71    0.75
  -5 -11   0    3.70    0.69
   5 -11   0    5.16    0.68
   5  11   0    4.60    0.68
  -5  11   0    5.15    0.92
   5  11   0    5.50    0.75
   6 -11   0    0.86    0.48
   6 -11   0    1.43    0.40
  -6 -11   0    1.30    0.34
   6 -11   0    1.24    0.43
   6 -11   0    1.72    0.51
  -6 -11   0    1.84    0.49
  -6  11   0    0.78    0.36
   6  11   0    2.11    0.47
   6  11   0    1.95    0.45
   6  11   0    2.29    0.55
   7 -11   0   -0.01    0.22
   7 -11   0    0.18    0.11
  -7 -11   0   -0.11    0.16
  -7 -11   0    0.10    0.09
   7 -11   0    0.25    0.22
   7 -11   0   -0.06    0.35
   7  11   0    0.25    0.23
   7  11   0    0.09    0.23
  -7  11   0    0.19    0.21
   8 -11   0    1.65    0.51
  -8 -11   0    1.72    0.36
   8 -11   0    3.84    1.04
  -8 -11   0    1.64    0.42
  -8  11   0    2.64    0.70
   8  11   0    1.68    0.42
   9 -11   0    0.32    0.44
  -9 -11   0    1.30    0.30
   9 -11   0    1.12    0.49
  -9 -11   0    0.83    0.29
   9  11   0    1.09    0.35
  -9  11   0    0.29    0.29
  10 -11   0    0.11    0.45
 -10 -11   0    0.13    0.08
  10 -11   0    0.03    0.24
 -10 -11   0    0.15    0.18
  10  11   0    0.58    0.27
 -10  11   0    0.09    0.22
 -11 -11   0    0.05    0.06
  11 -11   0    0.88    0.68
  11 -11   0    0.40    0.34
 -11 -11   0    0.02    0.17
 -11 -11   0    0.12    0.11
  11  11   0    0.31    0.26
 -11  11   0    0.30    0.27
  12 -11   0   -0.33    0.52
  12 -11   0    0.35    0.33
 -12 -11   0    0.15    0.07
 -12  11   0   -0.10    0.14
  12  11   0    0.17    0.24
  13 -11   0    0.06    0.24
  13 -11   0   -0.31    0.50
 -13 -11   0    0.12    0.07
  13  11   0    0.34    0.26
 -13  11   0    0.18    0.23
 -14 -11   0    1.52    0.21
  14 -11   0    1.62    0.61
  14 -11   0    3.04    1.17
  14  11   0    2.20    0.54
 -14  11   0    1.61    0.63
  15 -11   0   -0.06    0.20
  15 -11   0    1.09    0.82
 -15  11   0    0.00    0.18
  15  11   0    0.36    0.29
  16 -11   0    0.01    0.82
  16 -11   0    0.51    0.48
 -16  11   0    0.04    0.24
  16  11   0    0.66    0.36
  17 -11   0   -0.01    0.36
 -17  11   0    0.56    0.43
  17  11   0    0.06    0.27
  18 -11   0   -0.12    0.37
 -18  11   0    0.14    0.19
  18  11   0    0.15    0.33
   0 -12   0    0.14    0.26
   0 -12   0    0.15    0.07
   0 -12   0    0.08    0.16
   0 -12   0    0.13    0.19
   0  12   0    0.15    0.12
  -1 -12   0   20.62    0.92
   1 -12   0   20.66    1.02
  -1 -12   0   21.65    1.55
  -1 -12   0   20.28    1.59
  -1 -12   0   21.03    1.34
   1 -12   0   19.05    1.34
   1 -12   0   20.88    1.73
   1 -12   0   20.24    1.19
  -1  12   0   18.82    1.37
   1  12   0   20.45    1.37
   2 -12   0    3.90    0.54
   2 -12   0    4.76    0.83
  -2 -12   0    3.71    0.64
  -2 -12   0    4.17    0.83
   2 -12   0    4.73    0.75
   2 -12   0    3.26    0.82
  -2 -12   0    4.11    0.31
  -2  12   0    3.67    0.74
   2  12   0    4.14    0.73
   3 -12   0   -0.09    0.16
   3 -12   0    0.75    0.36
   3 -12   0    0.48    0.42
   3 -12   0    0.21    0.11
  -3 -12   0    0.71    0.39
  -3 -12   0    0.77    0.28
  -3  12   0    0.64    0.29
   3  12   0    0.32    0.13
   4 -12   0   12.96    1.13
  -4 -12   0   13.11    0.95
   4 -12   0   12.29    1.03
   4 -12   0   11.46    0.83
   4 -12   0   14.48    1.87
  -4 -12   0   12.70    1.14
  -4  12   0   10.96    1.09
   4  12   0   12.53    0.96
   5 -12   0    1.92    0.40
   5 -12   0    0.93    0.59
  -5 -12   0    0.77    0.36
   5 -12   0    1.29    0.47
  -5 -12   0    1.25    0.35
   5 -12   0    1.01    0.41
  -5  12   0    2.08    0.61
   6 -12   0    0.03    0.35
   6 -12   0    0.95    0.44
  -6 -12   0    0.93    0.28
   6 -12   0    0.66    0.24
   6 -12   0    0.03    0.18
  -6 -12   0    0.47    0.30
   6  12   0    0.64    0.32
  -6  12   0    0.44    0.29
  -7 -12   0    0.08    0.19
  -7 -12   0    0.15    0.12
   7 -12   0    0.12    0.09
   7 -12   0    0.02    0.27
   7 -12   0    0.03    0.23
   7 -12   0   -0.19    0.25
  -7  12   0    0.39    0.26
   7  12   0    0.53    0.29
   8 -12   0   11.85    1.81
   8 -12   0   14.74    1.31
   8 -12   0   15.67    1.10
  -8 -12   0   14.76    0.93
  -8 -12   0   16.24    1.11
  -8  12   0   13.02    1.31
   8  12   0   15.80    1.07
  -9 -12   0    5.71    0.71
   9 -12   0    6.60    1.09
   9 -12   0    5.80    1.35
  -9 -12   0    5.38    0.52
  -9  12   0    6.45    1.15
   9  12   0    7.43    0.88
  10 -12   0    1.35    0.73
  10 -12   0    0.42    0.34
 -10 -12   0    0.56    0.18
 -10 -12   0    0.42    0.21
  10  12   0    0.99    0.39
 -10  12   0    1.24    0.52
  11 -12   0   -0.05    0.46
 -11 -12   0    0.00    0.06
  11 -12   0    0.11    0.29
 -11 -12   0    0.06    0.11
  11  12   0    0.18    0.25
 -11  12   0    0.34    0.22
  12 -12   0    0.40    0.61
  12 -12   0    0.82    0.45
 -12 -12   0    0.62    0.17
  12  12   0    0.76    0.35
 -12  12   0    0.27    0.29
 -13 -12   0    1.20    0.22
  13 -12   0    1.77    0.63
  13 -12   0    1.45    0.92
  13  12   0    1.53    0.48
 -13  12   0    0.72    0.41
  14 -12   0    0.77    0.45
  14 -12   0   -0.10    0.56
  14  12   0   -0.17    0.22
 -14  12   0    0.58    0.39
  15 -12   0    0.46    0.38
  15 -12   0    0.42    0.79
  15  12   0    0.20    0.29
 -15  12   0    0.14    0.23
  16 -12   0    0.84    0.91
  16 -12   0    0.47    0.38
 -16  12   0    3.23    0.96
  16  12   0    0.74    0.40
  17 -12   0    0.97    0.62
  17  12   0    1.04    0.46
 -17  12   0    1.12    0.46
  18 -12   0    0.08    0.36
 -18  12   0    0.12    0.27
  18  12   0    0.09    0.34
   0 -13   0   -0.12    0.18
   0 -13   0   -0.19    0.22
   0 -13   0    0.08    0.04
   0  13   0    0.06    0.11
   1 -13   0    0.45    0.32
  -1 -13   0    0.80    0.49
  -1 -13   0    2.14    0.51
   1 -13   0    1.23    0.28
  -1 -13   0    1.14    0.24
   1 -13   0    1.42    0.61
   1  13   0    0.81    0.32
  -1  13   0    1.00    0.34
  -2 -13   0    0.39    0.09
   2 -13   0    0.26    0.34
  -2 -13   0    0.33    0.31
   2 -13   0    0.15    0.22
   2 -13   0    0.56    0.19
  -2 -13   0    0.80    0.30
  -2  13   0    0.74    0.30
   2  13   0    0.20    0.13
   3 -13   0    1.73    0.40
   3 -13   0    1.23    0.45
   3 -13   0    1.37    0.67
  -3 -13   0    1.09    0.37
   3 -13   0    1.98    0.54
  -3 -13   0    0.85    0.41
  -3  13   0    0.99    0.39
   3  13   0    1.40    0.44
   4 -13   0   -0.12    0.30
  -4 -13   0    0.42    0.23
  -4 -13   0    0.25    0.26
   4 -13   0    0.32    0.26
   4 -13   0    0.62    0.35
   4 -13   0    0.44    0.17
  -4  13   0    0.11    0.13
   5 -13   0   13.30    1.23
   5 -13   0   12.08    1.34
  -5 -13   0   13.41    1.00
   5 -13   0   11.08    1.67
   5 -13   0   14.42    0.98
  -5 -13   0   13.28    1.19
  -5  13   0   12.03    1.55
   6 -13   0   -0.17    0.34
  -6 -13   0   -0.10    0.24
   6 -13   0   -0.10    0.22
  -6 -13   0    0.33    0.19
   6 -13   0    0.15    0.10
   6 -13   0   -0.05    0.15
  -6  13   0    0.49    0.25
   7 -13   0    1.64    0.53
  -7 -13   0    1.92    0.54
   7 -13   0    2.14    0.87
   7 -13   0    1.91    0.48
  -7 -13   0    1.95    0.44
  -7  13   0    2.02    0.65
   8 -13   0    1.72    0.83
   8 -13   0    1.55    0.56
  -8 -13   0    1.60    0.47
  -8 -13   0    1.47    0.37
   8 -13   0    2.05    0.50
   8  13   0    0.84    0.39
  -8  13   0    1.19    0.49
   9 -13   0    0.49    0.55
   9 -13   0    0.71    0.26
   9 -13   0    0.18    0.29
  -9 -13   0    1.49    0.41
  -9 -13   0    1.16    0.31
   9  13   0    1.30    0.43
 -10 -13   0    0.86    0.27
  10 -13   0    2.97    1.03
  10 -13   0    2.76    0.72
  10 -13   0    1.97    0.45
 -10 -13   0    1.30    0.31
 -10  13   0    1.12    0.47
  10  13   0    1.31    0.45
  11 -13   0    0.33    0.65
 -11 -13   0    0.64    0.18
  11 -13   0    0.71    0.41
 -11 -13   0    0.61    0.17
  11  13   0    0.31    0.30
 -11  13   0    0.28    0.24
  12 -13   0    0.78    0.38
 -12 -13   0    0.35    0.14
  12 -13   0    0.02    0.53
  12  13   0    0.19    0.29
 -12  13   0    0.24    0.25
  13 -13   0    0.26    0.72
  13 -13   0    0.20    0.32
 -13 -13   0    0.05    0.05
 -13  13   0   -0.15    0.13
  13  13   0    0.40    0.31
  14 -13   0    0.71    0.42
 -14 -13   0    0.27    0.06
  14 -13   0   -0.12    0.68
 -14  13   0    0.98    0.47
  14  13   0    0.21    0.30
  15 -13   0    0.71    0.84
  15 -13   0   -0.22    0.35
 -15  13   0    0.75    0.39
  15  13   0    0.51    0.33
  16 -13   0   -0.12    0.19
  16 -13   0    0.33    0.87
  16  13   0    0.82    0.42
 -16  13   0    0.38    0.29
  17 -13   0   -0.69    0.27
 -17  13   0    0.65    0.42
  17  13   0   -0.04    0.34
   0 -14   0    7.80    1.37
   0 -14   0    8.37    0.58
   0 -14   0    7.70    1.08
   0  14   0    8.11    1.14
  -1 -14   0    2.42    0.57
   1 -14   0    1.53    0.34
  -1 -14   0    2.34    0.35
   1 -14   0    2.28    0.79
  -1 -14   0    1.68    0.68
   1 -14   0    2.14    0.58
  -1  14   0    2.13    0.58
   1  14   0    1.76    0.50
  -2 -14   0    4.24    0.92
   2 -14   0    5.01    0.90
   2 -14   0    5.61    0.72
  -2 -14   0    4.42    0.78
  -2 -14   0    4.49    0.32
   2 -14   0    2.89    0.87
  -2  14   0    5.08    0.97
   3 -14   0    1.18    0.44
  -3 -14   0    1.89    0.48
  -3 -14   0    2.09    0.69
   3 -14   0    1.69    0.37
   3 -14   0    0.83    0.53
  -3  14   0    1.47    0.49
   4 -14   0    1.71    0.40
  -4 -14   0    1.20    0.38
   4 -14   0    1.79    0.74
  -4 -14   0    1.59    0.60
   4 -14   0    1.45    0.54
  -4  14   0    1.12    0.46
  -5 -14   0    0.14    0.25
   5 -14   0   -0.17    0.13
  -5 -14   0    0.17    0.12
   5 -14   0   -0.19    0.38
   5 -14   0    0.03    0.09
  -5  14   0   -0.10    0.10
   6 -14   0    1.50    0.50
   6 -14   0    1.08    0.66
  -6 -14   0    1.85    0.45
   6 -14   0    1.23    0.38
  -6 -14   0    0.64    0.40
  -6  14   0    1.12    0.42
   7 -14   0    0.58    0.21
  -7 -14   0    0.14    0.23
   7 -14   0    0.33    0.49
  -7 -14   0    0.22    0.16
  -7  14   0    0.01    0.16
   8 -14   0    0.77    0.37
  -8 -14   0    1.83    0.44
   8 -14   0    2.03    0.51
  -8 -14   0    0.84    0.37
   8 -14   0    2.39    0.95
  -8  14   0    1.41    0.55
   9 -14   0    0.77    0.27
  -9 -14   0    0.65    0.22
  -9 -14   0    0.75    0.32
   9 -14   0    1.12    0.53
   9 -14   0    2.14    0.94
   9  14   0    0.63    0.31
  -9  14   0    0.95    0.43
  10 -14   0    1.25    0.40
  10 -14   0    1.86    0.91
 -10 -14   0    1.14    0.33
  10 -14   0    2.01    0.67
  10  14   0    1.84    0.53
 -10  14   0    1.69    0.62
  11 -14   0    0.20    0.34
  11 -14   0   -0.20    0.52
 -11 -14   0    0.01    0.09
  11 -14   0    0.06    0.10
 -11 -14   0    0.08    0.13
  11  14   0    0.07    0.24
 -11  14   0    0.33    0.27
  12 -14   0    0.21    0.16
 -12 -14   0    0.21    0.07
  12 -14   0    0.22    0.36
  12 -14   0    0.51    0.73
  12  14   0    0.29    0.32
 -12  14   0    1.29    0.54
 -13 -14   0    1.01    0.21
  13 -14   0    0.10    0.68
  13 -14   0    1.11    0.58
  13 -14   0    1.70    0.52
  13  14   0    0.89    0.46
 -13  14   0    0.86    0.45
  14 -14   0   -0.15    0.32
  14 -14   0   -0.53    0.55
 -14  14   0    0.23    0.35
  14  14   0    0.25    0.31
  15 -14   0   -0.08    0.35
  15 -14   0    1.05    0.91
  15  14   0    0.81    0.43
  16 -14   0    0.43    0.46
  16 -14   0   -0.13    0.83
 -16  14   0    0.24    0.27
  16  14   0   -0.08    0.28
   0 -15   0   -0.10    0.25
   0 -15   0    0.10    0.07
   0 -15   0   -0.02    0.15
   1 -15   0   -0.10    0.16
  -1 -15   0    0.10    0.06
   1 -15   0    0.15    0.31
  -1 -15   0   -0.28    0.24
   1 -15   0   -0.06    0.04
  -1 -15   0    0.17    0.16
  -1  15   0   -0.25    0.09
   2 -15   0    2.67    0.68
   2 -15   0    1.68    0.70
  -2 -15   0    2.45    0.77
  -2 -15   0    2.98    0.66
   2 -15   0    2.52    0.46
  -2  15   0    2.22    0.60
   3 -15   0    5.83    1.07
  -3 -15   0    4.21    0.76
   3 -15   0    4.00    1.06
   3 -15   0    5.58    0.74
  -3 -15   0    3.93    0.88
  -3  15   0    3.61    0.83
   4 -15   0   -0.21    0.43
   4 -15   0    0.06    0.14
  -4 -15   0    0.09    0.12
   4 -15   0   -0.07    0.04
  -4 -15   0    0.07    0.26
  -4  15   0    0.15    0.20
   5 -15   0    0.45    0.28
   5 -15   0    0.17    0.48
  -5 -15   0   -0.08    0.10
  -5 -15   0    0.31    0.34
   5 -15   0   -0.02    0.07
  -5  15   0    0.22    0.25
  -6 -15   0    0.01    0.23
   6 -15   0   -0.47    0.30
  -6 -15   0    0.24    0.15
   6 -15   0   -0.13    0.05
  -6  15   0   -0.18    0.15
  -7 -15   0    0.25    0.28
   7 -15   0    0.24    0.41
   7 -15   0   -0.02    0.07
  -7 -15   0    0.37    0.19
  -7  15   0    0.02    0.15
   8 -15   0    1.00    0.28
   8 -15   0    1.88    0.97
  -8 -15   0    2.32    0.57
  -8 -15   0    1.83    0.40
  -8  15   0    1.62    0.55
  -9 -15   0    0.45    0.26
  -9 -15   0    0.23    0.10
   9 -15   0   -0.13    0.49
   9 -15   0    0.49    0.21
  -9  15   0    0.16    0.26
 -10 -15   0    0.45    0.25
 -10 -15   0    0.25    0.11
  10 -15   0    0.25    0.68
  10 -15   0   -0.08    0.07
 -10  15   0   -0.19    0.17
  10  15   0    0.16    0.30
  11 -15   0    1.26    0.40
 -11 -15   0    1.28    0.30
  11 -15   0    0.87    0.78
  11  15   0    1.04    0.45
 -11  15   0    2.61    0.76
  12 -15   0    0.60    0.27
  12 -15   0   -0.41    0.58
 -12 -15   0    0.13    0.07
  12  15   0    0.17    0.33
 -12  15   0    0.06    0.21
  13 -15   0    0.98    0.94
  13 -15   0    0.68    0.24
 -13 -15   0    0.39    0.09
  13  15   0    0.09    0.30
 -13  15   0    0.79    0.46
  14 -15   0    0.55    0.96
  14 -15   0    0.31    0.20
  14  15   0   -0.05    0.30
 -14  15   0    0.20    0.22
  15 -15   0    1.50    1.10
  15 -15   0    0.48    0.21
  15  15   0    0.51    0.43
   0 -16   0    0.05    0.32
   0 -16   0    0.94    0.41
  -1 -16   0    1.65    0.69
   1 -16   0    2.06    0.77
   1 -16   0    2.49    0.70
  -1 -16   0    2.55    0.62
   1 -16   0    2.43    0.41
   2 -16   0    0.08    0.13
   2 -16   0   -0.01    0.36
  -2 -16   0   -0.02    0.14
   2 -16   0    0.04    0.05
  -2 -16   0    0.09    0.35
  -3 -16   0    0.50    0.42
   3 -16   0    0.65    0.41
   3 -16   0   -0.01    0.44
   3 -16   0    1.31    0.34
  -3 -16   0    1.82    0.51
  -3  16   0    1.15    0.41
  -4 -16   0    0.30    0.17
   4 -16   0   -0.03    0.06
   4 -16   0    0.06    0.21
   4 -16   0   -0.26    0.40
  -4 -16   0    0.06    0.31
  -4  16   0   -0.24    0.13
  -5 -16   0    0.01    0.10
   5 -16   0    0.29    0.58
  -5 -16   0    0.06    0.29
   5 -16   0    0.08    0.08
   5 -16   0    0.10    0.21
  -5  16   0   -0.17    0.11
  -6 -16   0    0.34    0.34
   6 -16   0    0.60    0.61
  -6 -16   0    0.57    0.28
   6 -16   0    0.26    0.11
  -6  16   0    0.48    0.30
   7 -16   0    0.40    0.55
  -7 -16   0   -0.01    0.10
  -7 -16   0   -0.11    0.24
   7 -16   0   -0.09    0.06
  -7  16   0    0.20    0.19
   8 -16   0    0.17    0.09
  -8 -16   0    0.12    0.08
   8 -16   0    0.26    0.65
  -8 -16   0    0.41    0.32
  -8  16   0    0.46    0.29
   9 -16   0    0.35    0.64
   9 -16   0   -0.12    0.08
  -9 -16   0   -0.24    0.19
  -9 -16   0    0.12    0.10
  -9  16   0   -0.12    0.14
 -10 -16   0    0.57    0.20
  10 -16   0    0.18    0.65
  10 -16   0    0.51    0.19
 -10 -16   0    0.67    0.29
 -10  16   0    0.57    0.43
 -11 -16   0    0.19    0.09
  11 -16   0    0.32    0.21
  11 -16   0    0.68    0.80
 -11  16   0    0.17    0.24
  12 -16   0    0.18    0.74
  12 -16   0    0.23    0.17
 -12 -16   0    0.27    0.12
  12  16   0   -0.15    0.28
 -12  16   0    0.47    0.29
  13 -16   0   -0.04    0.13
  13 -16   0   -0.58    0.57
  13  16   0    0.21    0.35
 -13  16   0   -0.04    0.19
  14 -16   0   -0.06    0.84
  14 -16   0   -0.11    0.10
  14  16   0   -0.19    0.33
 -14  16   0    0.06    0.21
   0 -17   0   -0.17    0.22
   0 -17   0   -0.05    0.11
  -1 -17   0    0.34    0.38
   1 -17   0    0.06    0.34
   1 -17   0    0.03    0.18
  -1 -17   0    0.14    0.15
  -2 -17   0   -0.18    0.23
   2 -17   0   -0.06    0.15
  -2 -17   0   -0.03    0.11
   2 -17   0   -0.02    0.08
   2 -17   0   -0.24    0.33
   3 -17   0    0.11    0.18
  -3 -17   0    0.04    0.31
   3 -17   0   -0.11    0.05
   3 -17   0   -0.31    0.43
  -3 -17   0    0.37    0.17
  -4 -17   0    0.49    0.39
   4 -17   0    0.36    0.30
  -4 -17   0    0.48    0.22
   4 -17   0    0.55    0.67
  -5 -17   0    0.00    0.27
   5 -17   0    0.46    0.22
  -5 -17   0    0.38    0.18
   5 -17   0    0.21    0.55
  -5  17   0    0.54    0.29
  -6 -17   0    0.44    0.36
   6 -17   0    0.31    0.61
  -6  17   0    0.58    0.27
   7 -17   0   -0.46    0.26
  -7 -17   0    0.01    0.08
   7 -17   0   -0.08    0.09
  -7 -17   0    0.29    0.32
  -7  17   0    0.13    0.17
   8 -17   0    0.50    0.66
   8 -17   0   -0.08    0.08
  -8 -17   0    0.04    0.24
  -8 -17   0    0.13    0.09
  -8  17   0   -0.29    0.13
   9 -17   0    0.05    0.11
  -9 -17   0   -0.09    0.08
  -9 -17   0    0.26    0.30
   9 -17   0   -0.59    0.49
  -9  17   0    0.31    0.31
 -10 -17   0    0.35    0.25
  10 -17   0    0.18    0.70
  10 -17   0    0.27    0.12
 -10 -17   0    0.17    0.09
 -10  17   0    0.26    0.28
  11 -17   0    0.29    0.13
 -11 -17   0    0.02    0.08
  11 -17   0   -0.42    0.68
 -11  17   0   -0.31    0.19
  12 -17   0   -0.10    0.11
  12 -17   0   -0.58    0.70
 -12  17   0    0.32    0.18
   0 -18   0    0.01    0.18
   0 -18   0   -0.06    0.32
   1 -18   0    0.54    0.35
  -1 -18   0    0.05    0.37
   1 -18   0    0.90    0.65
  -1 -18   0    0.99    0.38
  -2 -18   0    0.87    0.59
   2 -18   0    0.72    0.67
   2 -18   0    0.56    0.32
  -2 -18   0    0.72    0.34
   3 -18   0    0.22    0.24
  -3 -18   0    0.08    0.16
  -3 -18   0    0.09    0.37
   3 -18   0    0.10    0.52
  -4 -18   0    0.10    0.17
  -4 -18   0    0.31    0.38
   4 -18   0    0.28    0.12
   4 -18   0    0.75    0.68
  -5 -18   0    0.19    0.34
  -5 -18   0   -0.04    0.10
   5 -18   0   -0.20    0.08
   5 -18   0    0.17    0.45
   6 -18   0   -0.11    0.50
   6 -18   0   -0.16    0.07
  -6 -18   0    0.27    0.20
  -6 -18   0    0.11    0.29
  -7 -18   0    0.17    0.10
  -7 -18   0   -0.04    0.28
   7 -18   0    0.01    0.08
   7 -18   0    0.33    0.70
   8 -18   0    0.26    0.14
  -8 -18   0    0.34    0.31
  -8 -18   0    0.48    0.14
   8 -18   0    0.92    0.85
  -8  18   0    0.76    0.45
  -9 -18   0   -0.06    0.29
   9 -18   0    0.34    0.14
   9 -18   0    0.36    0.76
  -9 -18   0   -0.04    0.10
  -9  18   0    0.52    0.28
  10 -18   0    0.05    0.11
  10 -18   0    0.89    0.88
 -10 -18   0    0.28    0.15
 -10  18   0    0.08    0.20
  11 -18   0   -0.05    0.11
  11 -18   0    0.13    0.78
 -11  18   0    0.57    0.43
   0 -19   0   -0.44    0.28
   0 -19   0   -0.11    0.10
   1 -19   0    0.43    0.54
  -1 -19   0   -0.01    0.33
   1 -19   0    0.02    0.19
  -1 -19   0    0.25    0.19
   2 -19   0   -0.44    0.37
  -2 -19   0    0.38    0.19
  -2 -19   0    0.06    0.37
  -3 -19   0    0.92    0.61
  -3 -19   0    0.68    0.33
   3 -19   0    0.55    0.71
  -4 -19   0   -0.13    0.11
  -4 -19   0    0.20    0.38
   4 -19   0    0.17    0.45
   5 -19   0    0.18    0.56
  -5 -19   0    0.02    0.15
  -5 -19   0    0.26    0.38
  -6 -19   0   -0.11    0.08
   6 -19   0    0.86    0.72
   6 -19   0    0.18    0.09
  -6 -19   0   -0.04    0.29
   7 -19   0    0.33    0.14
  -7 -19   0    0.21    0.12
   7 -19   0   -0.53    0.50
  -7 -19   0    0.46    0.36
  -8 -19   0    0.17    0.13
  -8 -19   0    0.31    0.33
   8 -19   0    0.03    0.13
   8 -19   0    0.44    0.73
  -9 -19   0    0.04    0.32
  -9 -19   0    0.16    0.10
   9 -19   0    0.34    0.23
   9 -19   0   -0.32    0.57
   0 -20   0    0.12    0.49
  -1 -20   0    0.01    0.43
   1 -20   0    0.15    0.43
  -1 -20   0   -0.04    0.16
  -2 -20   0    0.45    0.51
   2 -20   0   -0.01    0.52
  -2 -20   0   -0.01    0.10
  -3 -20   0    0.54    0.54
   3 -20   0    1.18    0.88
  -3 -20   0    0.55    0.27
  -4 -20   0    0.34    0.13
  -4 -20   0    0.51    0.46
   4 -20   0   -0.11    0.49
  -5 -20   0    0.17    0.38
  -5 -20   0   -0.19    0.10
   5 -20   0    0.24    0.60
  -6 -20   0    0.25    0.40
  -6 -20   0    0.10    0.10
   6 -20   0    0.50    0.75
   0 -21   0    0.46    0.51
  22   0  -1   -0.13    0.34
 -22   0   1    0.38    0.32
 -22   0   1    0.05    0.10
 -21   0   1    0.12    0.30
 -21   0   1    0.01    0.09
  21   0  -1   -0.18    0.31
  20   0  -1   -0.18    0.24
 -20   0   1    0.16    0.31
 -20   0   1    0.16    0.15
 -19   0   1   -0.04    0.21
  19   0  -1    0.35    0.36
 -19   0   1    0.32    0.13
 -18   0   1   -0.01    0.09
  18   0  -1    0.08    0.28
  17   0  -1    0.02    0.24
 -17   0   1   -0.07    0.10
  16   0  -1   -0.02    0.21
 -16   0   1    0.24    0.13
 -15   0   1   -0.16    0.06
  15   0  -1   -0.02    0.21
 -14   0   1    0.21    0.12
  14   0  -1   -0.14    0.17
 -13   0   1   -0.19    0.20
  13   0  -1   -0.06    0.31
 -13   0   1    0.08    0.07
 -13   0   1    0.06    0.09
  13   0  -1    0.10    0.19
 -12   0   1   -0.01    0.05
 -12   0   1   -0.11    0.13
  12   0  -1   -0.09    0.25
  12   0  -1    0.04    0.16
 -12   0   1    0.05    0.09
 -11   0   1    0.15    0.11
  11   0  -1   -0.09    0.13
 -11   0   1   -0.01    0.12
  11   0  -1    0.21    0.29
 -11   0   1    0.08    0.04
  11   0  -1    0.05    0.16
 -10   0   1    0.27    0.13
 -10   0   1   -0.09    0.11
  10   0  -1   -0.10    0.17
  10   0  -1    0.05    0.14
 -10   0   1    0.00    0.04
  10   0  -1    0.07    0.13
  -9   0   1   -0.04    0.11
   9   0  -1    0.06    0.13
  -9   0   1    0.23    0.11
  -9   0   1    0.02    0.03
   9   0  -1   -0.05    0.11
   9   0  -1    0.02    0.17
   8   0  -1   -0.10    0.10
   8   0  -1   -0.12    0.13
  -8   0   1    0.01    0.09
   8   0  -1   -0.18    0.10
  -8   0   1    0.26    0.12
  -8   0   1    0.03    0.04
  -7   0   1   -0.01    0.07
   7   0  -1    0.14    0.20
   7   0  -1    0.03    0.11
  -7   0   1   -0.05    0.02
   7   0  -1   -0.12    0.08
  -7   0   1    0.02    0.08
   6   0  -1    0.12    0.15
   6   0  -1   -0.01    0.08
  -6   0   1    0.11    0.07
  -6   0   1    0.00    0.06
  -6   0   1    0.00    0.03
   6   0  -1    0.04    0.09
   5   0  -1    0.07    0.07
   5   0  -1    0.01    0.07
   5   0  -1    0.09    0.12
  -5   0   1    0.01    0.04
  -5   0   1    0.05    0.04
  -5   0   1   -0.11    0.05
  -4   0   1    0.05    0.05
   4   0  -1    0.02    0.05
   4   0  -1    0.02    0.09
  -4   0   1   -0.02    0.07
   4   0  -1    0.06    0.07
  -4   0   1   -0.04    0.02
   3   0  -1    0.02    0.06
  -3   0   1    0.03    0.04
  -3   0   1   -0.02    0.06
   3   0  -1   -0.02    0.03
   3   0  -1   -0.08    0.04
  -3   0   1    0.01    0.04
   3   0  -1   -0.12    0.06
   2   0  -1    0.02    0.04
   2   0  -1    0.05    0.03
  -2   0   1   -0.05    0.03
   2   0  -1    0.02    0.02
  -2   0   1    0.01    0.03
  -2   0   1    0.03    0.03
  -1   0   1   -0.02    0.00
   1   0  -1   -0.01    0.01
  -1   0   1   -0.01    0.01
   1   0  -1   -0.04    0.01
   0   0   1    0.01    0.01
   0   0   1   -0.01    0.01
   0   0  -1    0.00    0.02
   0   0  -1   -0.01    0.00
   0   0  -1   -0.01    0.01
   0   0  -1   -0.01    0.01
   0   0   1    0.01    0.02
   0   0  -1   -0.02    0.02
   0   0   1    0.00    0.01
   1   0   1   -0.11    0.03
  -1   0  -1   -0.09    0.04
   1   0   1   -0.11    0.02
   1   0   1   -0.10    0.01
  -1   0  -1   -0.04    0.04
  -1   0  -1   -0.08    0.03
   2   0   1    0.01    0.07
  -2   0  -1   -0.04    0.05
   2   0   1   -0.02    0.05
  -2   0  -1   -0.02    0.07
  -2   0  -1   -0.07    0.05
   2   0   1   -0.06    0.03
  -2   0  -1    0.07    0.10
  -3   0  -1   -0.02    0.08
  -3   0  -1    0.23    0.14
   3   0   1   -0.02    0.08
  -3   0  -1   -0.01    0.03
   3   0   1   -0.01    0.08
   3   0   1    0.13    0.12
  -4   0  -1    0.10    0.12
   4   0   1    0.04    0.09
   4   0   1   -0.12    0.07
  -4   0  -1   -0.01    0.03
   4   0   1   -0.11    0.09
  -4   0  -1   -0.06    0.11
   5   0   1   -0.02    0.08
   5   0   1    0.05    0.13
  -5   0  -1   -0.04    0.09
   5   0   1   -0.04    0.08
  -5   0  -1   -0.16    0.08
  -5   0  -1   -0.03    0.06
  -6   0  -1    0.08    0.09
  -6   0  -1   -0.18    0.11
   6   0   1   -0.06    0.13
  -6   0  -1    0.10    0.09
   6   0   1   -0.03    0.11
   6   0   1    0.00    0.09
   7   0   1   -0.11    0.12
  -7   0  -1    0.12    0.18
   7   0   1    0.01    0.16
  -7   0  -1    0.16    0.13
   7   0   1   -0.16    0.10
  -7   0  -1   -0.03    0.08
   8   0   1    0.03    0.18
   8   0   1    0.07    0.15
  -8   0  -1    0.06    0.09
   8   0   1   -0.06    0.13
  -8   0  -1    0.11    0.11
  -8   0  -1    0.21    0.23
   9   0   1    0.10    0.16
   9   0   1    0.10    0.16
  -9   0  -1    0.04    0.08
  -9   0  -1   -0.16    0.17
   9   0   1    0.18    0.22
  10   0   1    0.05    0.23
  10   0   1   -0.05    0.15
 -10   0  -1   -0.10    0.17
  10   0   1   -0.12    0.13
 -10   0  -1   -0.03    0.06
  11   0   1    0.18    0.20
 -11   0  -1    0.07    0.10
  11   0   1    0.18    0.26
 -11   0  -1   -0.12    0.21
  11   0   1   -0.02    0.18
 -11   0  -1    0.03    0.05
 -12   0  -1    0.01    0.27
  12   0   1    0.13    0.25
 -12   0  -1    0.08    0.06
 -12   0  -1    0.02    0.06
  12   0   1   -0.08    0.15
  13   0   1    0.06    0.22
 -13   0  -1   -0.09    0.05
  14   0   1    0.43    0.30
 -14   0  -1    0.11    0.09
  15   0   1   -0.14    0.19
 -15   0  -1    0.04    0.08
  16   0   1   -0.07    0.26
 -16   0  -1   -0.10    0.07
  17   0   1   -0.12    0.23
 -17   0  -1    0.23    0.13
  18   0   1    0.06    0.30
 -18   0  -1    0.14    0.11
  19   0   1   -0.10    0.26
 -19   0  -1    0.21    0.27
 -19   0  -1    0.18    0.19
 -20   0  -1   -0.30    0.23
 -20   0  -1   -0.03    0.12
  20   0   1    0.13    0.32
  21   0   1    0.06    0.28
 -21   0  -1    0.05    0.14
 -21   0  -1    0.19    0.43
 -22  -1   1    0.37    0.14
  22  -1  -1    0.59    0.52
 -22   1   1    0.68    0.40
  22   1  -1    0.15    0.43
 -22   1   1    0.57    0.26
  21  -1  -1    0.01    0.35
 -21  -1   1    0.04    0.13
 -21  -1   1    0.22    0.26
 -21   1   1   -0.07    0.09
 -21   1   1    0.11    0.39
  21   1  -1    0.02    0.37
  20  -1  -1   -0.11    0.31
 -20  -1   1   -0.20    0.09
 -20  -1   1   -0.09    0.22
 -20   1   1   -0.18    0.09
  20   1  -1    0.22    0.37
 -19  -1   1   -0.08    0.22
  19  -1  -1   -0.12    0.31
 -19  -1   1   -0.14    0.07
  19   1  -1   -0.13    0.23
 -19   1   1    0.25    0.14
 -18  -1   1    0.25    0.13
 -18  -1   1    0.32    0.25
  18  -1  -1    0.23    0.31
  18   1  -1    0.40    0.35
 -18   1   1    0.11    0.10
 -17  -1   1    0.22    0.28
 -17  -1   1    0.52    0.21
  17  -1  -1    0.47    0.33
 -17   1   1    0.42    0.18
  17   1  -1    0.63    0.34
  16  -1  -1    0.55    0.35
 -16  -1   1    0.55    0.21
 -16   1   1    1.24    0.36
  16   1  -1    1.19    0.43
 -15  -1   1    0.14    0.15
  15  -1  -1    0.58    0.32
 -15   1   1    0.51    0.24
  15   1  -1    0.19    0.25
 -14  -1   1    1.96    0.41
  14  -1  -1    1.56    0.70
  14  -1  -1    1.65    0.47
 -14   1   1    1.43    0.37
  14   1  -1    1.93    0.46
 -13  -1   1    0.40    0.14
 -13  -1   1    0.60    0.21
 -13  -1   1    0.35    0.29
  13  -1  -1    0.32    0.39
  13  -1  -1    0.35    0.26
  13   1  -1    1.28    0.48
  13   1  -1    0.92    0.32
 -13   1   1    1.24    0.35
  13   1  -1    0.73    0.31
 -12  -1   1    0.24    0.23
 -12  -1   1    0.63    0.22
  12  -1  -1    0.13    0.26
  12  -1  -1    0.16    0.20
 -12  -1   1    0.17    0.06
  12   1  -1    0.19    0.19
  12   1  -1    0.36    0.21
 -12   1   1    0.09    0.09
 -12   1   1   -0.06    0.06
 -12   1   1    0.30    0.27
  12   1  -1    0.50    0.36
 -11  -1   1    3.61    0.49
 -11  -1   1    5.37    0.74
  11  -1  -1    4.63    0.62
  11  -1  -1    3.29    0.68
 -11  -1   1    4.38    0.43
  11   1  -1    4.95    0.77
  11   1  -1    3.72    0.50
 -11   1   1    4.28    0.62
  11   1  -1    3.68    0.49
 -11   1   1    4.99    0.80
 -11   1   1    3.88    0.59
  10  -1  -1    1.29    0.43
 -10  -1   1    1.82    0.34
  10  -1  -1    2.00    0.39
 -10  -1   1    2.54    0.39
 -10  -1   1    1.86    0.40
 -10   1   1    2.59    0.54
 -10   1   1    2.26    0.43
  10   1  -1    2.51    0.37
 -10   1   1    3.05    0.48
  10   1  -1    2.01    0.34
  10   1  -1    1.84    0.45
  -9  -1   1    3.87    0.56
   9  -1  -1    3.18    0.48
   9  -1  -1    3.72    0.64
  -9  -1   1    3.53    0.35
  -9  -1   1    3.35    0.32
  -9   1   1    3.78    0.51
   9   1  -1    3.58    0.41
   9   1  -1    3.34    0.40
  -9   1   1    3.53    0.50
  -9   1   1    3.17    0.56
   9   1  -1    3.58    0.59
  -8  -1   1   14.36    0.70
  -8  -1   1   14.86    0.74
   8  -1  -1   15.36    0.81
   8  -1  -1   13.34    0.97
  -8  -1   1   13.72    0.81
   8   1  -1   15.14    0.66
  -8   1   1   14.83    0.98
  -8   1   1   15.09    0.81
  -8   1   1   15.32    0.86
   8   1  -1   14.79    0.90
   8   1  -1   14.91    0.67
  -7  -1   1   46.03    1.61
   7  -1  -1   45.44    1.86
  -7  -1   1   44.19    1.49
  -7  -1   1   46.23    1.47
   7  -1  -1   42.70    1.53
  -7   1   1   46.94    1.84
   7   1  -1   44.19    1.67
  -7   1   1   42.78    1.59
  -7   1   1   40.30    1.61
   7   1  -1   44.18    1.36
  -7   1   1   45.76    1.35
   7   1  -1   44.37    1.36
  -6  -1   1    1.44    0.22
  -6  -1   1    1.62    0.27
  -6  -1   1    1.43    0.21
   6  -1  -1    1.31    0.33
   6  -1  -1    1.54    0.27
   6   1  -1    1.47    0.17
  -6   1   1    1.80    0.21
   6   1  -1    1.31    0.28
  -6   1   1    1.62    0.31
   6   1  -1    1.63    0.18
  -6   1   1    1.75    0.38
  -6   1   1    1.85    0.31
  -5  -1   1   23.71    0.82
   5  -1  -1   23.40    0.89
   5  -1  -1   23.24    1.09
  -5  -1   1   24.03    0.81
  -5  -1   1   23.30    0.88
  -5   1   1   24.33    0.81
  -5   1   1   22.91    1.07
  -5   1   1   24.56    0.95
  -5   1   1   22.65    0.97
   5   1  -1   23.98    0.93
   4  -1  -1   19.17    0.76
  -4  -1   1   18.88    0.67
  -4  -1   1   18.46    0.62
   4  -1  -1   18.15    0.89
  -4  -1   1   19.48    0.64
   4  -1  -1   18.73    0.72
   4   1  -1   18.78    0.71
  -4   1   1   18.50    0.88
  -4   1   1   18.00    0.78
  -4   1   1   19.56    0.77
  -3  -1   1   42.54    1.14
   3  -1  -1   42.80    1.33
   3  -1  -1   42.31    1.28
  -3  -1   1   44.17    1.16
   3  -1  -1   43.45    1.47
  -3  -1   1   42.01    1.15
   3   1  -1   44.65    1.21
  -3   1   1   42.18    1.36
  -3   1   1   42.03    1.32
  -3   1   1   44.20    1.47
  -3   1   1   43.32    1.26
   2  -1  -1   19.22    0.65
   2  -1  -1   17.96    0.66
   2  -1  -1   19.42    0.70
   2  -1  -1   18.98    0.76
  -2   1   1   18.42    0.67
  -2   1   1   20.23    0.64
  -2   1   1   19.28    0.70
  -2   1   1   19.37    0.76
   1  -1  -1    1.29    0.15
  -1   1   1    1.09    0.17
  -1  -1  -1   43.61    1.16
   1   1   1   38.88    1.11
   2  -1   1    1.21    0.25
   2  -1   1    1.05    0.17
  -2  -1  -1    1.29    0.15
  -2  -1  -1    0.88    0.18
  -2  -1  -1    1.24    0.18
   2  -1   1    1.28    0.21
  -2   1  -1    1.40    0.27
   2   1   1    1.15    0.15
  -2   1  -1    1.29    0.22
  -2   1  -1    1.20    0.18
  -2   1  -1    0.85    0.16
   2   1   1    1.06    0.15
  -3  -1  -1  115.37    2.92
   3  -1   1  112.66    3.09
  -3  -1  -1  111.29    3.04
   3  -1   1  105.74    3.28
  -3   1  -1  107.47    3.13
   3   1   1  114.32    2.97
   3   1   1  111.27    2.97
  -3   1  -1  117.12    3.33
  -3   1  -1  112.98    3.06
   4  -1   1    1.40    0.25
  -4  -1  -1    1.45    0.24
  -4  -1  -1    1.16    0.27
  -4  -1  -1    1.50    0.17
   4  -1   1    1.65    0.28
   4  -1   1    1.42    0.35
  -4   1  -1    1.70    0.37
   4   1   1    1.84    0.24
  -4   1  -1    1.73    0.25
   4   1   1    1.15    0.19
  -4   1  -1    1.46    0.29
  -5  -1  -1    0.01    0.05
   5  -1   1    0.04    0.11
  -5  -1  -1    0.14    0.10
   5  -1   1    0.14    0.12
   5  -1   1    0.07    0.16
  -5  -1  -1    0.06    0.11
  -5   1  -1    0.03    0.08
  -5   1  -1    0.22    0.19
  -5   1  -1    0.41    0.18
   5   1   1    0.03    0.09
   5   1   1    0.07    0.09
   6  -1   1    0.61    0.21
  -6  -1  -1    0.85    0.12
  -6  -1  -1    0.60    0.18
   6  -1   1    0.81    0.31
  -6  -1  -1    0.44    0.21
   6  -1   1    0.91    0.24
   6   1   1    0.27    0.15
  -6   1  -1    0.94    0.34
  -6   1  -1    0.49    0.19
   6   1   1    0.73    0.20
   7  -1   1    0.11    0.17
  -7  -1  -1    0.03    0.19
   7  -1   1    0.06    0.16
  -7  -1  -1    0.29    0.16
   7  -1   1    0.36    0.28
  -7   1  -1    0.45    0.19
   7   1   1    0.36    0.16
   7   1   1    0.07    0.12
  -7   1  -1    0.56    0.29
  -7   1  -1    0.13    0.10
   8  -1   1   14.60    1.10
  -8  -1  -1   14.55    0.97
  -8  -1  -1   14.94    0.83
   8  -1   1   16.44    0.90
   8  -1   1   15.12    0.87
  -8   1  -1   14.84    0.73
   8   1   1   13.93    0.77
  -8   1  -1   13.96    0.88
  -8   1  -1   15.11    1.19
   8   1   1   14.51    0.77
   9  -1   1    0.09    0.15
   9  -1   1    0.04    0.18
  -9  -1  -1    0.14    0.10
  -9  -1  -1    0.02    0.17
  -9   1  -1   -0.03    0.27
  -9   1  -1    0.08    0.07
   9   1   1    0.02    0.13
   9   1   1   -0.05    0.13
  -9   1  -1    0.00    0.11
  10  -1   1   12.78    0.89
 -10  -1  -1   10.74    0.93
  10  -1   1   12.94    1.15
 -10  -1  -1   15.21    0.90
  10   1   1   15.38    0.89
 -10   1  -1   15.89    1.01
 -10   1  -1   13.91    0.90
  10   1   1   15.02    0.88
  11  -1   1   -0.11    0.22
 -11  -1  -1    0.14    0.19
 -11  -1  -1    0.06    0.09
  11  -1   1    0.00    0.15
 -11   1  -1    0.42    0.18
 -11   1  -1   -0.08    0.06
  11   1   1   -0.01    0.17
  11   1   1   -0.09    0.13
  12  -1   1    0.09    0.17
  12  -1   1    0.27    0.34
 -12  -1  -1    0.02    0.08
 -12  -1  -1   -0.16    0.21
  12   1   1   -0.19    0.12
 -12   1  -1    0.12    0.07
 -12   1  -1    0.35    0.16
  12   1   1    0.11    0.22
  13  -1   1    0.83    0.35
 -13  -1  -1    0.75    0.27
  13  -1   1    0.99    0.50
 -13   1  -1    1.81    0.45
  13   1   1    1.40    0.42
  14  -1   1    0.71    0.34
  14  -1   1    0.73    0.52
 -14  -1  -1    0.17    0.13
  14   1   1    0.86    0.37
 -14   1  -1    0.45    0.21
 -15  -1  -1    0.00    0.10
  15  -1   1    0.29    0.23
 -15   1  -1    0.20    0.15
  15   1   1    0.52    0.33
 -16  -1  -1    0.39    0.35
 -16  -1  -1    0.10    0.08
  16  -1   1    0.66    0.33
 -16   1  -1    1.14    0.38
  16   1   1    0.03    0.23
 -17  -1  -1    0.07    0.14
 -17  -1  -1    0.05    0.23
  17  -1   1    0.09    0.21
 -17   1  -1   -0.09    0.09
  17   1   1   -0.01    0.26
 -18  -1  -1    0.17    0.14
 -18  -1  -1   -0.01    0.24
  18  -1   1    0.20    0.25
  18   1   1    0.40    0.37
 -18   1  -1   -0.02    0.07
  19  -1   1    0.67    0.38
 -19  -1  -1    0.77    0.29
 -19  -1  -1    0.69    0.37
  19   1   1    1.06    0.52
 -19   1  -1    1.09    0.36
 -20  -1  -1    0.43    0.37
  20  -1   1    0.16    0.42
 -20   1  -1    0.52    0.20
  20   1   1    0.27    0.34
  21  -1   1    0.18    0.31
 -21  -1  -1    0.21    0.11
 -21  -1  -1    0.01    0.29
 -21   1  -1   -0.13    0.13
 -21   1  -1   -0.05    0.34
  21   1   1    0.36    0.44
  21  -2  -1    0.23    0.27
 -21  -2   1    0.14    0.08
  21   2  -1   -0.32    0.30
 -21   2   1    0.12    0.19
  20  -2  -1    2.83    0.78
 -20  -2   1    1.05    0.28
 -20  -2   1    1.46    0.35
 -20   2   1    1.90    0.50
  20   2  -1    2.22    0.63
 -19  -2   1    0.01    0.18
 -19  -2   1    0.02    0.08
  19  -2  -1   -0.10    0.19
  19   2  -1    0.27    0.29
 -19   2   1    0.18    0.12
 -18  -2   1    0.51    0.22
 -18  -2   1    0.16    0.20
  18  -2  -1    1.19    0.45
 -18   2   1    0.21    0.18
  18   2  -1    0.72    0.38
  17  -2  -1    0.18    0.27
 -17  -2   1   -0.06    0.07
 -17  -2   1    0.19    0.20
  17   2  -1    0.56    0.36
 -17   2   1    0.15    0.15
 -16  -2   1    3.75    0.63
 -16  -2   1    4.84    0.68
  16  -2  -1    3.85    0.75
 -16   2   1    4.20    0.77
  16   2  -1    4.51    0.71
 -15  -2   1    2.17    0.48
  15  -2  -1    1.89    0.54
 -15  -2   1    2.22    0.42
  15   2  -1    2.11    0.48
 -15   2   1    1.92    0.51
  14  -2  -1    1.27    0.46
 -14  -2   1    1.70    0.37
 -14  -2   1    1.43    0.39
  14  -2  -1    1.55    0.66
  14   2  -1    1.52    0.39
 -14   2   1    1.19    0.35
  13  -2  -1   11.67    0.96
 -13  -2   1   13.35    0.83
 -13  -2   1   14.22    0.95
 -13  -2   1   14.35    0.97
  13  -2  -1   15.36    1.37
 -13  -2   1   12.13    0.77
 -13   2   1   14.20    1.04
  13   2  -1   14.44    0.89
  13   2  -1   14.40    0.89
 -12  -2   1    7.69    0.82
 -12  -2   1    6.89    0.52
  12  -2  -1    5.96    1.01
  12  -2  -1    6.87    0.83
 -12  -2   1    7.57    0.57
 -12  -2   1    7.33    0.79
  12   2  -1    7.22    0.58
 -12   2   1    8.30    1.10
 -12   2   1    7.12    0.64
  12   2  -1    7.36    0.59
 -12   2   1    7.30    0.70
 -11  -2   1    1.35    0.27
 -11  -2   1    1.74    0.37
 -11  -2   1    1.17    0.32
  11  -2  -1    1.59    0.39
 -11  -2   1    2.49    0.38
  11  -2  -1    1.68    0.51
 -11   2   1    1.37    0.37
  11   2  -1    1.26    0.29
 -11   2   1    1.63    0.51
  11   2  -1    1.97    0.35
 -11   2   1    1.59    0.36
  10  -2  -1    0.91    0.39
 -10  -2   1    1.91    0.30
 -10  -2   1    1.85    0.32
 -10  -2   1    0.94    0.29
  10  -2  -1    1.31    0.36
 -10   2   1    2.43    0.47
 -10   2   1    1.53    0.49
  10   2  -1    1.82    0.31
  10   2  -1    1.36    0.27
 -10   2   1    1.89    0.38
   9  -2  -1    2.81    0.47
  -9  -2   1    3.03    0.28
  -9  -2   1    3.51    0.46
  -9  -2   1    3.40    0.46
   9  -2  -1    4.27    0.75
  -9  -2   1    3.10    0.30
  -9   2   1    2.84    0.62
   9   2  -1    2.70    0.33
  -9   2   1    3.07    0.37
   9   2  -1    3.05    0.35
  -9   2   1    3.75    0.56
  -9   2   1    3.09    0.49
   8  -2  -1   10.75    0.70
  -8  -2   1    9.12    0.58
  -8  -2   1   10.17    0.53
  -8  -2   1    8.43    0.57
   8  -2  -1   10.14    0.89
  -8   2   1   11.09    0.89
  -8   2   1    9.68    0.67
  -8   2   1    8.49    0.67
   8   2  -1    9.00    0.44
   8   2  -1    9.40    0.45
  -8   2   1    9.50    0.55
   8   2  -1   10.25    0.69
   7  -2  -1    1.36    0.41
  -7  -2   1    1.59    0.23
   7  -2  -1    1.56    0.33
  -7  -2   1    1.57    0.27
  -7  -2   1    2.23    0.32
  -7   2   1    1.70    0.38
  -7   2   1    2.84    0.43
  -7   2   1    1.37    0.25
  -7   2   1    2.18    0.50
   7   2  -1    1.63    0.33
   7   2  -1    1.68    0.15
   7   2  -1    1.81    0.15
  -6  -2   1   26.53    0.94
  -6  -2   1   26.82    0.95
  -6  -2   1   26.64    0.90
   6  -2  -1   27.93    1.37
   6  -2  -1   25.70    1.08
  -6   2   1   26.00    1.18
  -6   2   1   26.50    1.33
  -6   2   1   26.58    1.13
   5  -2  -1    0.40    0.16
  -5  -2   1    0.14    0.08
   5  -2  -1    0.13    0.12
   5  -2  -1    0.16    0.15
  -5  -2   1    0.24    0.07
  -5  -2   1    0.31    0.09
  -5   2   1    0.18    0.12
  -5   2   1    0.21    0.19
  -5   2   1    0.24    0.10
   4  -2  -1   30.13    1.29
  -4  -2   1   29.83    0.83
   4  -2  -1   28.84    1.08
   4  -2  -1   26.07    1.08
  -4  -2   1   29.33    0.81
  -4  -2   1   29.06    0.81
  -4   2   1   28.98    1.27
  -4   2   1   30.03    1.11
  -4   2   1   29.90    1.17
   3  -2  -1  124.05    3.37
  -3  -2   1  121.15    3.07
   3  -2  -1  121.28    3.41
   3  -2  -1  119.31    3.60
  -3   2   1  126.94    3.41
  -3   2   1  122.23    3.46
  -3   2   1  129.53    3.64
  -2  -2   1    1.75    0.12
   2  -2  -1    2.66    0.38
   2  -2  -1    1.77    0.26
  -2  -2   1    1.94    0.11
   2  -2  -1    2.41    0.28
  -2   2   1    1.66    0.27
  -2   2   1    1.81    0.23
   2   2  -1    1.80    0.14
  -2   2   1    1.90    0.33
   2   2  -1    1.79    0.11
  -2   2   1    2.44    0.30
   2   2  -1    2.03    0.12
  -1  -2   1   20.94    0.71
  -1  -2   1   20.70    0.64
   1  -2  -1   19.65    0.73
   1  -2  -1   22.50    0.89
   1  -2  -1   20.25    0.67
  -1  -2   1   20.61    0.65
   1  -2  -1   19.24    0.74
   1   2  -1   20.98    0.56
   1   2  -1   17.97    0.69
  -1   2   1   21.14    0.87
  -1   2   1   20.04    0.73
  -1   2   1   21.07    0.68
   1   2  -1   20.84    0.55
  -1   2   1   22.15    0.77
   1   2  -1   20.47    0.56
   1   2  -1   18.46    0.63
   0  -2  -1   20.79    0.72
   0  -2  -1   21.02    0.66
   0  -2  -1   20.11    0.82
   0  -2  -1   20.40    0.74
   0  -2   1   20.72    0.80
   0  -2  -1   19.69    0.70
   0   2   1   19.54    0.65
   0   2   1   22.55    0.86
   0   2   1   20.14    0.72
   0   2  -1   20.14    0.79
   0   2   1   20.63    0.72
   0   2  -1   20.83    0.70
   0   2  -1   21.82    0.74
  -1  -2  -1   68.42    1.90
   1  -2   1   68.37    2.11
  -1  -2  -1   65.16    1.79
  -1  -2  -1   67.51    1.86
   1  -2   1   68.39    1.99
   1  -2   1   66.20    1.92
  -1  -2  -1   68.68    2.02
  -1   2  -1   67.28    1.98
   1   2   1   66.27    1.87
  -1   2  -1   66.75    1.93
  -1   2  -1   65.52    1.94
   1   2   1   68.43    1.87
  -1   2  -1   74.19    2.27
   1   2   1   70.35    1.81
   2  -2   1   10.96    0.67
  -2  -2  -1   11.67    0.57
  -2  -2  -1   10.64    0.42
  -2  -2  -1   10.67    0.48
  -2  -2  -1   11.43    0.42
   2  -2   1   12.41    0.57
   2   2   1   11.22    0.46
  -2   2  -1   11.76    0.60
   2   2   1   11.87    0.41
  -2   2  -1   11.77    0.55
   2   2   1   10.97    0.45
   3  -2   1    1.59    0.35
  -3  -2  -1    1.55    0.13
   3  -2   1    1.65    0.27
  -3  -2  -1    1.62    0.22
  -3  -2  -1    1.77    0.28
   3   2   1    1.80    0.20
   3   2   1    1.67    0.21
  -3   2  -1    1.74    0.32
  -4  -2  -1   15.68    0.45
   4  -2   1   15.01    0.93
  -4  -2  -1   15.78    0.67
  -4  -2  -1   15.89    0.77
   4  -2   1   14.40    0.73
  -4   2  -1   13.55    0.76
  -4   2  -1   15.67    0.73
   4   2   1   15.94    0.61
   4   2   1   15.36    0.61
   5  -2   1    9.57    0.61
   5  -2   1   10.35    0.80
  -5  -2  -1   10.56    0.55
  -5  -2  -1   10.73    0.66
  -5   2  -1    9.68    0.58
   5   2   1    9.84    0.49
  -5   2  -1    9.88    0.66
   5   2   1   10.13    0.49
   6  -2   1    5.27    0.60
   6  -2   1    5.36    0.73
  -6  -2  -1    5.66    0.61
  -6  -2  -1    5.55    0.41
   6   2   1    5.02    0.36
  -6   2  -1    4.99    0.42
  -6   2  -1    5.10    0.50
   6   2   1    4.98    0.37
   7  -2   1   20.77    1.28
   7  -2   1   20.89    1.04
  -7  -2  -1   20.66    1.08
  -7  -2  -1   18.55    0.89
   7   2   1   20.37    0.86
   7   2   1   19.26    0.85
  -7   2  -1   19.60    0.93
  -7   2  -1   18.25    1.05
   8  -2   1    6.64    0.60
   8  -2   1    7.97    1.03
  -8  -2  -1    7.52    0.54
  -8  -2  -1    7.45    0.66
   8   2   1    7.76    0.53
   8   2   1    7.23    0.52
  -8   2  -1    8.16    0.69
   9  -2   1    3.60    0.76
   9  -2   1    3.98    0.58
  -9  -2  -1    3.63    0.48
  -9  -2  -1    4.85    0.70
   9   2   1    4.21    0.50
   9   2   1    4.44    0.52
  -9   2  -1    4.11    0.65
  -9   2  -1    4.86    0.55
 -10  -2  -1    1.17    0.38
  10  -2   1    1.63    0.42
  10  -2   1    1.70    0.56
 -10  -2  -1    1.36    0.31
 -10   2  -1    1.60    0.40
  10   2   1    1.71    0.35
 -10   2  -1    1.71    0.34
  10   2   1    1.39    0.33
  11  -2   1    2.07    0.63
 -11  -2  -1    2.90    0.57
 -11  -2  -1    3.14    0.49
 -11  -2  -1    2.39    0.53
  11  -2   1    2.35    0.51
  11   2   1    2.84    0.49
 -11   2  -1    3.20    0.61
  11   2   1    2.68    0.47
 -11   2  -1    3.47    0.47
 -12  -2  -1   13.08    1.03
  12  -2   1    9.68    1.32
 -12  -2  -1   12.44    1.00
  12  -2   1   10.75    0.91
 -12  -2  -1   11.45    0.81
  12   2   1   11.37    0.83
 -12   2  -1   11.08    0.94
  12   2   1   11.14    0.83
  13  -2   1    8.40    1.29
 -13  -2  -1    8.60    1.04
  13  -2   1    9.49    1.10
 -13  -2  -1    8.23    0.70
 -13   2  -1    8.33    0.82
  13   2   1    8.48    0.95
  14  -2   1   -0.23    0.16
 -14  -2  -1    0.13    0.10
  14  -2   1   -0.12    0.28
 -14  -2  -1    0.34    0.25
 -14   2  -1    0.28    0.14
  14   2   1   -0.01    0.18
 -15  -2  -1    0.85    0.30
  15  -2   1    0.50    0.32
 -15  -2  -1    1.01    0.43
 -15   2  -1    0.41    0.19
  15   2   1    0.46    0.29
  16  -2   1    0.19    0.25
 -16  -2  -1    0.27    0.25
 -16  -2  -1    0.18    0.10
 -16   2  -1    0.11    0.14
  16   2   1   -0.03    0.23
 -17  -2  -1    0.77    0.28
 -17  -2  -1    1.17    0.46
  17  -2   1    0.58    0.38
  17   2   1    0.54    0.39
 -17   2  -1    0.19    0.22
 -18  -2  -1    0.01    0.27
  18  -2   1   -0.10    0.25
 -18  -2  -1    0.06    0.10
  18   2   1    0.01    0.28
 -18   2  -1    0.24    0.16
  19  -2   1    0.40    0.40
 -19  -2  -1    0.19    0.28
 -19  -2  -1    0.56    0.22
  19   2   1   -0.15    0.28
 -19   2  -1    0.53    0.29
  20  -2   1    1.25    0.55
 -20  -2  -1    1.06    0.33
 -20  -2  -1    0.18    0.31
 -20   2  -1    0.10    0.13
  20   2   1    0.41    0.42
 -21  -2  -1    2.16    0.55
  21  -2   1    0.90    0.48
 -21  -2  -1    1.11    0.33
  21   2   1    1.06    0.56
 -21   2  -1    0.71    0.27
  21  -3  -1    0.54    0.40
  21   3  -1    0.92    0.48
 -20  -3   1    0.11    0.07
  20  -3  -1    0.71    0.47
 -20   3   1    0.19    0.17
  20   3  -1    0.35    0.40
 -19  -3   1    0.70    0.19
  19  -3  -1   -0.09    0.22
 -19  -3   1    0.31    0.17
  19   3  -1    0.81    0.37
 -19   3   1    0.11    0.21
 -18  -3   1    0.12    0.11
  18  -3  -1    0.41    0.31
 -18  -3   1    0.19    0.17
  18   3  -1   -0.01    0.27
 -18   3   1    0.08    0.12
 -17  -3   1    2.66    0.46
  17  -3  -1    3.03    0.70
 -17  -3   1    2.40    0.42
  17   3  -1    1.58    0.46
 -17   3   1    2.75    0.66
 -16  -3   1    3.81    0.55
  16  -3  -1    3.74    0.76
 -16  -3   1    3.33    0.51
  16   3  -1    3.95    0.67
 -16   3   1    4.38    0.83
 -15  -3   1    0.85    0.30
 -15  -3   1    1.65    0.34
  15  -3  -1    1.63    0.51
 -15   3   1    1.39    0.44
  15   3  -1    1.80    0.43
  14  -3  -1    0.85    0.57
 -14  -3   1    0.36    0.22
 -14  -3   1    0.44    0.24
 -14  -3   1    0.43    0.15
  14  -3  -1    0.12    0.21
  14   3  -1    0.07    0.19
 -14   3   1   -0.03    0.09
 -13  -3   1    0.33    0.18
  13  -3  -1   -0.04    0.17
 -13  -3   1   -0.07    0.14
  13  -3  -1    0.05    0.32
 -13  -3   1    0.34    0.14
 -13  -3   1   -0.05    0.04
  13   3  -1   -0.09    0.15
 -13   3   1    0.18    0.12
  13   3  -1    0.10    0.19
  12  -3  -1   -0.08    0.14
 -12  -3   1    0.31    0.10
 -12  -3   1    0.23    0.10
  12  -3  -1   -0.15    0.31
 -12  -3   1    0.26    0.18
 -12  -3   1    0.26    0.16
  12   3  -1    0.29    0.18
  12   3  -1    0.28    0.19
 -12   3   1    0.47    0.19
  11  -3  -1   20.49    1.21
 -11  -3   1   19.56    0.97
 -11  -3   1   20.51    0.97
  11  -3  -1   20.70    1.54
 -11  -3   1   19.70    0.92
 -11  -3   1   19.59    0.89
 -11   3   1   19.39    1.23
  11   3  -1   21.32    0.92
  11   3  -1   19.74    0.91
 -11   3   1   20.71    0.95
  10  -3  -1   -0.07    0.29
 -10  -3   1    0.00    0.11
  10  -3  -1    0.04    0.16
 -10  -3   1   -0.04    0.03
 -10  -3   1   -0.01    0.11
 -10  -3   1    0.12    0.07
  10   3  -1    0.20    0.11
 -10   3   1    0.02    0.08
  10   3  -1   -0.08    0.09
 -10   3   1    0.02    0.12
  -9  -3   1    6.50    0.46
  -9  -3   1    7.94    0.50
   9  -3  -1    9.80    1.18
   9  -3  -1    6.84    0.76
  -9  -3   1    7.27    0.44
   9   3  -1    7.37    0.40
  -9   3   1    7.15    0.53
  -9   3   1    7.66    0.68
   9   3  -1    6.98    0.39
  -8  -3   1    9.42    0.51
  -8  -3   1    9.46    0.48
   8  -3  -1    9.39    1.12
  -8  -3   1    8.83    0.50
   8  -3  -1    8.77    0.68
   8   3  -1    8.68    0.36
  -8   3   1    8.38    0.71
   8   3  -1    8.88    0.37
   7  -3  -1   81.40    3.07
  -7  -3   1   79.14    2.29
   7  -3  -1   86.69    2.72
  -7  -3   1   83.56    2.32
  -7  -3   1   83.07    2.29
  -7   3   1   82.66    2.57
  -7   3   1   78.08    2.79
  -6  -3   1    4.48    0.27
   6  -3  -1    6.16    0.83
  -6  -3   1    4.36    0.26
   6  -3  -1    5.85    0.61
   6  -3  -1    5.03    0.48
  -6  -3   1    5.10    0.28
  -6   3   1    4.10    0.57
   5  -3  -1   24.95    1.06
  -5  -3   1   23.96    0.73
   5  -3  -1   22.23    1.25
   5  -3  -1   23.81    1.08
  -5  -3   1   23.39    0.72
  -5  -3   1   24.29    0.75
  -5   3   1   25.04    1.16
  -4  -3   1    0.00    0.05
   4  -3  -1   -0.09    0.14
  -4  -3   1    0.02    0.05
   4  -3  -1    0.04    0.11
  -4  -3   1    0.05    0.05
   4  -3  -1    0.00    0.11
  -4   3   1    0.30    0.17
  -3  -3   1    1.46    0.13
   3  -3  -1    1.74    0.32
   3  -3  -1    1.92    0.31
   3  -3  -1    1.52    0.36
  -3  -3   1    1.61    0.18
  -3   3   1    1.67    0.33
  -2  -3   1  115.40    3.03
   2  -3  -1  117.82    3.29
   2  -3  -1  114.51    3.50
   2  -3  -1  113.74    3.24
  -2  -3   1  117.53    3.13
  -2   3   1  117.71    3.38
  -2   3   1  115.24    3.34
   2   3  -1  119.13    3.07
  -1  -3   1   10.45    0.53
   1  -3  -1   10.01    0.64
   1  -3  -1    9.33    0.50
  -1  -3   1   10.17    0.35
  -1  -3   1   10.11    0.32
  -1  -3   1   10.44    0.35
   1  -3  -1    9.22    0.44
   1  -3  -1    9.62    0.53
  -1  -3   1    9.05    0.44
  -1   3   1    9.82    0.51
   1   3  -1   10.74    0.48
   1   3  -1    9.82    0.36
   1   3  -1    9.68    0.40
  -1   3   1    9.73    0.55
   0  -3  -1    2.69    0.36
   0  -3   1    2.97    0.26
   0  -3   1    3.02    0.38
   0  -3   1    2.73    0.19
   0  -3  -1    2.53    0.31
   0  -3   1    2.74    0.25
   0  -3  -1    2.84    0.25
   0  -3  -1    2.63    0.20
   0   3  -1    2.63    0.23
   0   3  -1    3.06    0.36
   0   3   1    2.53    0.21
   0   3   1    2.88    0.31
   1  -3   1  240.63    6.39
   1  -3   1  228.45    6.51
   1  -3   1  249.12    6.36
  -1  -3  -1  249.21    6.28
   1  -3   1  239.55    6.28
  -1  -3  -1  243.59    6.45
  -1  -3  -1  243.48    6.49
  -1   3  -1  233.47    6.36
   1   3   1  247.78    6.15
  -1   3  -1  252.54    6.32
   1   3   1  249.99    6.23
   1   3   1  241.57    6.24
  -2  -3  -1   -0.02    0.06
   2  -3   1    0.09    0.17
  -2  -3  -1    0.01    0.08
  -2  -3  -1    0.10    0.12
   2  -3   1   -0.02    0.09
  -2  -3  -1    0.01    0.05
   2   3   1   -0.02    0.08
  -2   3  -1   -0.09    0.08
   2   3   1    0.09    0.09
   2   3   1    0.13    0.07
  -2   3  -1   -0.17    0.09
   3  -3   1   18.60    0.85
  -3  -3  -1   18.50    0.74
   3  -3   1   16.51    1.00
  -3  -3  -1   18.90    0.85
  -3  -3  -1   19.39    0.58
  -3   3  -1   19.03    0.93
   3   3   1   18.34    0.69
   3   3   1   18.66    0.62
   3   3   1   18.32    0.69
   4  -3   1    6.93    0.51
   4  -3   1    7.46    0.86
  -4  -3  -1    7.30    0.50
  -4  -3  -1    7.71    0.43
   4   3   1    6.60    0.38
  -4   3  -1    7.36    0.57
   4   3   1    6.31    0.36
   5  -3   1    6.71    0.54
  -5  -3  -1    7.17    0.53
  -5  -3  -1    6.55    0.43
   5  -3   1    7.43    0.87
   5   3   1    7.71    0.42
  -5   3  -1    7.48    0.61
   5   3   1    7.36    0.40
   6  -3   1    4.66    0.75
  -6  -3  -1    5.21    0.59
  -6  -3  -1    5.21    0.58
  -6  -3  -1    4.68    0.38
   6  -3   1    5.13    0.61
  -6   3  -1    5.35    0.69
  -6   3  -1    4.10    0.50
   6   3   1    4.56    0.35
   6   3   1    4.91    0.36
  -7  -3  -1    2.17    0.33
  -7  -3  -1    1.90    0.38
   7  -3   1    1.84    0.54
  -7  -3  -1    1.80    0.35
   7  -3   1    1.03    0.33
  -7   3  -1    1.94    0.38
  -7   3  -1    1.79    0.42
   7   3   1    1.95    0.28
   7   3   1    1.32    0.26
   8  -3   1    1.33    0.47
  -8  -3  -1    1.04    0.31
  -8  -3  -1    1.07    0.25
  -8  -3  -1    0.59    0.23
   8  -3   1    1.01    0.32
   8   3   1    1.31    0.27
  -8   3  -1    0.76    0.31
  -8   3  -1    1.04    0.28
   8   3   1    0.96    0.23
   9  -3   1    0.38    0.23
   9  -3   1    0.18    0.25
  -9  -3  -1    0.43    0.22
  -9  -3  -1    0.25    0.13
  -9  -3  -1    0.44    0.22
   9   3   1    0.09    0.13
   9   3   1    0.16    0.14
  -9   3  -1    0.33    0.19
  -9   3  -1    0.13    0.17
 -10  -3  -1   38.32    1.55
 -10  -3  -1   36.84    1.72
 -10  -3  -1   39.59    1.75
  10  -3   1   39.70    2.19
  10  -3   1   39.58    1.81
  10   3   1   37.56    1.52
  10   3   1   38.32    1.52
 -10   3  -1   39.97    1.88
  11  -3   1    1.42    0.53
  11  -3   1    0.85    0.34
 -11  -3  -1    1.21    0.37
 -11  -3  -1    1.19    0.29
 -11  -3  -1    0.90    0.36
 -11   3  -1    0.97    0.37
  11   3   1    0.98    0.29
 -11   3  -1    0.94    0.30
  11   3   1    1.25    0.31
 -12  -3  -1    2.81    0.55
 -12  -3  -1    2.28    0.42
  12  -3   1    3.27    0.64
  12  -3   1    1.80    0.64
 -12  -3  -1    1.80    0.46
 -12   3  -1    2.31    0.53
  12   3   1    1.90    0.43
  12   3   1    2.96    0.52
 -13  -3  -1    0.46    0.29
  13  -3   1    0.49    0.30
  13  -3   1    0.24    0.42
 -13  -3  -1    0.86    0.26
  13   3   1    0.16    0.22
 -13   3  -1    0.09    0.08
 -14  -3  -1    2.95    0.52
  14  -3   1    2.23    0.58
  14  -3   1    5.23    1.16
 -14  -3  -1    3.53    0.65
 -14   3  -1    4.34    0.79
  14   3   1    3.20    0.61
  15  -3   1    0.38    0.31
 -15  -3  -1    0.15    0.10
 -15  -3  -1   -0.01    0.23
 -15   3  -1    0.03    0.15
  15   3   1    0.00    0.23
  16  -3   1    2.69    0.67
 -16  -3  -1    2.96    0.61
 -16  -3  -1    3.11    0.56
  16   3   1    4.37    0.77
 -16   3  -1    4.05    0.79
 -17  -3  -1   -0.11    0.07
 -17  -3  -1    0.03    0.21
  17  -3   1    0.20    0.24
  17   3   1    0.32    0.30
 -17   3  -1    0.15    0.13
  18  -3   1    0.22    0.31
 -18  -3  -1    0.45    0.25
 -18  -3  -1    0.50    0.20
 -18   3  -1    0.22    0.20
  18   3   1    0.43    0.37
  19  -3   1    0.47    0.36
 -19  -3  -1    1.00    0.40
 -19  -3  -1    0.79    0.28
 -19   3  -1    1.29    0.45
  19   3   1    0.68    0.44
 -20  -3  -1    0.68    0.21
 -20  -3  -1    0.27    0.26
  20  -3   1    0.60    0.36
  20   3   1    0.72    0.50
 -20   3  -1    0.54    0.23
 -21  -3  -1    0.63    0.43
 -21  -3  -1    0.13    0.11
  21  -3   1    0.37    0.39
  21   3   1    0.47    0.45
 -21   3  -1    0.08    0.13
  21  -4  -1    0.00    0.28
 -21   4   1    0.20    0.13
  21   4  -1    1.02    0.49
  20  -4  -1    0.14    0.36
 -20  -4   1    0.35    0.09
 -20   4   1    0.60    0.25
  20   4  -1    0.23    0.37
  19  -4  -1    0.09    0.31
 -19  -4   1    0.09    0.05
  19   4  -1   -0.09    0.25
 -19   4   1   -0.18    0.10
  18  -4  -1    0.08    0.29
 -18  -4   1    0.13    0.11
 -18   4   1   -0.04    0.08
  18   4  -1    0.42    0.27
 -17  -4   1    1.50    0.31
  17  -4  -1    1.55    0.56
 -17   4   1    0.97    0.40
  17   4  -1    2.29    0.54
 -16  -4   1    4.42    0.55
  16  -4  -1    3.34    0.78
 -16  -4   1    3.59    0.37
 -16   4   1    3.75    0.81
  16   4  -1    4.00    0.66
  15  -4  -1    0.34    0.31
 -15  -4   1    0.33    0.14
 -15  -4   1    0.48    0.20
 -15  -4   1    0.48    0.17
  15   4  -1    0.30    0.23
 -15   4   1    0.41    0.24
  14  -4  -1   -0.13    0.39
 -14  -4   1    0.24    0.10
  14  -4  -1    0.12    0.26
 -14  -4   1    0.26    0.17
 -14  -4   1    0.14    0.11
 -14  -4   1    0.29    0.16
  14   4  -1    0.28    0.22
 -14   4   1    0.25    0.19
 -13  -4   1    2.69    0.36
 -13  -4   1    3.05    0.40
 -13  -4   1    2.75    0.39
  13  -4  -1    2.62    0.79
 -13  -4   1    2.34    0.33
  13  -4  -1    1.17    0.42
 -13   4   1    2.15    0.53
  13   4  -1    3.44    0.48
  13   4  -1    3.23    0.48
 -12  -4   1    0.81    0.22
 -12  -4   1    0.73    0.20
  12  -4  -1    0.83    0.48
 -12  -4   1    1.04    0.22
 -12  -4   1    1.08    0.22
  12  -4  -1    0.89    0.39
  12   4  -1    1.17    0.28
  12   4  -1    0.62    0.21
 -12   4   1    0.90    0.32
 -11  -4   1    0.23    0.09
  11  -4  -1    0.36    0.24
 -11  -4   1    0.04    0.11
 -11  -4   1    0.03    0.05
  11  -4  -1   -0.21    0.20
 -11  -4   1   -0.02    0.10
  11   4  -1    0.04    0.11
 -11   4   1    0.10    0.15
 -11   4   1   -0.06    0.16
  11   4  -1   -0.05    0.10
 -10  -4   1    1.22    0.22
 -10  -4   1    1.07    0.21
  10  -4  -1    0.43    0.25
  10  -4  -1    1.38    0.50
 -10  -4   1    1.26    0.21
 -10   4   1    0.99    0.35
  10   4  -1    1.80    0.26
  10   4  -1    1.79    0.26
  -9  -4   1    0.20    0.07
   9  -4  -1    0.13    0.24
   9  -4  -1   -0.07    0.15
  -9  -4   1    0.12    0.09
  -9  -4   1    0.11    0.09
   9   4  -1    0.18    0.09
  -9   4   1    0.06    0.14
   9   4  -1    0.16    0.08
  -9   4   1    0.22    0.18
  -8  -4   1   13.75    0.57
  -8  -4   1   14.38    0.59
   8  -4  -1   12.84    0.89
  -8  -4   1   14.35    0.57
   8  -4  -1   13.36    1.14
  -8   4   1   13.28    0.96
  -7  -4   1    0.73    0.15
  -7  -4   1    0.97    0.15
  -7  -4   1    1.35    0.18
   7  -4  -1    1.41    0.46
   7  -4  -1    1.55    0.40
   7  -4  -1    1.16    0.34
  -7   4   1    1.06    0.35
   6  -4  -1   25.70    1.23
  -6  -4   1   28.17    0.88
  -6  -4   1   27.32    0.85
  -6  -4   1   26.88    0.85
   6  -4  -1   26.97    1.27
   6  -4  -1   29.06    1.59
  -6   4   1   24.82    1.30
  -5  -4   1    0.38    0.09
   5  -4  -1    0.13    0.16
   5  -4  -1    0.05    0.14
   5  -4  -1    0.32    0.28
  -5  -4   1    0.21    0.09
  -5   4   1    0.16    0.17
   4  -4  -1   12.99    0.75
   4  -4  -1   12.82    0.92
  -4  -4   1   12.87    0.54
  -4  -4   1   12.76    0.50
   4  -4  -1   12.51    0.76
  -4   4   1   13.08    0.81
   3  -4  -1   28.24    1.16
  -3  -4   1   28.67    0.94
   3  -4  -1   26.29    1.37
  -3  -4   1   30.46    1.04
   3  -4  -1   29.81    1.22
  -3   4   1   29.31    1.26
   3   4  -1   28.70    0.76
   2  -4  -1   -0.11    0.15
   2  -4  -1    0.26    0.16
  -2  -4   1    0.06    0.08
   2  -4  -1    0.03    0.11
   2  -4  -1    0.15    0.10
  -2  -4   1   -0.04    0.09
   2   4  -1    0.06    0.06
  -2   4   1    0.31    0.18
   2   4  -1    0.03    0.07
   2   4  -1    0.06    0.06
   2   4  -1    0.03    0.04
  -1  -4   1   60.59    1.68
  -1  -4   1   59.72    1.62
   1  -4  -1   64.78    2.21
   1  -4  -1   60.62    1.95
   1  -4  -1   62.11    1.80
  -1  -4   1   57.20    1.81
  -1  -4   1   62.61    2.00
   1  -4  -1   60.57    1.89
   1   4  -1   61.29    1.87
  -1   4   1   58.40    1.80
   1   4  -1   60.11    1.76
  -1   4   1   57.47    1.99
   1   4  -1   62.18    1.69
  -1   4   1   58.92    1.90
   0  -4   1   42.72    1.26
   0  -4  -1   39.83    1.43
   0  -4   1   44.07    1.61
   0  -4  -1   40.37    1.29
   0  -4  -1   42.11    1.63
   0  -4   1   42.18    1.43
   0  -4  -1   44.04    1.40
   0  -4   1   44.22    1.48
   0   4   1   41.88    1.41
   0   4   1   42.37    1.32
   0   4  -1   42.90    1.39
   0   4  -1   41.12    1.46
   1  -4   1   45.14    1.78
  -1  -4  -1   47.06    1.72
   1  -4   1   45.75    1.59
   1  -4   1   45.12    1.54
   1  -4   1   49.70    1.67
  -1  -4  -1   47.73    1.55
  -1  -4  -1   47.31    1.38
  -1   4  -1   48.60    1.59
   1   4   1   48.60    1.41
   1   4   1   47.25    1.51
  -1   4  -1   45.95    1.64
   1   4   1   46.34    1.52
  -2  -4  -1    0.17    0.12
  -2  -4  -1    0.38    0.12
   2  -4   1    0.14    0.19
   2  -4   1    0.35    0.16
  -2  -4  -1    0.45    0.10
  -2  -4  -1   -0.01    0.12
   2  -4   1    0.27    0.17
  -2   4  -1    0.45    0.20
   2   4   1    0.50    0.15
   2   4   1    0.49    0.12
  -2   4  -1    0.43    0.20
   2   4   1    0.55    0.16
  -3  -4  -1    3.09    0.28
  -3  -4  -1    2.89    0.18
   3  -4   1    3.02    0.53
   3  -4   1    3.32    0.44
  -3  -4  -1    2.72    0.39
  -3   4  -1    3.17    0.48
   3   4   1    3.08    0.26
   3   4   1    2.59    0.20
   3   4   1    3.00    0.33
  -4  -4  -1    1.01    0.26
   4  -4   1    1.69    0.44
  -4  -4  -1    1.82    0.28
   4  -4   1    1.01    0.26
   4   4   1    1.18    0.20
   4   4   1    1.17    0.21
  -4   4  -1    1.32    0.34
   4   4   1    1.27    0.17
  -5  -4  -1    0.05    0.14
   5  -4   1    0.14    0.17
   5  -4   1   -0.12    0.19
  -5  -4  -1    0.13    0.11
   5   4   1    0.02    0.09
  -5   4  -1    0.09    0.12
   5   4   1    0.01    0.09
  -6  -4  -1    0.08    0.08
  -6  -4  -1    0.14    0.16
   6  -4   1    0.23    0.19
   6  -4   1   -0.20    0.16
   6   4   1   -0.04    0.09
   6   4   1    0.10    0.12
  -6   4  -1    0.22    0.20
   7  -4   1    3.75    0.75
  -7  -4  -1    5.54    0.42
  -7  -4  -1    5.25    0.59
   7  -4   1    5.84    0.72
  -7  -4  -1    5.79    0.65
   7   4   1    5.13    0.40
  -7   4  -1    5.71    0.79
  -7   4  -1    5.42    0.66
   7   4   1    5.02    0.39
   8  -4   1    0.01    0.15
  -8  -4  -1    0.53    0.22
   8  -4   1    0.47    0.35
  -8  -4  -1    0.30    0.18
  -8  -4  -1    0.41    0.14
  -8   4  -1    0.38    0.22
   8   4   1    0.45    0.17
   8   4   1    0.04    0.13
  -8   4  -1    0.21    0.19
   9  -4   1    0.09    0.15
  -9  -4  -1   -0.10    0.11
  -9  -4  -1    0.20    0.09
   9  -4   1   -0.11    0.20
  -9  -4  -1   -0.08    0.14
  -9   4  -1    0.21    0.21
   9   4   1    0.02    0.12
   9   4   1   -0.01    0.10
  -9   4  -1    0.15    0.16
  10  -4   1   -0.05    0.17
 -10  -4  -1    0.00    0.05
  10  -4   1   -0.03    0.26
 -10  -4  -1    0.09    0.15
 -10  -4  -1   -0.01    0.14
 -10   4  -1   -0.05    0.13
  10   4   1   -0.10    0.12
  10   4   1    0.04    0.14
 -10   4  -1    0.08    0.12
 -11  -4  -1    6.80    0.78
  11  -4   1    4.90    0.80
 -11  -4  -1    6.50    0.76
  11  -4   1    5.16    1.01
 -11  -4  -1    6.46    0.52
 -11   4  -1    5.46    0.88
  11   4   1    6.12    0.55
  11   4   1    5.82    0.67
 -12  -4  -1    0.25    0.25
 -12  -4  -1    0.23    0.24
  12  -4   1   -0.17    0.31
 -12  -4  -1    0.09    0.10
  12  -4   1    0.25    0.24
 -12   4  -1    0.09    0.18
  12   4   1    0.21    0.20
  12   4   1    0.06    0.17
 -13  -4  -1    0.65    0.22
 -13  -4  -1    0.79    0.30
  13  -4   1    0.76    0.34
  13  -4   1    1.76    0.71
  13   4   1    0.32    0.22
 -13   4  -1    0.26    0.23
 -14  -4  -1    5.92    0.78
  14  -4   1    2.00    0.57
  14  -4   1    5.18    1.18
 -14  -4  -1    4.44    0.61
  14   4   1    4.72    0.70
 -14   4  -1    5.18    0.90
 -15  -4  -1   11.54    0.84
  15  -4   1   11.98    1.78
  15  -4   1   14.35    1.56
 -15  -4  -1   12.37    0.95
 -15   4  -1   12.75    1.18
  15   4   1   12.14    0.97
  16  -4   1    0.35    0.31
 -16  -4  -1    0.09    0.20
 -16  -4  -1    0.19    0.11
  16   4   1    0.05    0.26
 -16   4  -1   -0.10    0.07
  17  -4   1    1.30    0.56
 -17  -4  -1    0.81    0.36
 -17  -4  -1    1.85    0.41
  17   4   1    2.10    0.59
 -17   4  -1    2.22    0.62
 -18  -4  -1    0.50    0.28
  18  -4   1    0.09    0.25
 -18  -4  -1    0.34    0.17
  18   4   1    0.37    0.35
 -18   4  -1    0.24    0.16
  19  -4   1    0.87    0.50
 -19  -4  -1    0.42    0.24
 -19  -4  -1    1.00    0.31
  19   4   1    1.01    0.47
 -19   4  -1    1.28    0.42
 -20  -4  -1    2.23    0.45
  20  -4   1    2.28    0.75
 -20   4  -1    2.33    0.70
  20   4   1    2.36    0.69
 -21  -4  -1   -0.06    0.13
  21  -4   1    0.21    0.41
  21   4   1    0.09    0.39
 -21   4  -1    0.28    0.17
  21  -5  -1    0.10    0.37
 -21   5   1    0.15    0.11
  21   5  -1    0.03    0.33
 -20  -5   1    0.30    0.10
  20  -5  -1    0.55    0.43
  20   5  -1    0.13    0.31
 -20   5   1   -0.09    0.11
 -19  -5   1    0.01    0.05
  19  -5  -1   -0.14    0.25
 -19   5   1    0.25    0.20
  19   5  -1    0.01    0.31
  18  -5  -1    0.63    0.44
 -18  -5   1    1.25    0.23
 -18   5   1    0.53    0.27
  18   5  -1    1.15    0.45
  17  -5  -1    0.15    0.32
 -17  -5   1   -0.03    0.04
 -17   5   1    0.29    0.17
  17   5  -1    0.00    0.22
 -16  -5   1   -0.04    0.05
  16  -5  -1    0.01    0.25
 -16   5   1    0.17    0.16
  16   5  -1    0.07    0.20
  15  -5  -1    7.11    1.40
  15  -5  -1    6.46    1.05
 -15  -5   1    6.42    0.46
  15   5  -1    6.75    0.76
 -15   5   1    7.35    1.11
  14  -5  -1    1.18    0.46
  14  -5  -1    1.47    0.68
 -14  -5   1    1.33    0.23
 -14  -5   1    1.92    0.30
  14   5  -1    1.72    0.39
 -14   5   1    2.41    0.63
  13  -5  -1    1.23    0.40
 -13  -5   1    1.67    0.27
 -13  -5   1    1.31    0.24
  13  -5  -1    1.17    0.68
  13   5  -1    1.53    0.33
  13   5  -1    2.08    0.37
 -13   5   1    2.14    0.57
 -12  -5   1    0.37    0.11
  12  -5  -1    0.46    0.30
  12  -5  -1    0.14    0.33
 -12  -5   1    0.40    0.12
  12   5  -1    0.19    0.16
  12   5  -1    0.28    0.17
 -12   5   1    0.19    0.21
  11  -5  -1    0.33    0.37
 -11  -5   1    0.25    0.09
  11  -5  -1    0.34    0.24
  11   5  -1    0.26    0.14
 -11   5   1    0.05    0.14
 -11   5   1   -0.11    0.11
  11   5  -1    0.21    0.15
  10  -5  -1    0.07    0.19
 -10  -5   1    0.16    0.08
  10  -5  -1    0.18    0.33
 -10   5   1   -0.03    0.10
 -10   5   1    0.09    0.16
  10   5  -1   -0.01    0.08
  10   5  -1    0.09    0.09
   9  -5  -1    4.63    0.72
   9  -5  -1    5.10    0.94
  -9  -5   1    4.52    0.30
   9   5  -1    5.21    0.29
   9   5  -1    4.87    0.28
  -9   5   1    4.63    0.74
  -8  -5   1    0.20    0.06
   8  -5  -1    0.00    0.24
  -8  -5   1   -0.03    0.06
  -8  -5   1    0.01    0.06
   8  -5  -1   -0.12    0.13
  -8   5   1   -0.10    0.08
   8   5  -1   -0.04    0.04
  -7  -5   1    8.17    0.38
  -7  -5   1    7.88    0.39
   7  -5  -1    7.38    0.68
   7  -5  -1    6.86    0.77
   7  -5  -1    9.67    1.18
  -7  -5   1    7.84    0.37
  -7   5   1    7.99    0.74
   6  -5  -1    5.31    0.66
  -6  -5   1    5.92    0.33
   6  -5  -1    5.82    0.72
   6  -5  -1    4.63    0.80
  -6  -5   1    5.84    0.35
  -6   5   1    6.78    0.85
   5  -5  -1    6.05    0.58
   5  -5  -1    6.17    0.69
   5  -5  -1    6.15    0.89
  -5  -5   1    6.37    0.40
  -5  -5   1    6.13    0.35
  -5   5   1    6.53    0.79
   4  -5  -1    4.96    0.75
  -4  -5   1    4.38    0.37
   4  -5  -1    4.69    0.61
   4  -5  -1    5.04    0.59
  -4  -5   1    5.16    0.33
   4   5  -1    4.92    0.24
   4   5  -1    4.89    0.24
  -4   5   1    4.83    0.66
   3  -5  -1   14.46    0.81
   3  -5  -1   13.89    0.83
  -3  -5   1   14.33    0.72
   3  -5  -1   12.82    0.98
  -3  -5   1   14.05    0.62
   3   5  -1   13.62    0.55
  -3   5   1   13.58    0.85
   3   5  -1   13.96    0.55
   3   5  -1   13.61    0.49
   3   5  -1   14.25    0.65
   2  -5  -1    0.09    0.08
   2  -5  -1   -0.06    0.12
  -2  -5   1   -0.07    0.07
   2  -5  -1   -0.15    0.09
  -2  -5   1    0.05    0.13
   2  -5  -1    0.35    0.23
   2   5  -1    0.05    0.08
   2   5  -1   -0.06    0.07
   2   5  -1    0.15    0.09
   2   5  -1    0.04    0.05
  -2   5   1   -0.02    0.11
   1  -5  -1   13.44    0.90
  -1  -5   1   13.28    0.67
   1  -5  -1   12.27    0.69
   1  -5  -1   12.25    0.72
   1  -5  -1   13.01    0.61
  -1  -5   1   13.00    0.49
  -1  -5   1   13.09    0.79
  -1  -5   1   14.17    0.57
  -1   5   1   13.77    0.74
   1   5  -1   13.45    0.56
   1   5  -1   13.41    0.70
   1   5  -1   12.44    0.62
  -1   5   1   12.93    0.78
  -1   5   1   13.55    0.64
   0  -5  -1    2.64    0.24
   0  -5  -1    3.82    0.58
   0  -5   1    2.18    0.31
   0  -5  -1    2.95    0.42
   0  -5   1    2.70    0.23
   0  -5  -1    2.87    0.37
   0  -5   1    3.50    0.34
   0  -5   1    3.10    0.40
   0  -5   1    2.51    0.43
   0   5  -1    3.43    0.41
   0   5   1    2.78    0.26
   0   5   1    3.51    0.42
   0   5  -1    3.29    0.45
   1  -5   1    4.95    0.41
   1  -5   1    5.63    0.37
  -1  -5  -1    5.55    0.44
   1  -5   1    5.80    0.47
   1  -5   1    4.74    0.62
  -1  -5  -1    5.80    0.33
  -1  -5  -1    6.20    0.70
  -1   5  -1    5.45    0.45
   1   5   1    5.52    0.42
   1   5   1    5.06    0.40
  -1   5  -1    5.43    0.48
   1   5   1    6.19    0.36
   2  -5   1    2.91    0.55
   2  -5   1    3.78    0.51
  -2  -5  -1    2.76    0.20
  -2  -5  -1    3.24    0.32
   2  -5   1    2.99    0.41
  -2  -5  -1    3.12    0.49
  -2  -5  -1    2.98    0.25
   2   5   1    2.98    0.24
  -2   5  -1    3.63    0.52
   2   5   1    3.59    0.39
   2   5   1    3.07    0.37
  -3  -5  -1    6.73    0.33
   3  -5   1    7.09    0.56
   3  -5   1    7.86    0.93
  -3  -5  -1    7.44    0.59
  -3  -5  -1    7.40    0.48
   3  -5   1    7.05    0.58
   3   5   1    7.56    0.46
   3   5   1    7.03    0.46
   3   5   1    7.71    0.39
  -3   5  -1    6.93    0.60
  -4  -5  -1   14.44    0.70
   4  -5   1   13.28    0.82
  -4  -5  -1   13.82    0.82
   4  -5   1   13.67    1.06
   4   5   1   14.07    0.58
   4   5   1   14.55    0.68
   4   5   1   13.76    0.65
  -4   5  -1   13.40    0.90
   5  -5   1   -0.03    0.22
  -5  -5  -1   -0.19    0.12
   5  -5   1    0.18    0.20
  -5  -5  -1    0.06    0.10
   5   5   1   -0.07    0.09
  -5   5  -1    0.86    0.31
   5   5   1    0.05    0.05
   5   5   1    0.03    0.10
  -6  -5  -1    7.34    0.48
  -6  -5  -1    6.57    0.57
   6  -5   1    7.36    0.82
   6  -5   1    8.27    1.08
   6   5   1    7.00    0.38
   6   5   1    6.88    0.45
  -6   5  -1    7.14    0.88
   6   5   1    6.89    0.46
  -7  -5  -1    0.57    0.16
  -7  -5  -1    0.41    0.21
   7  -5   1    0.38    0.24
   7  -5   1   -0.03    0.23
   7   5   1    0.82    0.21
   7   5   1    0.55    0.19
  -7   5  -1    0.61    0.27
  -8  -5  -1    2.87    0.47
   8  -5   1    3.53    0.62
  -8  -5  -1    2.96    0.39
  -8  -5  -1    3.17    0.48
   8  -5   1    3.21    0.76
  -8   5  -1    3.54    0.65
   8   5   1    4.16    0.47
   8   5   1    2.84    0.38
   9  -5   1    2.28    0.67
   9  -5   1    3.43    0.61
  -9  -5  -1    4.03    0.58
  -9  -5  -1    2.94    0.48
  -9  -5  -1    3.52    0.35
   9   5   1    3.04    0.42
  -9   5  -1    2.45    0.55
  -9   5  -1    2.87    0.53
   9   5   1    3.62    0.45
 -10  -5  -1    0.61    0.24
 -10  -5  -1    0.41    0.23
  10  -5   1    0.03    0.20
  10  -5   1    1.11    0.52
 -10  -5  -1    0.22    0.12
  10   5   1    0.61    0.22
  10   5   1    0.62    0.22
 -10   5  -1    0.73    0.32
 -10   5  -1    0.11    0.16
 -11  -5  -1    4.66    0.61
  11  -5   1    4.55    0.80
 -11  -5  -1    4.06    0.53
 -11  -5  -1    4.01    0.62
  11  -5   1    4.90    1.04
  11   5   1    3.41    0.52
 -11   5  -1    4.32    0.79
 -11   5  -1    3.78    0.65
  11   5   1    4.45    0.57
  12  -5   1    2.71    0.61
  12  -5   1    2.17    0.74
 -12  -5  -1    3.05    0.53
 -12  -5  -1    2.15    0.44
 -12  -5  -1    3.19    0.47
  12   5   1    2.62    0.48
 -12   5  -1    3.11    0.71
  12   5   1    2.96    0.52
 -13  -5  -1    1.36    0.36
  13  -5   1    0.74    0.65
 -13  -5  -1    2.02    0.38
  13  -5   1    1.97    0.55
  13   5   1    1.37    0.40
 -13   5  -1    1.20    0.43
  14  -5   1    4.57    1.11
 -14  -5  -1    5.05    0.67
  14  -5   1    4.32    0.85
 -14  -5  -1    4.96    0.49
 -14   5  -1    5.06    0.92
  14   5   1    5.42    0.76
  15  -5   1    0.49    0.59
  15  -5   1    0.94    0.43
 -15  -5  -1    0.26    0.18
 -15  -5  -1    0.93    0.30
  15   5   1    0.23    0.24
 -15   5  -1    0.76    0.33
 -16  -5  -1    0.88    0.25
 -16  -5  -1    0.81    0.28
  16  -5   1    0.56    0.45
 -16   5  -1    0.75    0.37
  16   5   1    0.53    0.31
  17  -5   1    0.97    0.46
 -17  -5  -1    0.93    0.29
 -17  -5  -1    0.31    0.21
  17   5   1    0.98    0.45
 -17   5  -1    0.68    0.34
  18  -5   1    0.73    0.48
 -18  -5  -1    0.73    0.25
 -18  -5  -1    0.33    0.13
  18   5   1    0.32    0.34
 -18   5  -1    0.98    0.41
  19  -5   1    0.02    0.27
 -19  -5  -1    0.03    0.08
  19   5   1    0.16    0.33
 -19   5  -1    0.61    0.26
 -20  -5  -1   -0.11    0.07
  20  -5   1    0.00    0.32
  20   5   1   -0.40    0.29
 -20   5  -1   -0.17    0.13
  21  -5   1    0.11    0.32
 -21  -5  -1    0.05    0.08
  21   5   1    0.07    0.37
 -21   5  -1    0.16    0.14
  21  -6  -1   -0.05    0.35
  21   6  -1    0.16    0.36
 -21   6   1    0.37    0.26
  20  -6  -1    0.11    0.29
  20   6  -1    0.27    0.30
 -20   6   1    0.35    0.19
  19  -6  -1    0.36    0.31
  19   6  -1    0.17    0.27
 -19   6   1    0.59    0.28
 -18  -6   1    0.19    0.05
  18  -6  -1    0.56    0.48
 -18   6   1    0.23    0.14
  18   6  -1    0.18    0.25
  17  -6  -1    0.08    0.25
 -17   6   1   -0.05    0.18
  17   6  -1   -0.21    0.16
  16  -6  -1    0.01    0.29
 -16  -6   1    0.11    0.05
  16   6  -1    0.30    0.26
 -16   6   1    0.12    0.25
  15  -6  -1    0.39    0.58
  15  -6  -1    0.18    0.29
 -15  -6   1   -0.01    0.04
 -15   6   1    0.43    0.26
  15   6  -1    0.06    0.18
  14  -6  -1    0.57    0.55
 -14  -6   1    0.01    0.04
 -14  -6   1   -0.05    0.04
  14  -6  -1    0.58    0.35
 -14   6   1   -0.09    0.13
  14   6  -1    0.03    0.16
 -13  -6   1    1.80    0.25
 -13  -6   1    1.36    0.21
  13  -6  -1    1.61    0.74
  13  -6  -1    1.12    0.49
 -13   6   1    2.37    0.66
  13   6  -1    1.11    0.29
  13   6  -1    1.99    0.37
 -12  -6   1    4.62    0.33
  12  -6  -1    4.78    1.07
  12  -6  -1    6.31    0.94
 -12   6   1    4.81    0.88
  12   6  -1    5.49    0.45
  12   6  -1    4.87    0.51
  11  -6  -1    1.53    0.49
  11  -6  -1    2.02    0.69
 -11  -6   1    1.40    0.21
 -11   6   1    1.03    0.40
 -11   6   1    0.95    0.35
  11   6  -1    2.09    0.30
  11   6  -1    1.55    0.27
  10  -6  -1    7.43    1.21
  10  -6  -1    5.01    0.78
 -10  -6   1    5.41    0.34
  10   6  -1    5.39    0.36
 -10   6   1    5.41    0.88
  10   6  -1    5.23    0.36
   9  -6  -1    3.59    0.83
   9  -6  -1    2.52    0.53
  -9  -6   1    3.28    0.25
   9   6  -1    2.81    0.23
   9   6  -1    3.13    0.25
  -9   6   1    3.65    0.70
  -8  -6   1    1.81    0.24
   8  -6  -1    1.39    0.50
  -8  -6   1    1.45    0.18
   8  -6  -1    1.07    0.39
   8  -6  -1    1.83    0.46
  -8  -6   1    1.67    0.19
   8   6  -1    2.10    0.21
  -8   6   1    2.36    0.54
   8   6  -1    1.91    0.21
   7  -6  -1    9.04    0.78
  -7  -6   1    8.81    0.45
   7  -6  -1    9.48    0.78
  -7  -6   1    9.34    0.46
   7  -6  -1   10.77    1.31
   7   6  -1    8.57    0.37
   7   6  -1    8.74    0.37
  -7   6   1    8.17    0.79
  -6  -6   1    2.32    0.22
  -6  -6   1    2.33    0.31
   6  -6  -1    2.63    0.68
   6  -6  -1    3.20    0.57
   6  -6  -1    2.36    0.49
   6   6  -1    2.18    0.22
   6   6  -1    2.19    0.18
  -6   6   1    2.79    0.56
  -5  -6   1    2.30    0.29
   5  -6  -1    2.38    0.50
   5  -6  -1    2.33    0.59
  -5  -6   1    1.40    0.27
   5  -6  -1    2.50    0.49
  -5   6   1    1.47    0.39
   5   6  -1    1.98    0.15
   5   6  -1    1.93    0.23
   5   6  -1    2.03    0.23
   4  -6  -1    3.33    0.53
  -4  -6   1    3.03    0.29
   4  -6  -1    3.49    0.68
   4  -6  -1    3.05    0.53
  -4  -6   1    2.76    0.40
   4   6  -1    2.88    0.25
   4   6  -1    2.97    0.31
   4   6  -1    2.86    0.29
  -4   6   1    2.69    0.52
   4   6  -1    2.94    0.21
  -3  -6   1   -0.24    0.10
   3  -6  -1    0.19    0.23
  -3  -6   1   -0.03    0.09
   3  -6  -1   -0.09    0.08
   3  -6  -1   -0.23    0.12
   3  -6  -1   -0.08    0.18
   3   6  -1    0.29    0.12
  -3   6   1   -0.22    0.07
   3   6  -1    0.09    0.11
   3   6  -1   -0.04    0.09
   3   6  -1    0.02    0.05
  -2  -6   1    9.31    0.68
   2  -6  -1    8.90    0.64
  -2  -6   1    8.67    0.55
   2  -6  -1    8.45    0.53
  -2  -6   1    9.47    0.34
   2  -6  -1    9.51    1.03
   2  -6  -1    9.20    0.68
   2   6  -1    8.60    0.52
   2   6  -1    8.99    0.45
  -2   6   1    9.95    0.72
   2   6  -1    9.07    0.58
   1  -6  -1   27.56    1.48
   1  -6  -1   28.18    1.07
  -1  -6   1   29.05    1.18
  -1  -6   1   28.73    0.93
  -1  -6   1   28.49    1.01
   1  -6  -1   27.94    1.26
  -1  -6   1   27.71    1.35
   1  -6  -1   28.18    1.20
  -1   6   1   26.19    1.28
   1   6  -1   28.49    1.13
   1   6  -1   27.55    1.00
   1   6  -1   28.88    1.22
   0  -6  -1    8.31    0.56
   0  -6   1    9.11    0.62
   0  -6  -1   10.08    0.82
   0  -6   1    8.42    0.53
   0  -6   1    9.56    0.77
   0  -6   1    9.12    0.47
   0  -6  -1    9.07    0.49
   0  -6  -1    9.33    0.64
   0  -6   1    9.04    0.63
   0   6   1    9.27    0.67
   0   6   1    9.06    0.52
   0   6  -1    9.06    0.64
   0   6   1    9.33    0.62
   0   6  -1    9.27    0.60
  -1  -6  -1   40.47    1.53
   1  -6   1   37.78    1.79
   1  -6   1   38.09    1.47
  -1  -6  -1   38.70    1.28
   1  -6   1   38.68    1.34
   1  -6   1   40.01    1.58
  -1  -6  -1   39.00    1.74
   1   6   1   42.68    1.51
  -1   6  -1   40.76    1.64
  -1   6  -1   43.56    1.58
   1   6   1   40.79    1.36
   2  -6   1   -0.01    0.19
   2  -6   1   -0.10    0.14
  -2  -6  -1    0.05    0.17
  -2  -6  -1   -0.02    0.04
  -2  -6  -1    0.08    0.12
  -2  -6  -1   -0.07    0.08
   2  -6   1   -0.13    0.11
   2   6   1    0.05    0.13
   2   6   1    0.14    0.08
  -2   6  -1   -0.07    0.11
   2   6   1    0.13    0.14
  -3  -6  -1   -0.03    0.07
   3  -6   1    0.09    0.18
   3  -6   1    0.04    0.23
  -3  -6  -1    0.15    0.18
  -3  -6  -1   -0.01    0.05
   3  -6   1   -0.10    0.11
  -3  -6  -1    0.03    0.12
   3   6   1    0.02    0.12
   3   6   1   -0.08    0.11
  -3   6  -1    0.15    0.16
   3   6   1    0.16    0.09
   4  -6   1    2.84    0.53
  -4  -6  -1    2.78    0.38
   4  -6   1    3.39    0.69
   4  -6   1    3.59    0.54
  -4  -6  -1    2.82    0.47
  -4   6  -1    4.17    0.65
   4   6   1    3.79    0.43
   4   6   1    3.33    0.41
   4   6   1    3.93    0.29
  -5  -6  -1    1.19    0.31
  -5  -6  -1    1.27    0.27
   5  -6   1    0.73    0.28
   5  -6   1    0.99    0.43
   5   6   1    0.46    0.18
   5   6   1    0.79    0.22
  -5   6  -1    0.98    0.37
   5   6   1    1.18    0.19
  -6  -6  -1   -0.03    0.14
   6  -6   1   -0.06    0.21
   6  -6   1    0.13    0.19
   6   6   1    0.06    0.12
   6   6   1    0.16    0.07
   6   6   1   -0.01    0.11
  -6   6  -1    0.06    0.13
  -7  -6  -1    1.36    0.34
  -7  -6  -1    1.93    0.32
   7  -6   1    1.66    0.56
   7  -6   1    1.29    0.41
  -7   6  -1    1.23    0.36
   7   6   1    1.43    0.29
   7   6   1    1.60    0.24
   7   6   1    1.02    0.25
   8  -6   1    1.20    0.39
  -8  -6  -1    1.03    0.29
  -8  -6  -1    1.14    0.26
   8  -6   1    1.30    0.54
   8   6   1    0.94    0.25
   8   6   1    1.10    0.19
  -8   6  -1    1.16    0.39
   8   6   1    0.85    0.23
  -9  -6  -1    1.20    0.26
  -9  -6  -1    1.39    0.34
   9  -6   1    0.91    0.35
   9  -6   1    1.08    0.53
  -9  -6  -1    1.16    0.30
   9   6   1    1.36    0.30
   9   6   1    1.61    0.33
  -9   6  -1    1.20    0.42
 -10  -6  -1    0.04    0.16
 -10  -6  -1   -0.06    0.15
  10  -6   1    0.14    0.24
 -10  -6  -1    0.23    0.10
  10  -6   1    0.19    0.36
  10   6   1    0.01    0.14
 -10   6  -1   -0.07    0.15
  10   6   1   -0.17    0.13
 -10   6  -1    0.30    0.21
 -11  -6  -1    0.69    0.27
 -11  -6  -1    1.40    0.29
 -11  -6  -1    0.90    0.32
  11  -6   1    0.55    0.32
  11  -6   1    1.58    0.64
 -11   6  -1    1.36    0.45
  11   6   1    1.24    0.32
  11   6   1    0.67    0.28
 -11   6  -1    1.44    0.44
  12  -6   1    2.99    0.92
  12  -6   1    4.46    0.82
 -12  -6  -1    1.93    0.41
 -12  -6  -1    4.12    0.58
 -12  -6  -1    3.55    0.49
  12   6   1    3.36    0.54
  12   6   1    4.61    0.63
 -12   6  -1    3.53    0.76
 -13  -6  -1    4.14    0.58
  13  -6   1    3.13    0.95
 -13  -6  -1    4.64    0.45
  13  -6   1    3.01    0.69
  13   6   1    5.17    0.72
 -13   6  -1    5.40    0.96
 -14  -6  -1    1.76    0.35
 -14  -6  -1    2.39    0.42
  14  -6   1    2.44    0.87
  14  -6   1    1.67    0.55
  14   6   1    1.98    0.48
 -14   6  -1    1.94    0.61
 -15  -6  -1    0.11    0.15
 -15  -6  -1    0.68    0.21
  15  -6   1    0.55    0.58
  15  -6   1   -0.11    0.22
  15   6   1    0.39    0.28
 -15   6  -1    0.29    0.27
 -16  -6  -1    0.38    0.18
 -16  -6  -1    0.22    0.11
  16  -6   1    0.14    0.26
  16   6   1    0.28    0.29
 -16   6  -1    0.12    0.19
 -17  -6  -1    0.93    0.25
  17  -6   1    0.65    0.43
 -17  -6  -1    0.58    0.19
  17   6   1    0.86    0.40
 -17   6  -1    0.55    0.35
 -18  -6  -1   -0.03    0.08
  18  -6   1   -0.03    0.23
 -18   6  -1    0.04    0.18
  18   6   1   -0.04    0.28
  19  -6   1    0.37    0.38
  19   6   1    0.12    0.32
 -19   6  -1    0.35    0.18
 -20  -6  -1    0.16    0.09
  20  -6   1    0.11    0.36
  20   6   1    0.44    0.40
 -20   6  -1   -0.13    0.13
  20  -7  -1    0.02    0.33
  20   7  -1   -0.17    0.27
 -20   7   1   -0.02    0.16
  19  -7  -1   -0.29    0.27
 -19   7   1    0.03    0.17
  19   7  -1    0.08    0.30
  18  -7  -1    0.07    0.38
 -18   7   1    0.04    0.18
  18   7  -1    0.10    0.28
  17  -7  -1    0.62    0.52
  17   7  -1    2.94    0.60
 -17   7   1    2.75    0.78
  16  -7  -1    0.14    0.34
 -16   7   1    0.50    0.28
  16   7  -1    0.65    0.31
  15  -7  -1    3.57    1.05
  15  -7  -1    4.90    0.94
 -15  -7   1    3.58    0.23
 -15  -7   1    3.37    0.23
 -15   7   1    4.25    0.89
  15   7  -1    3.16    0.53
 -14  -7   1    1.39    0.19
 -14  -7   1    1.13    0.17
  14  -7  -1    0.87    0.62
  14  -7  -1    0.74    0.42
  14   7  -1    1.66    0.38
 -14   7   1    1.03    0.42
 -13  -7   1    0.50    0.11
 -13  -7   1    0.30    0.09
  13  -7  -1    1.62    0.76
  13  -7  -1    1.29    0.50
  13   7  -1    0.69    0.25
  13   7  -1    0.55    0.25
 -13   7   1    0.26    0.21
 -12  -7   1    4.47    0.30
  12  -7  -1    4.30    0.82
  12  -7  -1    4.00    1.00
  12   7  -1    5.71    0.56
  12   7  -1    4.80    0.43
 -12   7   1    6.04    1.03
 -11  -7   1    0.55    0.12
  11  -7  -1    0.71    0.48
  11  -7  -1    0.35    0.27
  11   7  -1    0.63    0.20
 -11   7   1    0.48    0.32
  11   7  -1    1.12    0.24
 -10  -7   1    5.09    0.33
  10  -7  -1    4.40    0.77
  10  -7  -1    3.40    0.85
  10   7  -1    3.90    0.34
  10   7  -1    4.52    0.36
 -10   7   1    4.67    0.84
   9  -7  -1    5.82    1.09
  -9  -7   1    4.97    0.33
   9  -7  -1    4.83    0.77
  -9   7   1    6.02    0.95
   9   7  -1    4.73    0.35
   9   7  -1    4.43    0.33
  -8  -7   1    1.69    0.25
  -8  -7   1    1.67    0.23
  -8  -7   1    1.45    0.21
   8  -7  -1    1.95    0.50
   8  -7  -1    1.33    0.60
   8  -7  -1    0.96    0.38
   8   7  -1    1.50    0.24
  -8   7   1    1.78    0.50
   8   7  -1    1.33    0.21
  -7  -7   1   12.88    0.65
   7  -7  -1   12.63    0.98
   7  -7  -1   13.20    0.99
  -7  -7   1   13.59    0.64
   7  -7  -1   13.83    1.56
   7   7  -1   14.16    0.60
   7   7  -1   13.51    0.60
   7   7  -1   14.03    0.53
  -7   7   1   13.48    1.06
  -6  -7   1    2.03    0.33
  -6  -7   1    2.34    0.32
   6  -7  -1    2.23    0.62
   6  -7  -1    1.74    0.45
   6  -7  -1    2.25    0.52
   6   7  -1    1.93    0.17
   6   7  -1    2.21    0.28
   6   7  -1    2.03    0.27
  -6   7   1    1.99    0.50
   5  -7  -1    0.80    0.33
  -5  -7   1    0.87    0.19
   5  -7  -1    1.11    0.45
  -5  -7   1    0.96    0.26
   5  -7  -1    1.03    0.36
   5   7  -1    0.67    0.18
   5   7  -1    0.89    0.20
  -5   7   1    0.93    0.37
   5   7  -1    0.67    0.19
   5   7  -1    1.11    0.18
   4  -7  -1    1.00    0.43
  -4  -7   1    1.17    0.31
  -4  -7   1    1.00    0.24
   4  -7  -1    0.46    0.27
   4  -7  -1    0.94    0.33
   4  -7  -1    1.14    0.26
   4   7  -1    0.70    0.20
   4   7  -1    0.76    0.20
   4   7  -1    0.83    0.20
  -4   7   1    1.26    0.37
   4   7  -1    0.92    0.16
  -3  -7   1    0.22    0.13
   3  -7  -1    0.23    0.19
   3  -7  -1    0.28    0.30
   3  -7  -1    0.58    0.28
   3  -7  -1    0.21    0.11
  -3  -7   1    0.02    0.18
   3   7  -1    0.41    0.15
   3   7  -1    0.38    0.18
  -3   7   1    0.35    0.24
   3   7  -1    0.18    0.14
   3   7  -1    0.29    0.10
   2  -7  -1   10.98    0.80
  -2  -7   1   11.02    0.69
   2  -7  -1   12.50    1.04
   2  -7  -1   11.59    0.67
  -2  -7   1   11.80    0.85
  -2  -7   1   11.04    0.43
   2  -7  -1   10.96    0.76
   2   7  -1   11.75    0.72
  -2   7   1   11.16    0.83
   2   7  -1   12.90    0.60
   2   7  -1   11.81    0.68
   1  -7  -1    4.52    0.39
  -1  -7   1    5.62    0.34
   1  -7  -1    5.76    0.51
   1  -7  -1    6.90    0.79
   1  -7  -1    5.05    0.83
  -1  -7   1    5.47    0.49
  -1  -7   1    5.53    0.40
  -1  -7   1    6.59    0.85
   1   7  -1    5.07    0.49
   1   7  -1    5.87    0.40
  -1   7   1    5.90    0.75
   1   7  -1    5.51    0.49
   0  -7   1    1.07    0.25
   0  -7  -1    2.16    0.43
   0  -7  -1    2.69    0.35
   0  -7   1    1.86    0.39
   0  -7   1    2.28    0.31
   0  -7   1    1.44    0.43
   0  -7  -1    1.41    0.40
   0  -7  -1    1.87    0.34
   0   7   1    1.83    0.40
   0   7  -1    2.61    0.45
   0   7   1    1.98    0.40
   0   7  -1    1.38    0.33
  -1  -7  -1    2.45    0.54
   1  -7   1    4.27    0.54
   1  -7   1    2.78    0.57
  -1  -7  -1    3.30    0.50
  -1  -7  -1    3.58    0.29
   1  -7   1    3.89    0.58
   1  -7   1    3.56    0.32
   1   7   1    3.62    0.50
  -1   7  -1    3.33    0.54
   1   7   1    3.06    0.30
   1   7   1    3.67    0.53
   2  -7   1    9.77    0.74
  -2  -7  -1    9.02    0.64
  -2  -7  -1    9.60    0.54
  -2  -7  -1    9.29    0.46
   2  -7   1    9.34    1.09
   2  -7   1    8.82    0.66
  -2  -7  -1    9.28    0.81
   2  -7   1    9.27    0.58
  -2   7  -1   10.09    0.78
   2   7   1    8.81    0.62
   2   7   1    9.20    0.63
   2   7   1    8.99    0.52
   3  -7   1    2.78    0.65
  -3  -7  -1    2.90    0.30
  -3  -7  -1    2.41    0.40
  -3  -7  -1    2.08    0.45
  -3  -7  -1    2.70    0.19
   3  -7   1    2.60    0.46
   3  -7   1    3.07    0.54
  -3   7  -1    2.69    0.54
   3   7   1    2.80    0.42
   3   7   1    2.48    0.24
   3   7   1    2.69    0.42
   4  -7   1    3.53    0.77
  -4  -7  -1    3.85    0.49
  -4  -7  -1    4.23    0.62
   4  -7   1    3.16    0.53
   4  -7   1    3.12    0.58
  -4   7  -1    4.92    0.75
   4   7   1    4.82    0.56
   4   7   1    4.07    0.32
   4   7   1    3.49    0.45
  -5  -7  -1    5.12    0.67
   5  -7   1    3.77    0.79
  -5  -7  -1    4.40    0.40
   5  -7   1    3.69    0.60
   5   7   1    4.79    0.53
  -5   7  -1    4.92    0.75
   5   7   1    4.92    0.35
   5   7   1    4.79    0.56
  -6  -7  -1    0.23    0.12
   6  -7   1    0.25    0.32
  -6  -7  -1    0.12    0.17
   6  -7   1   -0.08    0.15
   6   7   1    0.07    0.12
   6   7   1    0.14    0.14
   6   7   1    0.58    0.15
  -6   7  -1    0.73    0.30
   7  -7   1    0.06    0.28
  -7  -7  -1    0.01    0.16
  -7  -7  -1    0.26    0.11
   7  -7   1   -0.08    0.13
   7   7   1    0.00    0.03
   7   7   1    0.04    0.12
   7   7   1    0.07    0.13
  -7   7  -1    0.05    0.12
  -8  -7  -1    2.22    0.36
   8  -7   1    3.09    0.62
   8  -7   1    1.78    0.62
  -8  -7  -1    1.78    0.38
  -8   7  -1    1.91    0.51
   8   7   1    2.77    0.41
   8   7   1    2.75    0.34
   8   7   1    2.14    0.37
  -9  -7  -1    1.08    0.31
   9  -7   1    0.18    0.32
   9  -7   1    1.47    0.48
  -9  -7  -1    1.58    0.31
   9   7   1    1.51    0.34
   9   7   1    1.44    0.32
   9   7   1    1.53    0.25
  -9   7  -1    2.09    0.58
 -10  -7  -1    3.15    0.44
  10  -7   1    1.45    0.70
 -10  -7  -1    1.84    0.41
  10  -7   1    2.43    0.61
 -10  -7  -1    3.02    0.48
 -10   7  -1    2.51    0.56
 -10   7  -1    2.45    0.63
  10   7   1    2.88    0.46
  10   7   1    2.18    0.41
  11  -7   1    0.06    0.18
 -11  -7  -1    0.14    0.08
 -11  -7  -1    0.01    0.17
  11  -7   1    0.25    0.43
 -11  -7  -1   -0.02    0.16
  11   7   1    0.17    0.20
 -11   7  -1    0.03    0.16
 -11   7  -1    0.13    0.23
  11   7   1   -0.14    0.15
 -12  -7  -1    0.41    0.16
 -12  -7  -1    0.22    0.20
 -12  -7  -1    0.32    0.22
  12  -7   1    0.38    0.46
  12  -7   1    0.44    0.37
 -12   7  -1    0.00    0.19
  12   7   1    0.48    0.28
  13  -7   1    3.13    1.01
 -13  -7  -1    2.94    0.44
  13  -7   1    3.19    0.75
 -13  -7  -1    2.84    0.44
  13   7   1    2.02    0.48
 -13   7  -1    2.87    0.74
 -14  -7  -1    0.19    0.09
 -14  -7  -1    0.06    0.13
  14  -7   1    0.02    0.46
  14  -7   1    0.33    0.32
  14   7   1   -0.06    0.19
 -14   7  -1    0.17    0.20
 -15  -7  -1    0.42    0.15
  15  -7   1    0.94    0.68
 -15  -7  -1    0.04    0.08
  15  -7   1   -0.03    0.24
 -15   7  -1    0.12    0.20
  15   7   1    0.24    0.26
 -16  -7  -1    0.03    0.06
  16  -7   1   -0.10    0.23
 -16   7  -1   -0.01    0.17
  16   7   1   -0.19    0.21
  17  -7   1    0.20    0.33
 -17  -7  -1    0.17    0.09
  17   7   1    0.52    0.40
 -17   7  -1    0.63    0.45
  18  -7   1    0.94    0.45
 -18  -7  -1   -0.05    0.05
  18   7   1   -0.22    0.24
 -18   7  -1    0.06    0.16
  19  -7   1   -0.09    0.32
 -19  -7  -1    0.08    0.07
  19   7   1    0.66    0.45
 -19   7  -1   -0.13    0.23
  20  -7   1    0.49    0.42
 -20  -7  -1   -0.03    0.05
  20   7   1    0.13    0.37
 -20   7  -1    0.05    0.18
  20  -8  -1    1.86    0.73
  20   8  -1    1.31    0.49
 -20   8   1    2.35    0.79
  19  -8  -1    0.09    0.31
 -19   8   1    0.26    0.29
  19   8  -1    0.05    0.30
  18  -8  -1    0.47    0.33
 -18   8   1    0.05    0.20
  18   8  -1   -0.15    0.21
  17  -8  -1   -0.03    0.29
  17   8  -1    0.67    0.35
 -17   8   1    0.44    0.28
  16  -8  -1    0.35    0.36
 -16   8   1    0.92    0.47
  16   8  -1    0.98    0.33
  15  -8  -1    0.01    0.50
  15  -8  -1    0.56    0.33
 -15   8   1    0.40    0.25
  15   8  -1    0.42    0.26
  14  -8  -1    0.80    0.72
  14  -8  -1    0.21    0.26
  14   8  -1    0.51    0.26
 -14   8   1    0.21    0.21
  13  -8  -1    6.82    1.43
  13  -8  -1    6.30    1.05
 -13  -8   1    4.84    0.28
 -13   8   1    5.10    1.00
  13   8  -1    5.30    0.61
  12  -8  -1    0.66    0.58
  12  -8  -1    0.90    0.40
 -12  -8   1    0.69    0.14
  12   8  -1    0.93    0.27
 -12   8   1    0.58    0.36
  12   8  -1    0.43    0.21
  11  -8  -1    0.63    0.35
  11  -8  -1    0.31    0.43
 -11  -8   1    0.32    0.09
  11   8  -1    0.52    0.21
  11   8  -1    0.33    0.18
 -11   8   1    0.62    0.41
 -10  -8   1    0.42    0.12
  10  -8  -1    0.13    0.24
  10  -8  -1    0.24    0.40
  10   8  -1    0.65    0.21
 -10   8   1    0.35    0.21
  10   8  -1    0.33    0.09
  10   8  -1    0.46    0.20
   9  -8  -1    0.69    0.50
   9  -8  -1    0.77    0.39
  -9  -8   1    0.91    0.19
   9   8  -1    0.94    0.16
  -9   8   1    0.84    0.38
   9   8  -1    1.10    0.24
   9   8  -1    1.07    0.23
  -8  -8   1   15.14    0.72
   8  -8  -1   14.23    1.71
   8  -8  -1   16.97    1.22
  -8  -8   1   16.76    0.75
   8  -8  -1   17.01    1.21
   8   8  -1   15.47    0.74
  -8   8   1   16.39    1.27
   8   8  -1   15.72    0.74
   8   8  -1   15.93    0.64
   7  -8  -1    7.63    1.20
   7  -8  -1    7.41    0.97
  -7  -8   1    6.99    0.52
   7  -8  -1    7.39    0.94
  -7  -8   1    6.95    0.46
   7   8  -1    6.87    0.47
   7   8  -1    6.81    0.38
  -7   8   1    9.45    1.19
   7   8  -1    7.38    0.48
  -6  -8   1   10.55    0.62
   6  -8  -1   10.15    0.89
   6  -8  -1   13.43    1.60
   6  -8  -1   12.06    0.94
  -6  -8   1   11.48    0.73
   6   8  -1   11.71    0.68
   6   8  -1   11.98    0.63
  -6   8   1   11.40    0.99
   6   8  -1   11.89    0.64
   6   8  -1   11.63    0.53
   5  -8  -1    0.26    0.35
  -5  -8   1    0.65    0.19
   5  -8  -1    0.42    0.26
  -5  -8   1    0.77    0.25
   5  -8  -1    0.63    0.28
   5   8  -1    0.47    0.18
   5   8  -1    0.76    0.16
   5   8  -1    0.82    0.23
   5   8  -1    0.63    0.18
  -5   8   1    0.61    0.28
   4  -8  -1    8.22    1.13
   4  -8  -1    9.97    0.79
  -4  -8   1    9.07    0.59
   4  -8  -1    9.75    0.83
   4  -8  -1    8.54    0.62
  -4  -8   1    9.16    0.74
   4   8  -1    8.89    0.48
  -4   8   1    9.07    0.83
   4   8  -1    9.70    0.65
   4   8  -1    8.60    0.58
   4   8  -1    8.39    0.57
   3  -8  -1    1.73    0.56
   3  -8  -1    1.54    0.39
   3  -8  -1    2.04    0.49
   3  -8  -1    1.17    0.27
  -3  -8   1    2.02    0.37
  -3  -8   1    1.25    0.35
   3   8  -1    0.72    0.23
   3   8  -1    1.42    0.31
   3   8  -1    1.62    0.26
  -3   8   1    1.24    0.39
   2  -8  -1    1.28    0.35
   2  -8  -1    1.91    0.46
  -2  -8   1    2.52    0.42
  -2  -8   1    1.92    0.16
  -2  -8   1    2.08    0.48
   2  -8  -1    2.18    0.36
   2   8  -1    1.13    0.29
   2   8  -1    2.00    0.30
  -2   8   1    1.52    0.43
   2   8  -1    1.35    0.32
  -1  -8   1   12.20    0.65
   1  -8  -1   10.88    0.82
   1  -8  -1    9.94    1.17
  -1  -8   1   11.77    0.55
   1  -8  -1   12.23    0.79
  -1  -8   1   12.29    0.79
   1  -8  -1   11.89    0.66
  -1  -8   1   11.96    0.96
   1   8  -1   10.98    0.78
  -1   8   1   10.82    0.85
   1   8  -1   10.62    0.74
   0  -8   1    1.48    0.48
   0  -8  -1    1.03    0.29
   0  -8   1    1.35    0.36
   0  -8   1    1.44    0.26
   0  -8  -1    2.11    0.45
   0  -8  -1    1.26    0.45
   0  -8  -1    1.81    0.30
   0   8   1    2.00    0.44
   0   8  -1    1.92    0.42
   0   8  -1    1.57    0.37
  -1  -8  -1    4.29    0.34
   1  -8   1    3.75    0.58
  -1  -8  -1    4.99    0.65
  -1  -8  -1    3.83    0.68
   1  -8   1    3.76    0.69
   1  -8   1    4.10    0.36
   1  -8   1    4.65    0.57
   1   8   1    5.67    0.69
   1   8   1    5.68    0.56
  -1   8  -1    4.33    0.66
  -2  -8  -1    2.26    0.21
   2  -8   1    0.91    0.30
   2  -8   1    1.50    0.40
  -2  -8  -1    2.22    0.33
  -2  -8  -1    1.37    0.41
  -2  -8  -1    2.01    0.41
   2  -8   1    2.01    0.33
   2  -8   1    0.97    0.41
  -2   8  -1    1.71    0.42
   2   8   1    2.37    0.45
  -3  -8  -1    0.83    0.24
  -3  -8  -1    0.28    0.23
   3  -8   1    0.40    0.24
   3  -8   1    0.56    0.38
  -3  -8  -1    0.72    0.13
   3  -8   1    0.74    0.30
   3  -8   1    0.30    0.13
   3   8   1    0.50    0.22
   3   8   1    0.50    0.22
  -3   8  -1    0.50    0.23
  -4  -8  -1    0.06    0.08
   4  -8   1    0.02    0.16
   4  -8   1    0.31    0.23
   4  -8   1   -0.27    0.21
  -4  -8  -1   -0.04    0.14
   4   8   1    0.04    0.13
   4   8   1    0.14    0.08
  -4   8  -1    0.00    0.11
   4   8   1    0.06    0.14
   5  -8   1    0.31    0.24
  -5  -8  -1    0.06    0.07
   5  -8   1   -0.14    0.23
  -5  -8  -1   -0.09    0.12
   5   8   1    0.10    0.15
   5   8   1    0.17    0.15
  -5   8  -1    0.08    0.17
   5   8   1    0.18    0.07
  -6  -8  -1    0.31    0.13
   6  -8   1    0.06    0.29
   6  -8   1    0.14    0.19
  -6  -8  -1    0.08    0.17
  -6   8  -1    0.05    0.11
   6   8   1    0.18    0.16
   6   8   1   -0.05    0.12
   6   8   1   -0.01    0.03
   7  -8   1   -0.01    0.21
  -7  -8  -1    0.05    0.05
   7  -8   1   -0.04    0.26
  -7  -8  -1    0.00    0.15
  -7   8  -1    0.26    0.19
   7   8   1   -0.01    0.13
   7   8   1   -0.07    0.13
   7   8   1   -0.01    0.03
  -8  -8  -1    0.21    0.20
  -8  -8  -1    0.45    0.15
   8  -8   1    0.19    0.31
   8  -8   1    0.31    0.26
   8   8   1    0.68    0.24
  -8   8  -1    0.44    0.27
   8   8   1    0.55    0.23
   9  -8   1    1.87    0.56
   9  -8   1    1.97    0.75
  -9  -8  -1    1.84    0.34
  -9  -8  -1    1.46    0.37
   9   8   1    1.54    0.35
   9   8   1    1.42    0.34
  -9   8  -1    1.34    0.42
  10  -8   1    0.15    0.44
 -10  -8  -1    0.34    0.21
 -10  -8  -1    0.18    0.21
 -10  -8  -1    0.23    0.09
  10  -8   1    0.46    0.34
  10   8   1    0.50    0.25
  10   8   1    0.14    0.17
 -10   8  -1    0.58    0.31
  11  -8   1    0.28    0.30
  11  -8   1    0.52    0.56
 -11  -8  -1    0.74    0.19
 -11  -8  -1    0.54    0.25
 -11  -8  -1    0.16    0.19
  11   8   1    0.67    0.30
 -11   8  -1    0.47    0.31
 -11   8  -1    0.61    0.34
  11   8   1    0.98    0.32
  12  -8   1    1.17    0.50
 -12  -8  -1    1.12    0.25
 -12  -8  -1    1.50    0.34
  12  -8   1    0.73    0.59
 -12   8  -1    1.36    0.50
  12   8   1    0.68    0.28
 -13  -8  -1    0.21    0.14
 -13  -8  -1    0.21    0.16
  13  -8   1    0.06    0.25
  13  -8   1   -0.10    0.47
 -13   8  -1    0.15    0.19
  13   8   1    0.10    0.23
  14  -8   1    0.39    0.48
 -14  -8  -1   -0.12    0.12
 -14  -8  -1    0.04    0.06
  14  -8   1   -0.01    0.24
  14   8   1   -0.22    0.19
 -14   8  -1    0.65    0.41
  15  -8   1    0.24    0.51
  15  -8   1    0.80    0.43
 -15  -8  -1    1.47    0.27
 -15   8  -1    2.46    0.70
  15   8   1    1.63    0.46
 -16  -8  -1    0.10    0.05
  16  -8   1    1.02    0.88
  16  -8   1    0.02    0.28
  16   8   1    0.31    0.31
 -16   8  -1    0.09    0.20
 -17  -8  -1    0.35    0.10
  17  -8   1    0.08    0.29
  17   8   1    0.48    0.36
 -17   8  -1    0.16    0.26
  18  -8   1   -0.16    0.20
 -18  -8  -1   -0.01    0.05
 -18   8  -1    0.19    0.22
  18   8   1   -0.39    0.24
 -19  -8  -1    0.44    0.11
  19  -8   1    0.25    0.40
  19   8   1    0.42    0.42
 -19   8  -1    0.38    0.29
  20  -8   1    0.24    0.38
 -20   8  -1    0.71    0.34
  20   8   1    0.15    0.38
  19  -9  -1    0.13    0.38
 -19   9   1    0.91    0.44
  19   9  -1    0.23    0.35
  18  -9  -1    0.34    0.39
 -18   9   1    0.08    0.26
  18   9  -1    0.11    0.29
  17  -9  -1    0.01    0.27
 -17   9   1   -0.11    0.13
  17   9  -1    0.18    0.28
  16  -9  -1    0.25    0.33
 -16   9   1    0.04    0.17
  16   9  -1    0.13    0.25
  15  -9  -1   -0.26    0.54
  15  -9  -1    0.65    0.42
 -15   9   1    0.41    0.30
  15   9  -1    0.19    0.21
  14  -9  -1    0.21    0.29
  14  -9  -1   -0.03    0.53
 -14   9   1    0.33    0.23
  14   9  -1    0.74    0.28
 -13  -9   1    0.01    0.02
  13  -9  -1   -0.34    0.35
  13  -9  -1   -0.07    0.19
  13   9  -1   -0.01    0.17
 -13   9   1    0.18    0.22
  12  -9  -1    1.73    0.55
 -12  -9   1    2.30    0.20
  12  -9  -1    2.34    0.91
  12   9  -1    2.60    0.43
  12   9  -1    2.32    0.59
 -12   9   1    2.19    0.64
  11  -9  -1    1.98    0.62
 -11  -9   1    2.24    0.21
  11  -9  -1    2.92    0.92
  11   9  -1    2.17    0.38
  11   9  -1    2.07    0.38
 -11   9   1    1.92    0.63
  10  -9  -1    1.36    0.69
 -10  -9   1    2.55    0.25
  10  -9  -1    2.74    0.64
  10   9  -1    3.37    0.47
  10   9  -1    3.21    0.44
  10   9  -1    2.37    0.37
 -10   9   1    3.93    0.83
   9  -9  -1    1.19    0.44
  -9  -9   1    1.04    0.19
   9  -9  -1    2.22    0.78
  -9  -9   1    1.47    0.24
  -9  -9   1    1.56    0.23
   9   9  -1    1.40    0.29
   9   9  -1    0.76    0.23
   9   9  -1    1.15    0.19
  -9   9   1    1.35    0.50
  -8  -9   1    0.84    0.21
   8  -9  -1   -0.17    0.27
   8  -9  -1    0.49    0.30
   8  -9  -1    0.76    0.35
  -8  -9   1    0.45    0.19
  -8   9   1    0.60    0.34
   8   9  -1    0.54    0.20
   8   9  -1    0.37    0.19
   8   9  -1    0.66    0.14
  -7  -9   1    9.65    0.70
   7  -9  -1   10.91    1.55
  -7  -9   1   11.65    0.66
   7  -9  -1   10.00    0.94
   7  -9  -1   11.29    1.00
  -7   9   1   12.57    1.11
   7   9  -1   10.76    0.67
   7   9  -1   10.44    0.65
   7   9  -1   11.65    0.57
  -6  -9   1    0.42    0.15
   6  -9  -1    0.46    0.44
   6  -9  -1    0.46    0.27
   6  -9  -1    0.42    0.25
  -6  -9   1    0.95    0.30
   6   9  -1    0.43    0.20
   6   9  -1    0.81    0.25
   6   9  -1    0.30    0.10
  -6   9   1    0.38    0.24
   6   9  -1    0.35    0.11
  -5  -9   1    5.41    0.46
  -5  -9   1    4.63    0.64
   5  -9  -1    4.45    0.71
   5  -9  -1    5.01    0.65
   5  -9  -1    4.54    0.99
   5  -9  -1    5.37    0.83
   5   9  -1    4.91    0.36
  -5   9   1    4.71    0.81
   5   9  -1    5.13    0.58
   5   9  -1    4.36    0.43
   5   9  -1    5.26    0.59
   4  -9  -1    4.19    0.85
   4  -9  -1    4.42    0.75
  -4  -9   1    3.80    0.51
   4  -9  -1    4.05    0.65
  -4  -9   1    3.38    0.58
   4  -9  -1    4.90    0.63
   4   9  -1    3.17    0.47
   4   9  -1    4.24    0.57
   4   9  -1    4.69    0.57
  -4   9   1    4.50    0.76
   4   9  -1    4.71    0.36
  -3  -9   1    4.61    0.46
   3  -9  -1    2.99    0.69
   3  -9  -1    5.01    0.71
   3  -9  -1    4.98    0.61
   3  -9  -1    5.14    0.78
  -3  -9   1    4.62    0.71
   3   9  -1    4.82    0.64
   3   9  -1    4.96    0.60
  -3   9   1    3.99    0.73
  -2  -9   1   17.72    1.01
  -2  -9   1   18.17    0.67
  -2  -9   1   16.78    1.19
   2  -9  -1   19.31    1.11
   2  -9  -1   16.85    1.36
   2  -9  -1   17.79    0.91
   2  -9  -1   17.57    1.15
  -2   9   1   18.17    1.20
   2   9  -1   17.61    1.05
   2   9  -1   18.23    1.01
   1  -9  -1    8.84    1.12
   1  -9  -1   10.35    0.75
  -1  -9   1    9.32    0.50
  -1  -9   1    8.34    0.68
   1  -9  -1    9.77    0.61
   1  -9  -1    9.00    0.77
  -1  -9   1    8.79    0.57
  -1  -9   1    8.49    1.02
  -1   9   1    9.47    0.81
   1   9  -1    9.18    0.74
   1   9  -1    9.14    0.72
   0  -9  -1    7.23    1.01
   0  -9  -1    7.81    0.51
   0  -9  -1    8.01    0.70
   0  -9   1    7.65    1.05
   0  -9   1    7.52    0.69
   0  -9  -1    8.05    0.63
   0  -9   1    7.96    0.49
   0   9  -1    7.87    0.71
   0   9   1    7.37    0.92
  -1  -9  -1    8.50    1.08
  -1  -9  -1    8.58    0.52
   1  -9   1    8.99    0.57
   1  -9   1    8.89    1.13
  -1  -9  -1    8.66    0.72
   1  -9   1    9.43    0.69
   1  -9   1    7.99    0.73
  -1   9  -1   10.22    0.84
   1   9   1    8.50    0.73
  -2  -9  -1    1.69    0.30
   2  -9   1    2.11    0.43
   2  -9   1    2.07    0.50
  -2  -9  -1    1.29    0.34
  -2  -9  -1    2.00    0.27
   2  -9   1    1.43    0.53
   2  -9   1    2.09    0.35
  -2  -9  -1    0.57    0.35
  -2   9  -1    1.77    0.46
   2   9   1    2.00    0.44
   2   9   1    2.52    0.51
   3  -9   1    2.18    0.47
  -3  -9  -1    1.48    0.43
   3  -9   1    2.15    0.38
   3  -9   1    1.94    0.48
  -3  -9  -1    2.01    0.18
  -3  -9  -1    2.08    0.41
   3  -9   1    0.73    0.42
   3   9   1    1.74    0.39
   3   9   1    1.61    0.37
   3   9   1    1.56    0.38
  -3   9  -1    2.00    0.52
   4  -9   1    3.89    0.57
   4  -9   1    2.09    0.63
   4  -9   1    3.03    0.58
  -4  -9  -1    2.86    0.49
  -4  -9  -1    2.18    0.51
   4  -9   1    3.27    0.62
  -4   9  -1    2.82    0.61
   4   9   1    3.15    0.51
   4   9   1    3.16    0.51
  -5  -9  -1    0.06    0.08
  -5  -9  -1    0.08    0.17
   5  -9   1   -0.02    0.12
   5  -9   1    0.11    0.17
   5  -9   1   -0.04    0.25
   5   9   1    0.09    0.18
   5   9   1    0.33    0.20
  -5   9  -1   -0.05    0.10
   6  -9   1   11.01    0.95
  -6  -9  -1   10.41    0.71
   6  -9   1    9.17    1.35
  -6  -9  -1   11.09    0.89
   6   9   1    8.99    0.71
   6   9   1   11.42    0.75
  -6   9  -1    9.60    0.95
  -7  -9  -1    0.58    0.28
   7  -9   1    1.24    0.55
   7  -9   1    1.32    0.44
  -7  -9  -1    1.32    0.29
   7   9   1    0.88    0.29
   7   9   1    0.75    0.26
  -7   9  -1    0.87    0.38
  -8  -9  -1    0.18    0.11
   8  -9   1    0.60    0.50
   8  -9   1    0.08    0.24
  -8  -9  -1    0.54    0.27
  -8   9  -1   -0.12    0.09
   8   9   1    0.12    0.18
   8   9   1    0.30    0.21
  -9  -9  -1   12.43    0.77
   9  -9   1   10.29    1.26
  -9  -9  -1   10.66    0.84
   9  -9   1   13.62    1.85
  -9   9  -1   11.01    1.39
   9   9   1   12.45    0.84
   9   9   1   13.39    0.88
 -10  -9  -1    6.58    0.54
 -10  -9  -1    5.86    0.71
  10  -9   1    7.09    1.35
  10  -9   1    8.05    1.17
  10   9   1    6.71    0.77
 -10   9  -1    5.82    1.03
  10   9   1    7.13    0.79
  11  -9   1    5.05    0.93
 -11  -9  -1    4.22    0.57
 -11  -9  -1    4.41    0.43
  11  -9   1    1.88    0.78
  11   9   1    4.97    0.67
 -11   9  -1    3.87    0.87
 -12  -9  -1    3.37    0.47
  12  -9   1    3.07    0.75
  12  -9   1    2.14    0.87
 -12  -9  -1    3.58    0.48
 -12   9  -1    3.32    0.82
  12   9   1    3.23    0.57
  13  -9   1    0.28    0.31
  13  -9   1    0.49    0.53
 -13  -9  -1   -0.03    0.12
 -13  -9  -1    0.01    0.05
  13   9   1    0.19    0.24
 -13   9  -1   -0.14    0.15
  14  -9   1    6.00    1.07
 -14  -9  -1    5.79    0.48
  14  -9   1    6.23    1.45
 -14   9  -1    7.74    1.30
  14   9   1    6.09    0.85
  15  -9   1    0.12    0.62
  15  -9   1    0.31    0.39
 -15  -9  -1    0.13    0.11
  15   9   1   -0.01    0.22
 -15   9  -1    0.03    0.16
  16  -9   1    0.48    0.38
 -16  -9  -1    0.43    0.14
  16  -9   1    0.43    0.69
  16   9   1    0.28    0.30
 -16   9  -1    0.00    0.13
  17  -9   1   -0.05    0.28
 -17  -9  -1    0.09    0.06
  17   9   1    0.13    0.31
 -17   9  -1    0.05    0.26
  18  -9   1    1.42    0.62
 -18  -9  -1    0.91    0.15
 -18   9  -1    0.20    0.31
  18   9   1    0.78    0.43
  19  -9   1    0.34    0.39
 -19   9  -1    0.17    0.24
  19   9   1    0.21    0.34
  19 -10  -1    0.18    0.39
 -19  10   1   -0.28    0.16
  19  10  -1    0.53    0.41
  18 -10  -1    0.99    0.52
 -18  10   1    0.10    0.19
  18  10  -1    0.14    0.28
  17 -10  -1    0.84    0.54
  17  10  -1    0.65    0.34
 -17  10   1    0.12    0.22
  16 -10  -1    1.11    0.55
 -16  10   1    0.37    0.26
  16  10  -1    0.75    0.36
  15 -10  -1    0.10    0.32
  15 -10  -1    1.19    0.79
 -15  10   1   -0.05    0.19
  15  10  -1    0.06    0.21
  14 -10  -1    1.65    0.65
  14 -10  -1   -0.34    0.50
 -14  10   1    0.85    0.47
  14  10  -1    1.35    0.37
  13 -10  -1    0.00    0.47
  13 -10  -1   -0.20    0.20
 -13  10   1    0.95    0.43
  13  10  -1    0.33    0.23
  12 -10  -1   13.25    1.98
 -12 -10   1   10.04    0.49
  12 -10  -1   11.36    1.42
  12  10  -1   11.89    0.81
 -12  10   1   11.11    1.53
  11 -10  -1    0.84    0.40
  11 -10  -1    2.35    0.90
 -11 -10   1    1.21    0.22
 -11  10   1    0.88    0.41
  11  10  -1    1.05    0.31
 -10 -10   1    1.53    0.26
  10 -10  -1    1.14    0.69
  10 -10  -1    0.23    0.31
 -10  10   1    0.64    0.35
  10  10  -1    1.44    0.35
  10  10  -1    1.11    0.32
   9 -10  -1    0.25    0.21
   9 -10  -1    0.38    0.51
  -9 -10   1    0.00    0.05
   9 -10  -1    0.12    0.28
  -9 -10   1    0.03    0.11
   9  10  -1    0.01    0.15
  -9  10   1    0.38    0.28
   9  10  -1   -0.12    0.13
  -8 -10   1    2.71    0.39
   8 -10  -1    3.08    0.71
  -8 -10   1    2.45    0.42
   8 -10  -1    2.66    0.65
   8 -10  -1    1.90    0.69
   8  10  -1    2.61    0.43
   8  10  -1    2.65    0.45
  -8  10   1    2.20    0.62
  -7 -10   1    0.99    0.30
   7 -10  -1    0.74    0.36
   7 -10  -1    0.54    0.45
   7 -10  -1    1.03    0.30
   7 -10  -1    1.73    0.53
  -7 -10   1    0.98    0.23
   7  10  -1    1.02    0.30
   7  10  -1    0.69    0.27
  -7  10   1    0.74    0.37
  -6 -10   1    1.23    0.28
   6 -10  -1    0.53    0.22
   6 -10  -1    0.28    0.43
   6 -10  -1    1.07    0.41
   6 -10  -1    1.04    0.43
  -6 -10   1    1.05    0.34
  -6  10   1    0.25    0.22
   6  10  -1    0.61    0.26
   6  10  -1    0.96    0.30
   6  10  -1    0.63    0.22
   5 -10  -1    0.02    0.32
   5 -10  -1   -0.03    0.16
   5 -10  -1    0.06    0.05
   5 -10  -1    0.76    0.31
  -5 -10   1   -0.06    0.14
  -5 -10   1    0.43    0.15
   5  10  -1    0.02    0.17
  -5  10   1    0.09    0.13
   5  10  -1    0.06    0.07
   5  10  -1    0.31    0.20
   4 -10  -1    6.59    0.89
   4 -10  -1    6.94    0.60
  -4 -10   1    8.47    0.66
   4 -10  -1    8.90    1.10
  -4 -10   1    8.06    0.98
   4 -10  -1    7.96    1.26
   4  10  -1    8.94    0.70
  -4  10   1    8.05    1.09
   4  10  -1    9.44    0.71
   3 -10  -1    0.68    0.44
  -3 -10   1    0.76    0.25
  -3 -10   1    0.36    0.26
   3 -10  -1    0.79    0.22
   3 -10  -1    1.14    0.33
   3 -10  -1    0.74    0.32
   3  10  -1    0.47    0.26
   3  10  -1    0.62    0.23
  -3  10   1    1.03    0.38
  -2 -10   1    9.66    1.14
   2 -10  -1    9.54    1.28
   2 -10  -1    9.35    0.85
   2 -10  -1    9.59    0.79
  -2 -10   1    9.62    0.45
  -2 -10   1    9.81    0.76
   2 -10  -1    9.92    0.67
  -2  10   1    8.84    0.85
   2  10  -1    9.65    0.76
   2  10  -1    9.05    0.77
  -1 -10   1    1.20    0.43
  -1 -10   1    1.37    0.29
   1 -10  -1    0.68    0.30
   1 -10  -1    1.39    0.49
   1 -10  -1    1.41    0.28
  -1 -10   1    1.39    0.24
   1 -10  -1    2.17    0.45
  -1 -10   1    1.69    0.42
   1  10  -1    1.41    0.36
  -1  10   1    1.44    0.41
   1  10  -1    0.99    0.37
   0 -10   1    2.11    0.64
   0 -10  -1    1.60    0.53
   0 -10  -1    1.99    0.49
   0 -10   1    2.60    0.54
   0 -10   1    2.50    0.35
   0 -10  -1    3.62    0.55
   0 -10  -1    3.32    0.45
   0  10  -1    1.95    0.49
   0  10   1    2.25    0.50
  -1 -10  -1    7.72    1.10
   1 -10   1    8.89    0.58
   1 -10   1    6.82    1.00
   1 -10   1    7.92    0.67
  -1 -10  -1    7.79    0.73
  -1 -10  -1    7.44    0.49
   1 -10   1    7.92    0.75
  -1  10  -1    8.35    1.05
   1  10   1    8.75    0.79
  -2 -10  -1    8.81    0.50
   2 -10   1    9.60    0.76
   2 -10   1    8.32    1.24
   2 -10   1    8.78    0.82
  -2 -10  -1   10.08    0.78
  -2 -10  -1    9.29    0.61
  -2 -10  -1   10.58    1.19
   2 -10   1    9.28    0.63
  -2  10  -1   10.47    0.91
   2  10   1    9.00    0.78
   2  10   1    8.59    0.76
   3 -10   1    0.48    0.26
  -3 -10  -1    0.56    0.31
   3 -10   1    0.45    0.27
  -3 -10  -1    0.29    0.09
   3 -10   1    0.45    0.15
  -3 -10  -1    0.74    0.23
   3 -10   1    0.14    0.31
   3  10   1    0.95    0.33
  -3  10  -1    0.26    0.18
   3  10   1    0.59    0.30
  -4 -10  -1   -0.13    0.14
   4 -10   1   -0.15    0.09
   4 -10   1   -0.08    0.27
  -4 -10  -1    0.05    0.07
   4 -10   1   -0.09    0.17
   4 -10   1    0.11    0.07
  -4  10  -1    0.12    0.13
   4  10   1    0.15    0.20
   4  10   1   -0.02    0.06
   4  10   1    0.13    0.20
   5 -10   1    8.71    1.34
   5 -10   1    9.62    0.74
  -5 -10  -1   11.10    0.79
   5 -10   1   10.24    0.91
  -5 -10  -1    9.64    1.11
   5 -10   1   10.78    0.97
   5  10   1    9.93    0.77
   5  10   1   11.21    0.83
  -5  10  -1   10.31    1.00
   6 -10   1   -0.13    0.19
  -6 -10  -1   -0.18    0.12
  -6 -10  -1    0.19    0.11
   6 -10   1    0.29    0.39
   6  10   1    0.19    0.21
  -6  10  -1    0.11    0.13
   6  10   1    0.03    0.16
  -7 -10  -1    0.15    0.20
   7 -10   1    0.31    0.39
  -7 -10  -1    0.24    0.12
   7 -10   1    0.17    0.24
   7  10   1    0.26    0.22
  -7  10  -1   -0.24    0.10
   7  10   1   -0.01    0.16
   8 -10   1    0.48    0.33
  -8 -10  -1    0.47    0.15
  -8 -10  -1    0.29    0.25
   8 -10   1    0.59    0.46
   8  10   1    0.68    0.31
   8  10   1    0.39    0.26
  -8  10  -1    0.06    0.18
   9 -10   1    3.80    0.79
  -9 -10  -1    3.06    0.56
  -9 -10  -1    2.60    0.44
   9 -10   1    1.50    0.71
  -9  10  -1    3.10    0.77
   9  10   1    2.56    0.52
  10 -10   1    0.65    0.52
 -10 -10  -1   -0.04    0.15
  10 -10   1    0.11    0.22
 -10 -10  -1    0.11    0.10
  10  10   1    0.10    0.20
 -10  10  -1    0.09    0.18
 -11 -10  -1    4.72    0.45
  11 -10   1    3.97    1.12
  11 -10   1    3.13    0.76
 -11 -10  -1    4.20    0.56
  11  10   1    3.39    0.60
 -11  10  -1    5.45    1.06
  12 -10   1    0.44    0.52
 -12 -10  -1    0.21    0.15
  12 -10   1    0.77    0.41
 -12 -10  -1    0.48    0.17
  12  10   1    0.81    0.34
 -12  10  -1    0.64    0.38
  13 -10   1    1.30    0.74
 -13 -10  -1    1.09    0.26
  13 -10   1    2.44    0.68
  13  10   1    0.52    0.32
 -13  10  -1    0.33    0.28
 -14 -10  -1    3.67    0.47
  14 -10   1    3.36    1.17
  14 -10   1    1.76    0.65
 -14  10  -1    2.07    0.68
  14  10   1    2.88    0.60
  15 -10   1    0.19    0.77
 -15 -10  -1    0.83    0.18
  15 -10   1    0.22    0.39
 -15  10  -1    0.31    0.26
  15  10   1    0.30    0.30
 -16 -10  -1    0.03    0.05
  16 -10   1    0.36    0.43
  16 -10   1   -0.28    0.58
  16  10   1   -0.10    0.26
 -16  10  -1   -0.02    0.14
  17 -10   1    1.33    0.60
 -17 -10  -1    1.67    0.22
  17  10   1    1.66    0.55
 -17  10  -1    1.28    0.53
  18 -10   1    0.60    0.44
 -18  10  -1   -0.22    0.14
  18  10   1    0.04    0.33
  19 -10   1    0.27    0.46
 -19  10  -1    0.37    0.40
  19  10   1    0.03    0.32
  18 -11  -1    0.56    0.47
  18  11  -1    0.55    0.38
 -18  11   1    2.13    0.68
  17 -11  -1    0.57    0.48
  17  11  -1    0.18    0.31
 -17  11   1    0.30    0.30
  16 -11  -1    0.00    0.39
  16 -11  -1    0.46    0.74
  16  11  -1    0.55    0.32
 -16  11   1    0.24    0.27
  15 -11  -1   -0.16    0.64
  15 -11  -1    1.65    0.67
  15  11  -1    1.51    0.44
 -15  11   1    1.64    0.58
  14 -11  -1    0.11    0.27
  14 -11  -1    0.79    0.74
 -14  11   1    0.09    0.22
  14  11  -1   -0.04    0.21
  13 -11  -1    2.28    1.01
  13 -11  -1    0.68    0.37
  13  11  -1    1.66    0.45
 -13  11   1    2.11    0.70
  12 -11  -1    1.45    0.78
 -12 -11   1    1.89    0.24
  12 -11  -1    2.04    0.68
 -12  11   1    2.48    0.73
  12  11  -1    2.34    0.47
  11 -11  -1    1.67    0.57
 -11 -11   1    1.79    0.29
  11 -11  -1    2.40    0.96
 -11  11   1    2.15    0.65
  11  11  -1    1.99    0.44
  10 -11  -1    1.60    0.78
 -10 -11   1    0.34    0.14
  10 -11  -1    1.04    0.44
 -10  11   1    0.25    0.27
  10  11  -1    0.56    0.28
  -9 -11   1    2.24    0.37
  -9 -11   1    2.59    0.40
   9 -11  -1    2.17    0.84
   9 -11  -1    1.30    0.50
   9  11  -1    2.50    0.47
  -9  11   1    2.85    0.73
   8 -11  -1    4.94    0.91
   8 -11  -1    6.24    1.03
  -8 -11   1    4.82    0.62
   8 -11  -1    5.02    0.72
   8 -11  -1    6.15    1.28
  -8 -11   1    5.46    0.49
   8  11  -1    4.51    0.62
   8  11  -1    5.45    0.68
  -8  11   1    4.80    0.93
  -7 -11   1    0.02    0.18
   7 -11  -1   -0.05    0.10
   7 -11  -1    0.09    0.08
   7 -11  -1    0.26    0.29
  -7 -11   1   -0.09    0.06
   7 -11  -1    0.34    0.51
   7  11  -1   -0.04    0.17
   7  11  -1    0.21    0.21
  -7  11   1    0.12    0.19
  -6 -11   1    0.17    0.10
  -6 -11   1    0.10    0.20
   6 -11  -1    0.05    0.19
   6 -11  -1    0.41    0.45
   6 -11  -1    0.17    0.12
   6 -11  -1   -0.01    0.15
   6  11  -1    0.19    0.22
  -6  11   1    0.68    0.34
   6  11  -1    0.37    0.21
  -5 -11   1    0.57    0.31
   5 -11  -1    1.86    0.53
   5 -11  -1    0.59    0.34
   5 -11  -1    0.99    0.29
   5 -11  -1    1.05    0.56
  -5 -11   1    2.15    0.42
   5  11  -1    0.42    0.16
   5  11  -1    1.37    0.39
  -5  11   1    0.57    0.29
  -4 -11   1    2.13    0.55
   4 -11  -1    3.06    0.66
   4 -11  -1    3.92    1.01
  -4 -11   1    2.71    0.48
   4 -11  -1    2.14    0.41
   4 -11  -1    2.60    0.57
  -4  11   1    2.93    0.69
   4  11  -1    2.44    0.52
   4  11  -1    2.84    0.52
  -3 -11   1    8.62    0.72
   3 -11  -1    9.60    1.45
  -3 -11   1    9.37    1.23
   3 -11  -1    8.30    0.64
   3 -11  -1    8.22    1.09
   3 -11  -1   10.26    0.86
   3  11  -1    7.51    0.87
  -3  11   1    8.83    1.16
   3  11  -1    7.00    0.68
  -2 -11   1    0.38    0.34
   2 -11  -1    0.05    0.17
   2 -11  -1    0.50    0.44
  -2 -11   1    0.51    0.11
  -2 -11   1    0.43    0.19
   2 -11  -1    0.66    0.30
   2 -11  -1    0.05    0.08
   2  11  -1    0.20    0.27
   2  11  -1    0.26    0.11
  -2  11   1    0.45    0.23
  -1 -11   1    6.07    0.41
   1 -11  -1    5.87    0.77
   1 -11  -1    7.98    1.24
  -1 -11   1    5.78    0.63
   1 -11  -1    5.29    0.46
   1 -11  -1    4.88    0.79
  -1 -11   1    5.60    0.76
  -1 -11   1    4.73    0.86
  -1  11   1    5.61    0.86
   1  11  -1    7.02    0.95
   0 -11  -1    0.04    0.15
   0 -11  -1    0.04    0.05
   0 -11  -1   -0.01    0.19
   0 -11   1    0.08    0.04
   0 -11   1    0.11    0.13
   0 -11   1    0.06    0.17
   0 -11  -1   -0.19    0.10
   0 -11   1   -0.01    0.19
   0  11   1   -0.07    0.07
   0  11  -1    0.18    0.12
   1 -11   1    2.19    0.69
   1 -11   1    3.49    0.57
  -1 -11  -1    3.15    0.51
  -1 -11  -1    2.54    0.65
   1 -11   1    3.04    0.43
  -1 -11  -1    3.89    0.67
  -1 -11  -1    3.16    0.41
   1 -11   1    3.91    0.70
   1  11   1    3.20    0.62
  -1  11  -1    2.44    0.57
   2 -11   1   11.62    1.46
  -2 -11  -1   11.62    0.90
   2 -11   1   12.41    0.93
   2 -11   1   11.92    0.75
  -2 -11  -1   12.78    1.42
   2 -11   1   12.65    1.03
  -2 -11  -1   12.08    0.73
  -2 -11  -1   12.80    0.63
  -2  11  -1   13.68    1.11
   2  11   1   11.59    0.96
  -3 -11  -1   14.32    0.60
  -3 -11  -1   13.08    0.95
  -3 -11  -1   13.50    1.20
   3 -11   1   13.38    1.10
   3 -11   1   14.75    1.04
   3 -11   1   13.67    1.74
   3 -11   1   14.93    0.89
  -3  11  -1   14.91    1.19
   3  11   1   15.18    1.05
   3  11   1   14.11    1.03
   4 -11   1    1.01    0.39
   4 -11   1    0.41    0.38
  -4 -11  -1    1.25    0.47
   4 -11   1    1.08    0.29
   4 -11   1    0.80    0.33
  -4 -11  -1    0.99    0.31
   4  11   1    0.54    0.30
   4  11   1    0.52    0.19
  -4  11  -1    1.26    0.43
  -5 -11  -1    0.27    0.27
   5 -11   1    0.55    0.47
   5 -11   1    0.52    0.30
  -5 -11  -1    0.36    0.19
   5 -11   1    0.18    0.11
   5 -11   1    0.59    0.33
   5  11   1    0.23    0.13
   5  11   1    0.20    0.23
  -5  11  -1    0.15    0.21
   5  11   1    0.37    0.25
   6 -11   1    0.11    0.19
  -6 -11  -1    0.23    0.14
  -6 -11  -1   -0.08    0.16
   6 -11   1   -0.44    0.24
   6 -11   1    0.45    0.19
   6  11   1    0.31    0.25
   6  11   1   -0.04    0.06
   6  11   1   -0.07    0.19
  -6  11  -1    0.33    0.22
   7 -11   1    2.86    0.90
  -7 -11  -1    3.20    0.65
  -7 -11  -1    4.60    0.66
   7 -11   1    5.36    0.94
   7  11   1    4.41    0.69
  -7  11  -1    3.32    0.77
  -8 -11  -1    0.61    0.30
   8 -11   1    0.27    0.29
  -8 -11  -1    0.25    0.14
   8 -11   1    0.52    0.54
  -8  11  -1    0.52    0.29
   8  11   1    0.15    0.23
  -9 -11  -1    0.96    0.33
   9 -11   1    0.28    0.48
  -9 -11  -1    0.95    0.30
   9 -11   1    1.89    0.60
  -9  11  -1    1.31    0.45
   9  11   1    1.35    0.41
 -10 -11  -1    0.02    0.16
  10 -11   1   -0.54    0.27
  10 -11   1    0.13    0.24
 -10 -11  -1    0.01    0.07
  10  11   1    0.16    0.21
 -10  11  -1    0.11    0.24
  11 -11   1    0.08    0.23
 -11 -11  -1    0.04    0.07
 -11 -11  -1    0.26    0.19
  11 -11   1    0.08    0.48
  11  11   1    0.30    0.26
 -11  11  -1    0.41    0.29
 -12 -11  -1    1.21    0.28
  12 -11   1    0.05    0.27
 -12 -11  -1    0.81    0.23
  12 -11   1    0.71    0.74
  12  11   1    1.04    0.40
 -12  11  -1    2.29    0.66
  13 -11   1    0.45    0.64
 -13 -11  -1    0.07    0.07
  13 -11   1    1.04    0.50
 -13  11  -1   -0.08    0.17
  13  11   1    0.27    0.28
 -14 -11  -1    1.09    0.25
  14 -11   1    0.53    0.68
  14 -11   1    0.38    0.44
  14  11   1    2.02    0.54
 -14  11  -1    0.98    0.46
  15 -11   1   -0.16    0.27
  15 -11   1    0.38    0.68
 -15 -11  -1    0.15    0.06
 -15  11  -1    0.07    0.22
  15  11   1    0.19    0.30
 -16 -11  -1    0.74    0.12
  16 -11   1    0.74    0.52
  16 -11   1    0.86    0.98
  16  11   1    0.91    0.43
 -16  11  -1    1.16    0.56
  17 -11   1    0.16    0.38
 -17  11  -1   -0.13    0.13
  17  11   1    0.34    0.34
  18 -11   1    1.55    0.75
 -18  11  -1    0.52    0.35
  18  11   1    1.46    0.57
  18 -12  -1    0.31    0.50
 -18  12   1   -0.26    0.19
  18  12  -1    0.46    0.41
  17 -12  -1    0.15    0.33
 -17  12   1    0.04    0.15
  17  12  -1   -0.04    0.30
  16 -12  -1    0.20    0.37
  16 -12  -1   -0.11    0.74
 -16  12   1    0.30    0.37
  16  12  -1    0.00    0.29
  15 -12  -1    0.22    0.69
  15 -12  -1   -0.03    0.33
  15  12  -1    0.24    0.25
 -15  12   1    0.56    0.37
  14 -12  -1    1.10    0.92
  14 -12  -1    2.53    0.79
  14  12  -1    1.21    0.43
 -14  12   1    2.17    0.76
  13 -12  -1   -0.23    0.48
  13 -12  -1    0.13    0.26
 -13  12   1    0.67    0.40
  13  12  -1   -0.07    0.21
 -12 -12   1    0.12    0.06
  12 -12  -1    0.53    0.33
  12 -12  -1    0.29    0.59
  12  12  -1    0.15    0.22
 -12  12   1    0.23    0.26
 -11 -12   1    0.03    0.06
  11 -12  -1    0.28    0.26
  11 -12  -1   -0.23    0.35
  11  12  -1   -0.04    0.21
 -11  12   1    0.47    0.29
  10 -12  -1    0.99    0.65
 -10 -12   1    3.03    0.42
  10 -12  -1    2.72    0.56
  10 -12  -1    3.70    0.85
  10  12  -1    4.29    0.65
 -10  12   1    3.54    0.88
  -9 -12   1    0.13    0.17
   9 -12  -1   -0.13    0.42
   9 -12  -1    0.04    0.11
   9 -12  -1    0.26    0.30
  -9 -12   1    0.11    0.10
  -9  12   1    0.04    0.18
   9  12  -1    0.40    0.26
  -8 -12   1    2.44    0.49
   8 -12  -1    2.52    0.70
   8 -12  -1    2.59    0.53
   8 -12  -1    3.23    0.78
   8 -12  -1    2.42    0.91
  -8 -12   1    2.73    0.46
   8  12  -1    2.26    0.49
  -8  12   1    1.98    0.65
   7 -12  -1    2.50    0.89
   7 -12  -1    1.45    0.50
   7 -12  -1    2.96    0.71
  -7 -12   1    1.68    0.42
  -7 -12   1    2.55    0.46
   7 -12  -1    3.16    0.59
   7  12  -1    2.81    0.52
  -7  12   1    2.72    0.74
   6 -12  -1   -0.06    0.33
  -6 -12   1    0.18    0.22
   6 -12  -1   -0.15    0.20
   6 -12  -1    0.42    0.26
  -6 -12   1    0.20    0.12
   6 -12  -1    0.07    0.10
  -6  12   1    0.20    0.20
   5 -12  -1    1.25    0.47
  -5 -12   1    1.63    0.39
   5 -12  -1    2.99    0.68
   5 -12  -1    2.44    0.90
  -5 -12   1    1.80    0.51
   5 -12  -1    1.42    0.33
  -5  12   1    2.04    0.60
  -4 -12   1   -0.02    0.09
   4 -12  -1   -0.24    0.15
  -4 -12   1    0.45    0.29
   4 -12  -1    0.20    0.22
   4 -12  -1    0.17    0.08
   4 -12  -1    0.26    0.43
  -4  12   1    0.05    0.16
   4  12  -1    0.02    0.08
   3 -12  -1    0.37    0.46
   3 -12  -1    0.56    0.34
  -3 -12   1    0.41    0.21
   3 -12  -1    1.18    0.43
   3 -12  -1    0.77    0.23
  -3 -12   1    0.77    0.41
  -3  12   1    0.32    0.17
   3  12  -1    0.92    0.27
  -2 -12   1    0.90    0.33
  -2 -12   1    0.28    0.30
   2 -12  -1    0.21    0.24
   2 -12  -1    0.85    0.38
  -2 -12   1    0.98    0.17
   2 -12  -1    0.56    0.45
   2 -12  -1    0.92    0.26
  -2  12   1    0.88    0.34
   2  12  -1    0.69    0.27
  -1 -12   1    0.08    0.05
   1 -12  -1    0.01    0.19
  -1 -12   1   -0.15    0.07
   1 -12  -1    0.11    0.34
   1 -12  -1   -0.08    0.15
  -1 -12   1   -0.08    0.21
   1 -12  -1    0.25    0.12
  -1  12   1    0.34    0.19
   1  12  -1    0.33    0.15
   0 -12  -1    1.93    0.35
   0 -12  -1    2.52    0.58
   0 -12   1    1.78    0.32
   0 -12  -1    2.77    0.74
   0 -12   1    2.10    0.55
   0 -12   1    1.85    0.62
   0 -12   1    1.66    0.39
   0  12   1    1.76    0.49
   0  12  -1    1.19    0.35
   1 -12   1    0.06    0.06
  -1 -12  -1   -0.07    0.14
  -1 -12  -1    0.15    0.20
  -1 -12  -1   -0.04    0.26
   1 -12   1    0.08    0.19
  -1 -12  -1    0.07    0.05
   1 -12   1    0.08    0.18
   1 -12   1   -0.13    0.20
   1  12   1    0.33    0.17
  -1  12  -1    0.23    0.17
   2 -12   1    0.52    0.32
   2 -12   1    1.12    0.37
  -2 -12  -1    1.20    0.37
  -2 -12  -1    0.57    0.35
  -2 -12  -1    0.73    0.17
   2 -12   1    0.68    0.48
   2 -12   1    1.24    0.30
   2  12   1    0.54    0.25
  -2  12  -1    1.76    0.50
  -3 -12  -1   -0.09    0.18
   3 -12   1    0.55    0.43
   3 -12   1    0.10    0.24
   3 -12   1    0.12    0.08
   3 -12   1    0.39    0.28
  -3 -12  -1    0.15    0.12
  -3 -12  -1    0.14    0.06
  -3  12  -1    0.63    0.29
   3  12   1    0.03    0.12
  -4 -12  -1    3.11    0.58
   4 -12   1    3.48    0.92
   4 -12   1    3.30    0.72
   4 -12   1    4.64    0.66
  -4 -12  -1    3.52    0.76
   4 -12   1    3.79    0.67
   4  12   1    2.43    0.51
  -4  12  -1    3.44    0.75
   5 -12   1    6.79    0.63
   5 -12   1    7.55    1.01
   5 -12   1    5.12    1.10
  -5 -12  -1    6.87    0.86
  -5 -12  -1    6.63    1.00
  -5  12  -1    9.53    1.31
   6 -12   1   -0.19    0.30
   6 -12   1    0.26    0.25
  -6 -12  -1    0.14    0.22
   6 -12   1    0.18    0.12
  -6 -12  -1   -0.02    0.07
   6  12   1   -0.03    0.19
  -6  12  -1    0.25    0.23
   7 -12   1    0.36    0.32
  -7 -12  -1    0.67    0.33
   7 -12   1    0.60    0.53
  -7 -12  -1    0.36    0.20
   7 -12   1    0.29    0.12
  -7  12  -1    0.08    0.19
   7  12   1    0.60    0.30
   8 -12   1    1.75    0.60
  -8 -12  -1    1.22    0.44
  -8 -12  -1    1.53    0.36
   8 -12   1    1.27    0.69
   8  12   1    1.19    0.41
  -8  12  -1    1.30    0.50
   9 -12   1    4.63    0.89
  -9 -12  -1    5.18    0.79
  -9 -12  -1    4.75    0.66
   9 -12   1    3.56    1.06
   9  12   1    4.58    0.73
  -9  12  -1    4.86    1.03
  10 -12   1   -0.05    0.44
  10 -12   1    0.24    0.25
 -10 -12  -1    0.19    0.09
 -10 -12  -1    0.25    0.21
 -10  12  -1   -0.05    0.18
  10  12   1    0.69    0.35
 -11 -12  -1    1.10    0.32
  11 -12   1    0.99    0.44
 -11 -12  -1    1.21    0.28
  11 -12   1   -0.45    0.38
 -11  12  -1    1.45    0.61
  11  12   1    1.69    0.47
 -12 -12  -1    0.24    0.16
 -12 -12  -1   -0.01    0.07
  12 -12   1    0.19    0.31
  12 -12   1    0.21    0.54
 -12  12  -1    0.05    0.18
  12  12   1    0.22    0.26
  13 -12   1    0.57    0.66
 -13 -12  -1    0.30    0.13
  13 -12   1    0.97    0.46
  13  12   1    0.71    0.36
 -13  12  -1   -0.12    0.18
  14 -12   1    0.49    0.80
  14 -12   1    0.34    0.31
 -14 -12  -1    0.62    0.15
 -14  12  -1    0.36    0.27
  14  12   1    0.03    0.24
  15 -12   1    0.05    0.39
 -15 -12  -1    0.11    0.06
  15 -12   1   -0.23    0.54
 -15  12  -1    0.37    0.32
  15  12   1    0.44    0.39
  16 -12   1    0.09    0.29
  16 -12   1   -0.75    0.58
 -16  12  -1    0.04    0.24
  16  12   1    0.32    0.39
  17 -12   1    1.16    0.57
 -17  12  -1   -0.14    0.16
  17  12   1    0.52    0.41
  17 -13  -1    0.57    0.46
  17  13  -1   -0.18    0.30
 -17  13   1    0.09    0.18
  16 -13  -1   -0.42    0.68
  16 -13  -1    0.20    0.35
 -16  13   1    0.72    0.44
  16  13  -1    0.13    0.32
  15 -13  -1   -0.11    0.25
  15 -13  -1   -0.31    0.64
 -15  13   1    0.58    0.40
  15  13  -1    0.10    0.28
  14 -13  -1    0.40    0.83
  14 -13  -1   -0.12    0.30
 -14  13   1   -0.09    0.18
  14  13  -1    0.01    0.26
  13 -13  -1    0.32    0.35
  13 -13  -1    1.61    1.02
 -13  13   1    1.01    0.50
  13  13  -1    0.57    0.31
  12 -13  -1   -0.10    0.09
  12 -13  -1    0.13    0.34
  12 -13  -1    0.40    0.65
 -12 -13   1    0.09    0.05
  12  13  -1    0.32    0.27
 -12  13   1   -0.15    0.13
  11 -13  -1    1.06    0.34
  11 -13  -1    0.11    0.26
 -11 -13   1    0.13    0.07
  11 -13  -1    1.26    0.87
  11  13  -1    0.14    0.22
 -11  13   1    0.06    0.21
 -10 -13   1    0.09    0.11
  10 -13  -1    0.26    0.27
  10 -13  -1    0.29    0.14
  10 -13  -1   -0.01    0.46
 -10  13   1    0.30    0.25
  10  13  -1    0.23    0.25
  -9 -13   1    0.50    0.25
   9 -13  -1    0.05    0.52
   9 -13  -1    0.36    0.33
  -9 -13   1    0.14    0.11
   9 -13  -1   -0.14    0.07
   9  13  -1   -0.15    0.17
  -9  13   1    0.32    0.22
  -8 -13   1    1.16    0.37
   8 -13  -1    1.70    0.46
   8 -13  -1    1.30    0.51
   8 -13  -1    0.52    0.39
  -8 -13   1    1.17    0.30
   8 -13  -1    0.04    0.47
   8  13  -1    0.70    0.34
  -8  13   1    1.14    0.48
   7 -13  -1    0.40    0.15
   7 -13  -1    0.11    0.22
  -7 -13   1    0.32    0.26
  -7 -13   1    0.41    0.18
   7 -13  -1    0.56    0.54
   7 -13  -1    0.44    0.39
  -7  13   1    1.02    0.47
   6 -13  -1    0.10    0.25
  -6 -13   1    0.16    0.21
   6 -13  -1    0.00    0.07
   6 -13  -1   -0.01    0.15
   6 -13  -1    0.88    0.64
  -6 -13   1    0.14    0.09
  -6  13   1    0.21    0.19
   5 -13  -1    0.35    0.48
  -5 -13   1    1.07    0.32
   5 -13  -1    0.85    0.44
   5 -13  -1    1.14    0.44
   5 -13  -1    1.22    0.35
  -5 -13   1    0.48    0.32
  -5  13   1    0.88    0.42
   4 -13  -1   -0.05    0.05
  -4 -13   1    0.20    0.29
  -4 -13   1    0.15    0.10
   4 -13  -1   -0.54    0.30
   4 -13  -1    0.29    0.24
   4 -13  -1   -0.09    0.22
  -4  13   1   -0.07    0.12
   3 -13  -1   -0.03    0.22
  -3 -13   1    0.41    0.31
   3 -13  -1   -0.05    0.05
   3 -13  -1   -0.03    0.29
  -3 -13   1    0.02    0.13
   3 -13  -1    0.26    0.25
  -3  13   1    0.03    0.09
  -2 -13   1    0.71    0.30
  -2 -13   1    2.03    0.64
   2 -13  -1    1.51    0.65
   2 -13  -1    0.87    0.39
   2 -13  -1    1.34    0.32
  -2 -13   1    1.12    0.18
   2 -13  -1    1.21    0.45
   2  13  -1    0.72    0.28
  -2  13   1    0.50    0.24
   1 -13  -1    0.70    0.35
  -1 -13   1    0.67    0.39
   1 -13  -1    0.24    0.12
  -1 -13   1    0.48    0.15
  -1 -13   1    0.50    0.25
   1 -13  -1    0.38    0.42
   1  13  -1    0.55    0.20
  -1  13   1    0.53    0.28
   0 -13   1   -0.10    0.11
   0 -13  -1    0.40    0.14
   0 -13   1    0.21    0.33
   0 -13   1    0.32    0.13
   0 -13  -1    0.42    0.42
   0 -13  -1    0.27    0.26
   0  13  -1    0.07    0.10
   0  13   1    0.34    0.21
   1 -13   1    2.15    0.36
  -1 -13  -1    1.82    0.54
  -1 -13  -1    1.96    0.31
   1 -13   1    1.46    0.55
   1 -13   1    1.60    0.46
  -1 -13  -1    2.38    0.68
  -1  13  -1    2.50    0.64
   1  13   1    2.41    0.58
   2 -13   1    1.99    0.79
   2 -13   1    1.45    0.31
   2 -13   1    2.79    0.67
  -2 -13  -1    3.72    0.83
  -2 -13  -1    3.03    0.62
  -2 -13  -1    2.30    0.32
   2  13   1    1.45    0.37
  -2  13  -1    2.18    0.56
   3 -13   1    2.28    0.58
  -3 -13  -1    2.12    0.67
  -3 -13  -1    2.43    0.20
   3 -13   1    2.49    0.43
  -3 -13  -1    1.42    0.39
   3 -13   1    1.34    0.62
   3  13   1    1.56    0.43
  -3  13  -1    2.01    0.55
  -4 -13  -1   14.87    1.65
   4 -13   1   10.77    1.74
   4 -13   1   13.59    1.21
  -4 -13  -1   13.55    1.02
   4 -13   1   12.15    1.05
   4 -13   1   11.57    0.85
  -4  13  -1   12.26    1.19
  -5 -13  -1    0.40    0.31
   5 -13   1   -0.01    0.24
   5 -13   1    0.62    0.51
   5 -13   1    0.86    0.25
  -5 -13  -1    0.36    0.19
  -5  13  -1    0.58    0.32
   6 -13   1   -0.15    0.35
  -6 -13  -1    0.00    0.22
   6 -13   1    0.15    0.12
  -6 -13  -1    0.17    0.12
   6 -13   1    0.14    0.27
  -6  13  -1   -0.17    0.09
   7 -13   1    0.47    0.18
   7 -13   1    0.96    0.44
   7 -13   1    0.25    0.48
  -7 -13  -1    0.94    0.30
  -7 -13  -1    1.04    0.42
   7  13   1    0.71    0.35
  -7  13  -1    0.85    0.38
  -8 -13  -1    2.19    0.47
  -8 -13  -1    1.87    0.50
   8 -13   1    2.97    0.60
   8 -13   1    3.39    1.10
   8 -13   1    1.80    0.58
   8  13   1    2.01    0.54
  -8  13  -1    2.55    0.74
  -9 -13  -1    1.26    0.42
   9 -13   1    0.94    0.32
  -9 -13  -1    0.73    0.25
   9 -13   1    0.63    0.59
   9 -13   1    0.64    0.41
   9  13   1    0.79    0.38
  -9  13  -1    1.06    0.49
 -10 -13  -1   -0.05    0.14
 -10 -13  -1    0.16    0.08
  10 -13   1   -0.30    0.40
  10 -13   1   -0.11    0.19
  10  13   1    0.49    0.31
 -10  13  -1    0.19    0.21
 -11 -13  -1    0.98    0.26
  11 -13   1    1.82    0.92
 -11 -13  -1    0.44    0.23
  11 -13   1    0.17    0.29
  11  13   1    1.02    0.43
  12 -13   1   -0.03    0.65
 -12 -13  -1    0.14    0.15
  12 -13   1   -0.23    0.25
 -12 -13  -1    0.09    0.06
 -12  13  -1    0.36    0.34
  12  13   1    0.05    0.29
  13 -13   1    0.53    0.72
  13 -13   1    0.57    0.49
 -13 -13  -1    0.32    0.12
 -13  13  -1    0.15    0.24
  13  13   1    0.01    0.26
  14 -13   1   -0.13    0.27
  14 -13   1    1.35    0.98
  14  13   1   -0.05    0.26
 -14  13  -1    0.53    0.38
  15 -13   1    0.61    0.81
  15 -13   1    0.52    0.46
 -15 -13  -1    0.15    0.06
  15  13   1    0.10    0.31
 -15  13  -1   -0.04    0.19
  16 -13   1   -0.79    0.78
  16 -13   1    0.09    0.40
  16  13   1    0.35    0.39
 -16  13  -1    0.10    0.22
  17 -13   1   -0.42    0.32
  17  13   1    0.17    0.42
 -17  13  -1    0.20    0.33
  16 -14  -1    0.16    0.39
  16 -14  -1    0.34    0.79
  16  14  -1    0.29    0.35
 -16  14   1    0.07    0.25
  15 -14  -1   -0.59    0.68
  15 -14  -1    0.12    0.41
  15 -14  -1   -0.28    0.10
  15  14  -1    0.55    0.36
 -15  14   1   -0.08    0.18
  14 -14  -1   -0.04    0.31
  14 -14  -1    0.28    0.73
  14 -14  -1    0.03    0.10
 -14  14   1    0.33    0.32
  14  14  -1    0.22    0.30
  13 -14  -1    0.31    0.20
  13 -14  -1    0.82    0.85
  13 -14  -1    0.05    0.42
 -13  14   1    0.48    0.43
  13  14  -1    0.01    0.25
  12 -14  -1    0.05    0.09
  12 -14  -1    0.14    0.27
  12 -14  -1    0.05    0.56
 -12  14   1    0.00    0.18
  12  14  -1    0.25    0.26
 -11 -14   1    0.20    0.08
  11 -14  -1   -0.04    0.49
  11 -14  -1   -0.19    0.26
  11 -14  -1    0.02    0.06
 -11  14   1    0.57    0.34
  11  14  -1    0.01    0.24
  10 -14  -1    0.03    0.31
 -10 -14   1    0.24    0.14
 -10 -14   1    0.13    0.08
  10 -14  -1   -0.05    0.07
  10 -14  -1    0.34    0.57
 -10  14   1    0.02    0.19
  10  14  -1    0.11    0.25
   9 -14  -1    0.18    0.11
  -9 -14   1    0.11    0.09
   9 -14  -1    0.63    0.68
  -9 -14   1    0.18    0.17
   9 -14  -1    0.56    0.49
  -9  14   1    0.53    0.30
   8 -14  -1    0.06    0.14
   8 -14  -1   -0.10    0.25
   8 -14  -1    0.33    0.52
   8 -14  -1    0.11    0.09
  -8 -14   1   -0.04    0.08
  -8 -14   1   -0.09    0.19
  -8  14   1   -0.09    0.12
  -7 -14   1    2.20    0.46
   7 -14  -1    2.50    0.93
  -7 -14   1    1.20    0.41
   7 -14  -1    1.36    0.54
   7 -14  -1    1.38    0.52
   7 -14  -1    1.79    0.48
  -7  14   1    1.19    0.49
  -6 -14   1    0.00    0.09
   6 -14  -1    0.36    0.29
   6 -14  -1    0.88    0.70
   6 -14  -1    0.33    0.15
   6 -14  -1   -0.02    0.33
  -6 -14   1    0.24    0.27
  -6  14   1    0.04    0.11
   5 -14  -1    0.36    0.29
  -5 -14   1   -0.02    0.12
  -5 -14   1    0.04    0.23
   5 -14  -1    0.19    0.10
   5 -14  -1   -0.10    0.36
  -5  14   1    0.23    0.29
  -4 -14   1    1.11    0.44
  -4 -14   1    1.11    0.38
   4 -14  -1    1.75    0.56
   4 -14  -1    1.51    0.75
   4 -14  -1    1.43    0.37
  -4  14   1    1.09    0.41
   3 -14  -1    1.02    0.44
   3 -14  -1    1.45    0.33
  -3 -14   1    1.92    0.62
  -3 -14   1    1.18    0.39
   3 -14  -1    0.98    0.62
  -3  14   1    0.38    0.25
   2 -14  -1    0.97    0.56
  -2 -14   1    1.38    0.41
  -2 -14   1    1.96    0.69
   2 -14  -1    1.22    0.32
   2 -14  -1    0.73    0.40
  -2  14   1    0.31    0.20
  -1 -14   1    0.74    0.31
  -1 -14   1    0.78    0.47
   1 -14  -1    1.78    0.68
   1 -14  -1    0.63    0.20
  -1 -14   1    1.13    0.22
   1 -14  -1    0.73    0.35
  -1  14   1    0.72    0.29
   1  14  -1    0.90    0.28
   0 -14  -1    6.05    0.50
   0 -14  -1    6.83    1.22
   0 -14  -1    6.25    1.03
   0 -14   1    5.14    1.04
   0 -14   1    6.04    0.47
   0 -14   1    5.18    0.87
   0  14  -1    6.97    1.07
   0  14   1    7.10    1.09
   1 -14   1    0.70    0.46
   1 -14   1    0.64    0.19
  -1 -14  -1    0.87    0.21
  -1 -14  -1    1.83    0.64
  -1 -14  -1    0.91    0.40
   1 -14   1    0.41    0.31
   1  14   1    1.12    0.41
  -1  14  -1    0.70    0.30
   2 -14   1    0.06    0.05
   2 -14   1    0.05    0.20
  -2 -14  -1    0.12    0.25
  -2 -14  -1    0.04    0.11
  -2 -14  -1    0.07    0.04
   2 -14   1   -0.23    0.27
  -2  14  -1   -0.06    0.10
   3 -14   1    2.34    0.82
  -3 -14  -1    3.21    0.81
   3 -14   1    2.41    0.63
   3 -14   1    2.89    0.46
  -3 -14  -1    3.05    0.67
  -3  14  -1    2.32    0.61
   4 -14   1   -0.01    0.42
  -4 -14  -1    0.26    0.18
   4 -14   1    0.23    0.14
  -4 -14  -1    0.33    0.31
   4 -14   1    1.54    0.50
  -4  14  -1    0.23    0.27
  -5 -14  -1    4.50    0.94
  -5 -14  -1    5.06    0.78
   5 -14   1    2.69    0.87
   5 -14   1    5.43    0.77
  -5  14  -1    3.73    0.87
   6 -14   1   -0.24    0.38
  -6 -14  -1   -0.11    0.06
   6 -14   1    0.44    0.18
  -6 -14  -1   -0.15    0.19
  -6  14  -1    0.02    0.16
  -7 -14  -1    0.00    0.10
   7 -14   1    0.19    0.14
  -7 -14  -1   -0.11    0.19
   7 -14   1    0.19    0.51
  -7  14  -1    0.25    0.17
   8 -14   1   -0.27    0.40
   8 -14   1    1.03    0.29
  -8 -14  -1    0.59    0.26
  -8 -14  -1    0.79    0.40
   8  14   1    0.73    0.38
  -8  14  -1    0.94    0.49
  -9 -14  -1    0.22    0.25
   9 -14   1   -0.02    0.09
   9 -14   1   -0.08    0.47
  -9 -14  -1    0.19    0.12
   9  14   1   -0.18    0.23
  -9  14  -1    0.20    0.23
  10 -14   1   -0.02    0.38
 -10 -14  -1    0.31    0.13
  10 -14   1    0.56    0.64
  10 -14   1    0.49    0.24
 -10 -14  -1    0.45    0.26
  10  14   1    0.80    0.41
 -10  14  -1    0.08    0.18
  11 -14   1    0.39    0.41
 -11 -14  -1    0.19    0.19
  11 -14   1    0.05    0.10
  11 -14   1    0.16    0.61
 -11 -14  -1   -0.07    0.07
 -11  14  -1    0.06    0.22
  11  14   1   -0.02    0.22
 -12 -14  -1   -0.02    0.10
 -12 -14  -1    0.25    0.26
  12 -14   1    0.17    0.65
  12 -14   1    0.13    0.33
 -12  14  -1    0.11    0.20
  12  14   1    0.06    0.26
  13 -14   1   -0.17    0.42
  13 -14   1   -0.44    0.59
 -13 -14  -1    0.18    0.09
  13  14   1    0.33    0.38
 -13  14  -1    0.29    0.26
  14 -14   1    0.31    0.82
 -14 -14  -1    0.04    0.06
 -14  14  -1    0.19    0.35
  14  14   1    0.07    0.31
  15 -14   1    0.04    0.76
 -15  14  -1    0.60    0.32
  15  14   1    0.64    0.48
  16 -14   1    0.05    0.84
 -16  14  -1    0.14    0.28
  16  14   1   -0.02    0.35
  15 -15  -1    1.23    0.90
  15 -15  -1    0.45    0.26
  15  15  -1    0.64    0.44
 -15  15   1    1.52    0.71
  14 -15  -1    0.04    0.10
  14 -15  -1    0.13    0.78
  14  15  -1   -0.13    0.26
 -14  15   1    0.08    0.16
  13 -15  -1    1.08    0.98
  13 -15  -1    0.34    0.11
  13  15  -1    0.13    0.32
 -13  15   1    0.19    0.33
  12 -15  -1    0.22    0.70
  12 -15  -1   -0.14    0.09
 -12  15   1    0.11    0.25
  12  15  -1    0.07    0.30
  11 -15  -1   -0.05    0.46
  11 -15  -1   -0.02    0.07
 -11 -15   1    0.12    0.10
  11  15  -1    0.23    0.30
 -11  15   1    0.03    0.15
 -10 -15   1   -0.10    0.12
 -10 -15   1   -0.15    0.06
  10 -15  -1    0.02    0.08
  10 -15  -1   -0.27    0.55
 -10  15   1   -0.20    0.18
  -9 -15   1    0.85    0.24
  -9 -15   1    0.21    0.22
   9 -15  -1    0.28    0.15
   9 -15  -1    0.12    0.54
  -9  15   1   -0.18    0.11
   8 -15  -1    0.13    0.55
  -8 -15   1    0.61    0.27
  -8 -15   1    0.60    0.21
   8 -15  -1    0.70    0.20
  -8  15   1    0.36    0.29
   7 -15  -1    0.21    0.54
   7 -15  -1    0.51    0.29
  -7 -15   1    0.17    0.08
  -7 -15   1    0.37    0.28
   7 -15  -1    0.10    0.09
  -7  15   1    0.27    0.25
   6 -15  -1    0.40    0.30
   6 -15  -1    1.55    0.39
   6 -15  -1    0.81    0.62
  -6 -15   1    1.30    0.38
  -6 -15   1    0.88    0.43
  -6  15   1    2.10    0.64
   5 -15  -1   -0.29    0.30
   5 -15  -1    0.12    0.17
  -5 -15   1    0.31    0.18
  -5 -15   1   -0.01    0.23
   5 -15  -1   -0.06    0.05
  -5  15   1    0.00    0.15
   4 -15  -1    0.60    0.35
  -4 -15   1    0.28    0.33
   4 -15  -1    0.81    0.27
   4 -15  -1    0.87    0.68
  -4 -15   1    0.74    0.30
  -4  15   1    0.32    0.20
  -3 -15   1    2.74    0.73
   3 -15  -1    4.35    0.63
   3 -15  -1    3.71    0.82
   3 -15  -1    3.19    0.91
  -3 -15   1    3.39    0.68
  -3  15   1    3.68    0.83
   2 -15  -1    0.20    0.27
   2 -15  -1    0.20    0.11
  -2 -15   1    0.16    0.30
  -2 -15   1    0.19    0.16
   2 -15  -1    0.61    0.56
  -2  15   1    0.21    0.18
  -1 -15   1    0.89    0.52
   1 -15  -1    1.14    0.28
  -1 -15   1    1.63    0.46
   1 -15  -1    1.71    0.56
   1 -15  -1    0.66    0.62
  -1  15   1    2.01    0.58
   0 -15  -1    0.59    0.32
   0 -15   1   -0.09    0.17
   0 -15   1    0.18    0.38
   0 -15  -1    0.06    0.33
   0 -15   1    0.68    0.17
   0 -15  -1    0.46    0.14
   0  15   1    0.15    0.10
   1 -15   1    0.33    0.33
  -1 -15  -1   -0.04    0.26
   1 -15   1    0.12    0.06
   1 -15   1    0.09    0.17
  -1 -15  -1    0.11    0.04
  -1 -15  -1    0.04    0.13
  -1  15  -1    0.10    0.14
  -2 -15  -1    5.59    1.13
  -2 -15  -1    7.94    1.14
   2 -15   1    6.01    1.29
   2 -15   1    7.25    0.60
   2 -15   1    6.04    1.06
  -2  15  -1    6.44    1.06
  -3 -15  -1    2.17    0.72
   3 -15   1    1.58    0.35
  -3 -15  -1    3.37    0.74
   3 -15   1    2.50    0.93
   3 -15   1    1.04    0.40
  -3  15  -1    1.40    0.43
  -4 -15  -1    0.54    0.38
   4 -15   1    0.81    0.25
   4 -15   1    0.07    0.34
  -4 -15  -1    1.35    0.46
  -4  15  -1    1.07    0.35
   5 -15   1   -0.04    0.37
  -5 -15  -1    0.16    0.28
   5 -15   1    0.32    0.13
  -5 -15  -1    0.49    0.21
  -5  15  -1   -0.09    0.13
  -6 -15  -1    1.05    0.38
   6 -15   1    0.53    0.56
   6 -15   1    1.24    0.34
  -6 -15  -1    1.57    0.57
  -6  15  -1    1.78    0.58
   7 -15   1    0.19    0.14
  -7 -15  -1    0.36    0.32
  -7 -15  -1    0.15    0.13
   7 -15   1   -0.26    0.45
  -7  15  -1    0.09    0.19
   8 -15   1    1.02    0.72
  -8 -15  -1    0.86    0.27
   8 -15   1    0.50    0.16
  -8 -15  -1    0.89    0.40
  -8  15  -1    0.57    0.33
   9 -15   1    0.63    0.68
   9 -15   1    0.31    0.14
  -9 -15  -1    0.55    0.33
  -9 -15  -1    0.39    0.18
  -9  15  -1    0.06    0.12
 -10 -15  -1    0.34    0.25
  10 -15   1   -0.23    0.45
 -10 -15  -1    0.33    0.15
  10 -15   1    0.03    0.07
  10  15   1    0.33    0.31
 -10  15  -1   -0.32    0.13
  11 -15   1    0.22    0.68
 -11 -15  -1    0.42    0.25
  11 -15   1    0.07    0.12
 -11 -15  -1    0.14    0.12
  11  15   1   -0.04    0.29
 -11  15  -1    0.20    0.20
  12 -15   1    0.14    0.20
  12 -15   1   -0.10    0.47
 -12 -15  -1   -0.09    0.07
  12  15   1   -0.15    0.30
 -12  15  -1    0.15    0.18
  13 -15   1    0.16    0.16
  13 -15   1    1.33    0.87
 -13 -15  -1    0.10    0.08
 -13  15  -1    0.29    0.30
  13  15   1   -0.20    0.26
  14 -15   1   -0.04    0.84
  14 -15   1    0.77    0.21
 -14  15  -1    0.43    0.33
  14  15   1    1.81    0.62
  15 -15   1   -0.05    0.94
  15  15   1    0.03    0.35
 -15  15  -1    0.36    0.26
  14 -16  -1    0.29    0.14
  14 -16  -1    0.28    0.97
  14  16  -1    0.91    0.48
 -14  16   1    0.49    0.38
  13 -16  -1    0.14    0.16
  13 -16  -1   -0.52    0.57
  13  16  -1    0.12    0.33
 -13  16   1    0.20    0.19
  12 -16  -1   -0.41    0.68
  12 -16  -1   -0.02    0.10
 -12  16   1   -0.36    0.14
  11 -16  -1    0.32    0.17
  11 -16  -1    0.64    0.70
 -11  16   1    0.19    0.25
  10 -16  -1    0.59    0.71
  10 -16  -1    1.20    0.34
 -10 -16   1    2.23    0.48
 -10 -16   1    1.65    0.37
 -10  16   1    1.00    0.54
  -9 -16   1   -0.04    0.19
   9 -16  -1   -0.29    0.50
  -9 -16   1   -0.04    0.08
   9 -16  -1    0.14    0.08
  -9  16   1   -0.17    0.17
  -8 -16   1    0.24    0.15
   8 -16  -1    0.18    0.13
  -8 -16   1    0.23    0.28
   8 -16  -1    0.28    0.58
  -8  16   1    0.11    0.21
   7 -16  -1    0.10    0.54
  -7 -16   1   -0.06    0.20
  -7 -16   1    0.36    0.14
   7 -16  -1    0.03    0.16
   7 -16  -1    0.02    0.07
  -7  16   1    0.09    0.21
   6 -16  -1    0.10    0.06
  -6 -16   1    0.12    0.26
   6 -16  -1    0.09    0.53
  -6 -16   1    0.16    0.12
   6 -16  -1    0.32    0.27
  -6  16   1    0.23    0.21
   5 -16  -1   -0.01    0.09
   5 -16  -1    0.48    0.60
  -5 -16   1    0.54    0.38
   5 -16  -1    0.38    0.29
  -5 -16   1    0.38    0.19
  -5  16   1    0.00    0.14
   4 -16  -1    1.09    0.28
  -4 -16   1    0.80    0.42
   4 -16  -1    0.92    0.44
  -4 -16   1    0.98    0.33
   4 -16  -1   -0.07    0.45
  -4  16   1    0.64    0.38
  -3 -16   1    0.29    0.36
   3 -16  -1    0.00    0.06
   3 -16  -1   -0.30    0.34
   3 -16  -1   -0.12    0.11
  -3 -16   1    0.33    0.19
  -3  16   1    0.15    0.16
  -2 -16   1    2.13    0.74
   2 -16  -1    1.86    0.38
   2 -16  -1    3.14    0.98
  -2 -16   1    2.91    0.67
   2 -16  -1    3.70    0.82
  -2  16   1    3.48    0.96
   1 -16  -1    0.05    0.05
   1 -16  -1    0.05    0.18
  -1 -16   1    0.24    0.26
  -1 -16   1   -0.03    0.09
   1 -16  -1    0.55    0.54
   0 -16   1    0.40    0.26
   0 -16  -1    0.73    0.54
   0 -16   1    0.15    0.31
   0 -16  -1   -0.11    0.12
   0 -16  -1    0.19    0.09
   1 -16   1    1.40    0.30
  -1 -16  -1    1.50    0.67
   1 -16   1    1.71    0.69
  -1 -16  -1    0.91    0.37
   1 -16   1    2.08    0.65
   2 -16   1    0.25    0.22
  -2 -16  -1    0.10    0.33
   2 -16   1    0.12    0.06
   2 -16   1    0.13    0.42
  -2 -16  -1    0.14    0.16
  -3 -16  -1    0.77    0.47
   3 -16   1    0.81    0.26
   3 -16   1    0.54    0.58
  -3  16  -1    0.56    0.32
   4 -16   1    0.03    0.07
  -4 -16  -1    0.01    0.13
  -4 -16  -1   -0.15    0.17
   4 -16   1   -0.09    0.35
  -4  16  -1   -0.12    0.11
   5 -16   1    1.01    0.29
  -5 -16  -1    0.72    0.29
   5 -16   1    0.49    0.58
  -5 -16  -1    0.89    0.46
  -5  16  -1    0.23    0.27
   6 -16   1    0.46    0.23
   6 -16   1   -0.04    0.48
  -6 -16  -1    0.13    0.11
  -6 -16  -1   -0.06    0.22
  -6  16  -1   -0.18    0.11
  -7 -16  -1    0.00    0.09
  -7 -16  -1    0.02    0.27
   7 -16   1    0.02    0.07
   7 -16   1   -0.45    0.37
  -7  16  -1   -0.10    0.13
   8 -16   1   -0.36    0.42
  -8 -16  -1    0.13    0.09
  -8 -16  -1   -0.21    0.23
   8 -16   1    0.05    0.07
  -8  16  -1   -0.21    0.11
   9 -16   1    2.11    1.04
  -9 -16  -1    0.96    0.32
   9 -16   1    1.04    0.25
  -9 -16  -1    0.62    0.33
  -9  16  -1    0.94    0.53
  10 -16   1    0.14    0.14
 -10 -16  -1    0.56    0.29
 -10 -16  -1    0.12    0.24
  10 -16   1   -0.10    0.53
 -10  16  -1    0.22    0.32
  11 -16   1    1.48    0.98
 -11 -16  -1    0.62    0.28
 -11 -16  -1    0.45    0.16
  11 -16   1    0.23    0.12
 -11  16  -1    0.56    0.35
  11  16   1    0.27    0.38
 -12 -16  -1    0.19    0.07
  12 -16   1   -0.11    0.67
  12 -16   1   -0.09    0.09
 -12  16  -1    0.14    0.20
  12  16   1   -0.03    0.31
  13 -16   1   -0.12    0.11
 -13 -16  -1    0.24    0.08
  13 -16   1    0.55    0.78
  13  16   1   -0.16    0.30
 -13  16  -1    0.32    0.31
  14 -16   1   -0.05    0.12
  14 -16   1    0.26    0.95
  14  16   1    0.22    0.45
 -14  16  -1    0.52    0.29
  13 -17  -1   -0.26    0.84
  13 -17  -1    0.35    0.15
 -13  17   1    0.96    0.48
  12 -17  -1   -0.01    0.10
  12 -17  -1   -0.31    0.69
 -12  17   1    0.01    0.24
  11 -17  -1   -0.08    0.12
  11 -17  -1   -0.39    0.54
 -11  17   1    0.33    0.32
  10 -17  -1    0.12    0.09
  10 -17  -1    0.08    0.58
 -10  17   1    0.54    0.29
   9 -17  -1    0.18    0.68
   9 -17  -1   -0.15    0.09
  -9 -17   1    0.41    0.13
  -9 -17   1    0.49    0.27
  -9  17   1    0.08    0.23
   8 -17  -1    0.29    0.52
  -8 -17   1    0.10    0.11
   8 -17  -1    0.58    0.20
  -8 -17   1    0.25    0.29
  -8  17   1   -0.07    0.14
   7 -17  -1   -0.43    0.40
   7 -17  -1   -0.07    0.11
  -7 -17   1    0.05    0.10
  -7 -17   1    0.14    0.27
  -7  17   1    1.04    0.40
   6 -17  -1    0.02    0.08
   6 -17  -1    0.22    0.25
   6 -17  -1    0.03    0.43
  -6 -17   1    0.14    0.27
  -6 -17   1    0.44    0.22
  -6  17   1   -0.25    0.13
   5 -17  -1    0.32    0.16
   5 -17  -1    0.91    0.44
  -5 -17   1    0.64    0.44
  -5 -17   1    0.02    0.11
   5 -17  -1    0.46    0.60
  -5  17   1    0.16    0.21
   4 -17  -1    0.11    0.55
   4 -17  -1    0.59    0.37
   4 -17  -1    0.08    0.06
  -4 -17   1    0.17    0.32
  -4 -17   1    0.07    0.17
  -3 -17   1    0.54    0.26
  -3 -17   1    0.04    0.26
   3 -17  -1    0.32    0.30
   3 -17  -1    0.19    0.08
   3 -17  -1   -0.14    0.43
   2 -17  -1    0.30    0.13
  -2 -17   1    0.33    0.22
   2 -17  -1   -0.12    0.12
  -2 -17   1    0.38    0.38
   2 -17  -1    0.21    0.45
   1 -17  -1    0.21    0.20
   1 -17  -1    0.13    0.31
  -1 -17   1   -0.20    0.28
  -1 -17   1   -0.06    0.10
   0 -17  -1    0.23    0.27
   0 -17  -1    0.70    0.50
   0 -17   1    0.19    0.21
   0 -17   1    0.39    0.42
  -1 -17  -1    0.40    0.44
   1 -17   1    0.28    0.27
  -1 -17  -1    0.09    0.23
   1 -17   1    0.29    0.41
  -2 -17  -1    0.87    0.32
  -2 -17  -1    0.24    0.36
   2 -17   1    0.64    0.24
   2 -17   1    0.93    0.80
  -3 -17  -1    0.43    0.23
   3 -17   1   -0.09    0.36
   3 -17   1    0.11    0.08
  -3 -17  -1    0.01    0.35
  -4 -17  -1    1.66    0.61
   4 -17   1    1.72    0.42
  -4 -17  -1    0.97    0.37
   4 -17   1    1.20    0.80
  -5 -17  -1   -0.13    0.10
   5 -17   1    0.01    0.42
  -5 -17  -1   -0.20    0.25
   5 -17   1    0.09    0.08
  -6 -17  -1    0.21    0.35
   6 -17   1    0.16    0.48
  -6 -17  -1    0.44    0.20
   6 -17   1    0.47    0.16
  -6  17  -1   -0.07    0.18
   7 -17   1   -0.04    0.08
   7 -17   1    0.37    0.62
  -7 -17  -1    0.06    0.12
  -7 -17  -1   -0.07    0.20
  -7  17  -1    0.12    0.18
  -8 -17  -1    0.26    0.30
  -8 -17  -1    0.34    0.19
   8 -17   1    0.79    0.85
   8 -17   1    0.08    0.13
  -8  17  -1    0.95    0.44
   9 -17   1   -0.13    0.55
   9 -17   1   -0.16    0.08
  -9 -17  -1    0.11    0.10
  -9 -17  -1    0.02    0.28
  -9  17  -1    0.30    0.30
 -10 -17  -1    0.40    0.32
 -10 -17  -1    1.76    0.41
  10 -17   1    1.28    0.33
  10 -17   1    1.88    1.10
 -10  17  -1    1.73    0.53
  11 -17   1    0.23    0.10
  11 -17   1    0.70    0.69
 -11 -17  -1    0.18    0.08
 -11  17  -1   -0.03    0.17
  12 -17   1   -0.46    0.66
  12 -17   1    0.30    0.11
 -12 -17  -1    0.08    0.07
 -12  17  -1    0.23    0.19
  11 -18  -1   -0.44    0.66
  11 -18  -1    0.09    0.11
 -11  18   1   -0.07    0.19
  10 -18  -1    0.54    0.20
  10 -18  -1   -0.06    0.68
 -10  18   1    0.78    0.35
   9 -18  -1   -0.02    0.09
   9 -18  -1   -0.24    0.71
  -9 -18   1    0.11    0.25
  -9  18   1    0.13    0.22
  -8 -18   1    0.24    0.30
   8 -18  -1    0.10    0.13
   8 -18  -1    0.04    0.64
  -8  18   1    0.43    0.21
   7 -18  -1    0.25    0.16
  -7 -18   1    0.36    0.17
  -7 -18   1   -0.01    0.25
   7 -18  -1    0.48    0.74
  -7  18   1    0.25    0.17
   6 -18  -1   -0.06    0.56
  -6 -18   1   -0.08    0.09
   6 -18  -1    0.06    0.08
  -6 -18   1    0.13    0.31
   5 -18  -1   -0.20    0.42
  -5 -18   1    0.36    0.34
  -5 -18   1    0.18    0.20
   5 -18  -1   -0.06    0.10
   5 -18  -1    0.23    0.21
   4 -18  -1   -0.05    0.21
  -4 -18   1   -0.08    0.12
   4 -18  -1   -0.15    0.37
   4 -18  -1    0.14    0.06
  -4 -18   1    0.17    0.36
  -3 -18   1    0.08    0.17
   3 -18  -1    0.24    0.51
   3 -18  -1    0.00    0.06
  -3 -18   1    0.19    0.30
   3 -18  -1   -0.10    0.12
  -2 -18   1    0.67    0.53
   2 -18  -1    0.45    0.62
   2 -18  -1    0.93    0.41
  -2 -18   1    0.46    0.24
  -1 -18   1   -0.09    0.27
   1 -18  -1   -0.27    0.28
  -1 -18   1    0.09    0.13
   1 -18  -1    0.21    0.25
   0 -18   1    0.18    0.31
   0 -18  -1   -0.33    0.32
   0 -18  -1    0.10    0.22
  -1 -18  -1    0.83    0.54
   1 -18   1    1.42    0.76
  -1 -18  -1    0.51    0.29
  -2 -18  -1   -0.29    0.35
  -2 -18  -1    0.06    0.10
   2 -18   1   -0.20    0.37
  -3 -18  -1    0.99    0.42
   3 -18   1    1.28    0.76
  -3 -18  -1    0.47    0.46
  -4 -18  -1   -0.20    0.30
  -4 -18  -1    0.34    0.19
   4 -18   1    0.42    0.17
   4 -18   1    0.52    0.59
   5 -18   1   -0.32    0.55
  -5 -18  -1    0.59    0.44
   5 -18   1    0.09    0.12
  -5 -18  -1    0.40    0.25
  -6 -18  -1   -0.10    0.33
   6 -18   1    0.04    0.07
  -6 -18  -1   -0.04    0.12
   6 -18   1    0.58    0.74
  -7 -18  -1    0.49    0.36
  -7 -18  -1    0.05    0.13
   7 -18   1   -0.06    0.59
   7 -18   1    0.69    0.22
   8 -18   1    0.56    0.18
  -8 -18  -1    0.62    0.39
   8 -18   1    0.39    0.85
  -8 -18  -1    0.56    0.23
   9 -18   1    0.62    0.25
  -9 -18  -1    0.86    0.40
  -9 -18  -1    0.75    0.30
   9 -18   1    0.15    0.64
  -9  18  -1    0.05    0.21
  10 -18   1    0.11    0.76
  10 -18   1   -0.18    0.10
 -10 -18  -1    0.38    0.29
 -10 -18  -1    0.10    0.11
 -10  18  -1    0.49    0.39
 -11 -18  -1    0.19    0.11
  11 -18   1    0.08    0.68
  11 -18   1    0.23    0.11
 -11  18  -1    0.21    0.25
  -9 -19   1    0.38    0.45
   9 -19  -1   -0.32    0.54
   9 -19  -1    0.05    0.14
  -8 -19   1    0.57    0.32
   8 -19  -1    0.43    0.86
   8 -19  -1    0.21    0.09
   7 -19  -1    0.19    0.09
  -7 -19   1    0.24    0.33
   7 -19  -1    0.87    0.78
   6 -19  -1    0.23    0.51
  -6 -19   1   -0.16    0.26
   6 -19  -1   -0.24    0.08
   5 -19  -1    0.01    0.10
  -5 -19   1    0.20    0.32
   5 -19  -1    0.13    0.50
   4 -19  -1   -0.24    0.40
  -4 -19   1    0.17    0.35
   4 -19  -1   -0.03    0.17
   3 -19  -1   -0.10    0.48
  -3 -19   1    0.34    0.39
   3 -19  -1    0.40    0.35
  -2 -19   1   -0.30    0.25
   2 -19  -1    0.25    0.51
   2 -19  -1    0.12    0.21
  -1 -19   1    0.54    0.47
   1 -19  -1    0.38    0.28
   1 -19  -1    0.01    0.39
   0 -19  -1    0.06    0.44
   0 -19   1    0.63    0.54
   0 -19  -1    0.08    0.18
   1 -19   1    0.11    0.41
  -1 -19  -1   -0.10    0.11
  -1 -19  -1    0.37    0.44
  -2 -19  -1    0.34    0.44
  -2 -19  -1    0.11    0.11
   2 -19   1   -0.30    0.34
  -3 -19  -1    0.12    0.36
  -3 -19  -1    0.10    0.17
   3 -19   1    0.41    0.62
   4 -19   1    1.69    1.02
  -4 -19  -1    1.15    0.38
  -4 -19  -1    0.08    0.33
  -5 -19  -1    0.16    0.39
   5 -19   1   -0.36    0.52
  -5 -19  -1    0.18    0.13
  -6 -19  -1    0.34    0.19
   6 -19   1   -0.01    0.09
  -6 -19  -1    0.69    0.47
   6 -19   1   -0.31    0.53
  -7 -19  -1    0.16    0.37
   7 -19   1    0.19    0.09
  -7 -19  -1    0.13    0.10
   7 -19   1   -0.08    0.58
   8 -19   1   -0.28    0.53
  -8 -19  -1   -0.19    0.30
  -8 -19  -1    0.09    0.14
   8 -19   1   -0.08    0.09
   9 -19   1    1.15    0.96
  -9 -19  -1    0.20    0.14
   9 -19   1    0.06    0.10
  -9 -19  -1    0.06    0.32
  -6 -20   1   -0.37    0.32
   6 -20  -1    0.32    0.66
  -5 -20   1    0.16    0.36
   5 -20  -1    0.20    0.59
   4 -20  -1   -0.08    0.55
  -4 -20   1   -0.02    0.41
   3 -20  -1    0.20    0.27
  -3 -20   1   -0.24    0.41
   3 -20  -1    0.22    0.56
  -2 -20   1    0.59    0.48
   2 -20  -1    0.37    0.65
   2 -20  -1    0.41    0.27
  -1 -20   1    0.05    0.36
   1 -20  -1    0.30    0.52
   1 -20  -1    0.32    0.21
   0 -20  -1    0.35    0.54
   0 -20   1   -0.19    0.37
   0 -20  -1   -0.08    0.17
   1 -20   1    0.45    0.51
  -1 -20  -1    1.31    0.65
  -1 -20  -1    0.92    0.35
  -2 -20  -1    0.52    0.51
  -2 -20  -1    0.13    0.16
   2 -20   1    0.33    0.53
  -3 -20  -1   -0.12    0.14
   3 -20   1    0.05    0.61
  -3 -20  -1   -0.13    0.36
  -4 -20  -1    0.49    0.19
   4 -20   1    0.32    0.71
  -4 -20  -1    0.12    0.42
   5 -20   1    0.12    0.66
  -5 -20  -1    0.42    0.23
  -5 -20  -1    0.21    0.41
  -6 -20  -1    0.37    0.13
   6 -20   1   -0.13    0.70
  -6 -20  -1    0.29    0.38
  22   0  -2    0.15    0.42
 -22   0   2    0.63    0.42
 -22   0   2    0.32    0.14
  21   0  -2    0.74    0.46
 -21   0   2    0.60    0.35
 -21   0   2    0.23    0.13
 -20   0   2    0.04    0.24
 -20   0   2    0.14    0.09
  20   0  -2   -0.17    0.27
 -19   0   2    0.12    0.12
  19   0  -2    0.07    0.31
 -18   0   2    2.16    0.48
  18   0  -2    2.57    0.68
  17   0  -2    0.09    0.22
 -17   0   2    0.01    0.10
  16   0  -2    9.26    1.07
 -16   0   2    9.84    0.82
  15   0  -2    0.11    0.20
 -15   0   2    0.13    0.11
 -14   0   2    1.63    0.38
  14   0  -2    1.06    0.38
 -13   0   2    4.80    0.62
  13   0  -2    3.64    0.57
 -13   0   2    4.56    0.74
  13   0  -2    5.63    0.91
 -13   0   2    6.15    0.58
  12   0  -2    3.73    0.55
 -12   0   2    4.24    0.56
 -12   0   2    4.59    0.61
 -12   0   2    4.70    0.71
  12   0  -2    4.56    0.80
 -11   0   2   12.32    0.89
  11   0  -2   11.24    0.95
 -11   0   2   10.92    0.74
 -11   0   2   11.76    0.72
  11   0  -2   11.05    0.73
  10   0  -2    4.64    0.52
 -10   0   2    5.55    0.70
 -10   0   2    4.89    0.45
  10   0  -2    4.87    0.73
 -10   0   2    4.74    0.41
  -9   0   2   18.48    1.05
   9   0  -2   20.46    1.17
  -9   0   2   20.34    0.92
   9   0  -2   18.74    0.87
  -9   0   2   19.17    0.94
  -8   0   2    0.47    0.14
  -8   0   2   -0.05    0.12
   8   0  -2    0.11    0.13
   8   0  -2    0.35    0.22
  -8   0   2    0.10    0.10
   8   0  -2    0.01    0.11
   7   0  -2   17.11    0.92
  -7   0   2   15.84    0.72
   7   0  -2   15.78    0.68
  -7   0   2   16.25    0.77
   7   0  -2   15.27    0.66
  -7   0   2   15.72    0.84
  -6   0   2   10.47    0.61
   6   0  -2    9.53    0.45
   6   0  -2    9.50    0.63
  -6   0   2   10.22    0.51
  -6   0   2   10.68    0.56
   6   0  -2   10.04    0.46
   5   0  -2    0.25    0.09
  -5   0   2    0.28    0.09
  -5   0   2    0.16    0.11
   5   0  -2    0.39    0.10
   5   0  -2    0.18    0.14
  -5   0   2    0.61    0.15
   5   0  -2    0.20    0.09
   4   0  -2    0.78    0.15
   4   0  -2    0.52    0.16
  -4   0   2    0.74    0.17
   4   0  -2    0.65    0.10
  -4   0   2    0.84    0.17
  -4   0   2    0.79    0.14
   3   0  -2   34.91    0.97
   3   0  -2   35.49    1.16
  -3   0   2   35.64    1.10
  -3   0   2   36.49    1.07
   3   0  -2   36.90    1.07
   2   0  -2   13.00    0.43
   2   0  -2   13.45    0.54
   2   0  -2   13.99    0.49
   0   0  -2    4.64    0.37
   0   0  -2    3.27    0.28
   1   0   2    3.71    0.26
   1   0   2    3.32    0.25
   1   0   2    3.81    0.21
  -1   0  -2    3.70    0.27
  -1   0  -2    3.91    0.26
   2   0   2   68.41    1.94
  -2   0  -2   63.34    1.96
  -2   0  -2   63.09    1.91
  -2   0  -2   68.24    1.92
   2   0   2   68.46    1.93
  -3   0  -2   12.10    0.57
  -3   0  -2   12.01    0.62
   3   0   2   13.18    0.60
   3   0   2   11.61    0.58
   4   0   2   18.84    0.82
  -4   0  -2   19.38    0.78
  -4   0  -2   20.06    1.03
  -4   0  -2   17.56    0.85
   4   0   2   17.65    0.80
   5   0   2   11.03    0.64
  -5   0  -2   13.05    0.73
  -5   0  -2   13.23    0.85
   5   0   2   12.15    0.67
  -6   0  -2    8.64    0.61
   6   0   2    8.84    0.59
  -6   0  -2    8.74    0.74
   6   0   2    9.62    0.61
  -7   0  -2   10.88    0.88
  -7   0  -2   10.43    0.58
   7   0   2    9.78    0.66
   7   0   2    9.40    0.66
  -7   0  -2   11.27    0.73
   8   0   2   12.78    0.81
   8   0   2   15.21    0.86
  -8   0  -2   13.12    1.01
  -8   0  -2   15.14    0.70
  -8   0  -2   11.25    0.79
  -9   0  -2    0.26    0.13
  -9   0  -2    0.37    0.34
   9   0   2    0.15    0.18
   9   0   2    0.09    0.19
  -9   0  -2    0.23    0.13
  10   0   2   22.34    1.22
 -10   0  -2   22.47    1.65
  10   0   2   20.81    1.17
 -10   0  -2   21.88    1.23
  11   0   2   48.22    2.06
 -11   0  -2   50.47    2.70
  11   0   2   52.87    2.14
 -11   0  -2   49.09    2.12
  12   0   2    6.56    0.87
 -12   0  -2    6.83    0.68
  12   0   2    6.46    0.88
 -13   0  -2   14.52    1.05
  13   0   2   12.11    0.99
  14   0   2   17.14    1.23
 -14   0  -2   14.79    1.12
 -15   0  -2   14.00    1.11
  15   0   2   13.17    1.11
  16   0   2    2.61    0.66
 -16   0  -2    2.22    0.53
 -17   0  -2    0.16    0.10
  17   0   2    0.28    0.30
  18   0   2    2.86    0.73
 -18   0  -2    2.77    0.78
 -18   0  -2    3.21    0.66
 -19   0  -2    1.01    0.38
 -19   0  -2    0.65    0.44
  19   0   2    0.94    0.45
 -20   0  -2    2.35    0.58
  20   0   2    2.13    0.69
 -20   0  -2    1.42    0.58
 -21   0  -2    0.26    0.20
  21   0   2    0.29    0.34
 -21   0  -2    0.87    0.49
 -22  -1   2    0.58    0.16
  22  -1  -2    0.37    0.41
 -22   1   2    0.52    0.41
 -22   1   2    0.03    0.12
  22   1  -2    1.30    0.59
 -21  -1   2    0.57    0.19
  21  -1  -2    0.48    0.50
  21   1  -2    0.55    0.36
 -21   1   2    0.60    0.25
 -20  -1   2    0.14    0.08
 -20  -1   2   -0.06    0.19
  20  -1  -2   -0.07    0.26
 -20   1   2   -0.16    0.10
  20   1  -2   -0.02    0.28
 -19  -1   2    0.60    0.30
 -19  -1   2    0.50    0.19
  19  -1  -2    0.53    0.43
  19   1  -2    1.10    0.46
 -19   1   2    0.47    0.22
 -18  -1   2    0.44    0.17
  18  -1  -2    0.01    0.30
 -18  -1   2    0.51    0.28
 -18   1   2    0.44    0.23
  18   1  -2    0.27    0.29
  17  -1  -2    1.12    0.45
 -17  -1   2    1.35    0.35
 -17  -1   2    1.90    0.47
 -17   1   2    1.19    0.39
  17   1  -2    2.00    0.54
  16  -1  -2    0.03    0.21
 -16  -1   2    0.10    0.09
  16   1  -2    0.34    0.27
 -16   1   2    0.40    0.18
 -15  -1   2    8.17    0.67
  15  -1  -2    9.19    1.07
 -15   1   2    7.79    0.76
  15   1  -2    8.99    0.96
  14  -1  -2    9.57    0.84
 -14  -1   2    8.33    0.67
 -14   1   2    8.03    0.74
  14   1  -2    9.50    0.77
 -13  -1   2    0.30    0.11
 -13  -1   2    0.14    0.18
 -13  -1   2   -0.03    0.07
  13  -1  -2    0.29    0.36
  13  -1  -2    0.17    0.22
 -13   1   2    0.29    0.16
  13   1  -2    0.04    0.16
  13   1  -2   -0.03    0.19
  13   1  -2    0.04    0.27
 -12  -1   2    0.08    0.16
  12  -1  -2    0.05    0.26
 -12  -1   2    0.10    0.04
 -12  -1   2    0.07    0.06
  12  -1  -2    0.19    0.20
  12   1  -2    0.15    0.19
 -12   1   2    0.11    0.10
 -12   1   2   -0.14    0.14
  12   1  -2   -0.02    0.24
  12   1  -2    0.18    0.17
 -12   1   2   -0.06    0.04
 -11  -1   2    7.69    0.54
 -11  -1   2    8.84    0.69
  11  -1  -2    9.60    0.71
  11  -1  -2   11.16    1.25
 -11  -1   2    8.57    0.60
  11   1  -2    9.23    0.99
 -11   1   2    8.87    0.70
  11   1  -2    9.27    0.62
  11   1  -2    9.67    0.61
 -10  -1   2   17.75    0.94
  10  -1  -2   14.87    0.87
  10  -1  -2   16.93    1.18
 -10  -1   2   15.55    0.81
 -10  -1   2   15.92    0.78
  10   1  -2   15.61    1.01
  10   1  -2   16.94    0.78
  10   1  -2   15.24    0.75
 -10   1   2   13.64    0.88
  -9  -1   2    0.53    0.21
   9  -1  -2    0.40    0.29
   9  -1  -2    0.30    0.18
  -9  -1   2    0.76    0.17
  -9  -1   2    0.54    0.16
   9   1  -2    0.91    0.19
   9   1  -2    0.54    0.17
   9   1  -2    0.40    0.23
  -9   1   2    0.74    0.22
  -9   1   2    0.21    0.16
  -8  -1   2   26.74    1.09
   8  -1  -2   25.98    1.34
  -8  -1   2   25.81    1.00
   8  -1  -2   25.06    1.06
  -8  -1   2   25.38    0.96
  -8   1   2   23.08    1.11
   8   1  -2   24.58    0.87
   8   1  -2   25.25    1.17
   8   1  -2   24.47    0.87
   7  -1  -2    4.17    0.45
  -7  -1   2    3.17    0.37
   7  -1  -2    3.69    0.56
  -7  -1   2    3.33    0.28
  -7  -1   2    3.94    0.28
  -7   1   2    2.25    0.43
  -7   1   2    4.03    0.39
   7   1  -2    2.89    0.20
   7   1  -2    4.01    0.49
   7   1  -2    3.91    0.23
   6  -1  -2   10.86    0.74
  -6  -1   2   10.97    0.54
   6  -1  -2   11.66    0.61
  -6  -1   2   12.24    0.50
  -6  -1   2   11.81    0.52
   6  -1  -2   12.15    0.59
  -6   1   2   11.74    0.66
   6   1  -2   11.75    0.62
  -6   1   2   11.56    0.43
  -6   1   2    9.06    0.66
  -5  -1   2    0.21    0.08
  -5  -1   2    0.21    0.06
  -5  -1   2    0.35    0.10
   5  -1  -2    0.13    0.11
   5  -1  -2    0.10    0.15
   5  -1  -2    0.57    0.16
  -5   1   2    0.38    0.15
  -5   1   2    0.33    0.09
  -5   1   2    0.14    0.13
   5   1  -2    0.33    0.13
  -4  -1   2   17.95    0.58
  -4  -1   2   17.74    0.58
   4  -1  -2   17.66    0.69
   4  -1  -2   16.10    0.82
  -4  -1   2   19.00    0.57
   4  -1  -2   18.08    0.73
  -4   1   2   17.69    0.76
   4   1  -2   17.51    0.63
  -4   1   2   18.22    0.85
   4   1  -2   17.76    0.57
  -3  -1   2  109.12    2.75
   3  -1  -2  105.82    2.90
  -3  -1   2  108.94    2.74
   3  -1  -2  106.97    3.10
  -3  -1   2  110.36    2.74
   3  -1  -2  111.81    2.97
   3   1  -2  108.75    2.80
   3   1  -2  109.73    2.74
  -3   1   2  104.37    2.99
  -3   1   2  110.01    3.11
  -2  -1   2   53.63    1.42
   2  -1  -2   53.59    1.57
   2  -1  -2   53.78    1.54
   2  -1  -2   53.49    1.70
   2   1  -2   53.95    1.42
  -2   1   2   54.79    1.58
  -2   1   2   53.82    1.53
   2   1  -2   53.43    1.48
  -2   1   2   53.67    1.70
   1  -1  -2    0.36    0.11
   1  -1  -2    0.07    0.09
   1  -1  -2    0.08    0.05
   1  -1  -2    0.21    0.09
  -1   1   2    0.12    0.07
  -1   1   2    0.32    0.13
   1   1  -2   -0.02    0.03
  -1   1   2    0.30    0.10
  -1   1   2    0.18    0.06
   1   1  -2    0.09    0.04
   0  -1  -2   21.12    0.75
   0  -1   2   20.93    0.70
   0  -1  -2   22.93    0.87
   0  -1  -2   19.81    0.72
   0  -1  -2   22.13    0.68
   0  -1   2   22.14    0.75
   0  -1   2   22.06    0.65
   0   1   2   19.90    0.73
   0   1   2   21.61    0.68
   0   1   2   22.78    0.77
   0   1  -2   19.15    0.72
   0   1   2   21.42    0.86
   1  -1   2    1.24    0.20
  -1  -1  -2    0.88    0.16
  -1  -1  -2    1.58    0.18
  -1  -1  -2    0.96    0.22
  -1  -1  -2    1.08    0.18
  -1  -1  -2    1.04    0.18
   1  -1   2    1.02    0.18
  -1   1  -2    1.25    0.25
  -1   1  -2    1.07    0.18
   1   1   2    1.40    0.21
   1   1   2    1.07    0.18
  -1   1  -2    1.44    0.23
   1   1   2    1.08    0.19
   1   1   2    1.19    0.26
   1   1   2    0.76    0.12
  -1   1  -2    1.14    0.19
  -2  -1  -2  123.33    3.76
   2  -1   2  136.77    3.63
  -2  -1  -2  135.54    3.65
  -2  -1  -2  133.38    3.61
   2  -1   2  135.26    3.62
   2  -1   2  126.74    3.83
  -2  -1  -2  133.09    3.54
   2   1   2  139.35    3.57
   2   1   2  131.99    3.47
  -2   1  -2  130.17    3.60
  -2   1  -2  138.45    3.71
  -2   1  -2  134.91    4.02
   2   1   2  137.94    3.58
  -2   1  -2  132.11    3.60
   3  -1   2    5.70    0.41
   3  -1   2    5.68    0.40
  -3  -1  -2    6.41    0.52
   3  -1   2    6.14    0.54
  -3  -1  -2    6.04    0.36
   3   1   2    5.66    0.37
  -3   1  -2    5.73    0.39
  -3   1  -2    6.26    0.46
   3   1   2    5.59    0.38
  -4  -1  -2    0.43    0.15
   4  -1   2    0.12    0.13
   4  -1   2    0.24    0.20
   4  -1   2    0.28    0.15
   4   1   2    0.54    0.17
   4   1   2    0.29    0.15
  -4   1  -2    0.26    0.14
  -4   1  -2    0.07    0.13
  -5  -1  -2    8.43    0.66
   5  -1   2    7.51    0.53
   5  -1   2    6.47    0.76
   5  -1   2    8.60    0.56
  -5  -1  -2    7.55    0.51
  -5  -1  -2    5.90    0.39
  -5   1  -2    6.40    0.53
   5   1   2    7.70    0.49
   5   1   2    8.68    0.52
  -5   1  -2    8.22    0.51
   6  -1   2    4.29    0.65
  -6  -1  -2    4.77    0.65
   6  -1   2    4.62    0.56
  -6  -1  -2    3.72    0.31
   6  -1   2    4.91    0.58
  -6  -1  -2    3.62    0.47
  -6   1  -2    3.00    0.40
   6   1   2    4.53    0.50
  -6   1  -2    3.10    0.49
   6   1   2    3.47    0.44
   7  -1   2   44.92    1.67
  -7  -1  -2   42.65    1.35
   7  -1   2   42.57    1.97
  -7  -1  -2   42.43    1.83
   7  -1   2   42.19    1.64
  -7  -1  -2   40.17    1.58
  -7   1  -2   38.88    1.68
   7   1   2   41.02    1.55
  -7   1  -2   33.32    1.42
   7   1   2   42.28    1.54
   8  -1   2    4.07    0.58
  -8  -1  -2    4.83    0.75
  -8  -1  -2    4.23    0.32
   8  -1   2    4.86    0.64
   8  -1   2    3.37    0.67
  -8  -1  -2    5.28    0.48
   8   1   2    5.50    0.62
  -8   1  -2    5.88    0.72
   8   1   2    5.01    0.58
   9  -1   2    3.05    0.51
   9  -1   2    1.29    0.35
  -9  -1  -2    2.03    0.53
   9  -1   2    3.51    0.76
  -9  -1  -2    2.27    0.41
   9   1   2    2.51    0.45
  -9   1  -2    2.48    0.39
   9   1   2    2.37    0.43
  -9   1  -2    1.99    0.43
 -10  -1  -2    6.35    0.59
 -10  -1  -2    6.04    0.92
  10  -1   2    7.00    0.82
  10  -1   2    6.33    0.78
  10  -1   2    6.86    1.03
 -10   1  -2    6.66    0.65
 -10   1  -2    6.76    0.51
  10   1   2    6.08    0.72
  10   1   2    5.93    0.72
  11  -1   2   19.97    1.21
 -11  -1  -2   19.92    1.38
  11  -1   2   20.79    1.57
 -11  -1  -2   22.12    1.22
  11   1   2   18.25    1.12
 -11   1  -2   18.95    1.22
  11   1   2   20.77    1.17
  12  -1   2    0.03    0.16
 -12  -1  -2    0.64    0.26
  12  -1   2    0.02    0.30
 -12   1  -2    0.35    0.22
  12   1   2    0.12    0.22
  12   1   2    0.48    0.31
 -13  -1  -2   11.66    0.92
  13  -1   2   12.25    1.00
  13   1   2   12.42    0.98
 -13   1  -2   10.41    0.93
  14  -1   2    6.07    0.90
 -14  -1  -2    8.12    0.78
  14   1   2    8.68    1.05
 -14   1  -2    8.62    1.09
 -15  -1  -2    6.89    1.09
  15  -1   2    8.86    1.17
 -15  -1  -2    7.66    0.99
  15   1   2    7.93    1.06
 -15   1  -2    9.06    1.15
 -16  -1  -2    0.52    0.24
  16  -1   2    1.00    0.41
 -16  -1  -2    0.10    0.28
 -16   1  -2    0.38    0.17
  16   1   2    1.55    0.53
 -17  -1  -2    1.59    0.38
 -17  -1  -2    1.28    0.52
  17  -1   2    1.16    0.45
  17   1   2    1.30    0.50
 -17   1  -2    0.59    0.25
 -18  -1  -2   -0.19    0.10
 -18  -1  -2    0.02    0.27
  18  -1   2    0.20    0.31
  18   1   2    0.13    0.32
 -18   1  -2    0.08    0.12
 -19  -1  -2   -0.01    0.32
 -19  -1  -2   -0.08    0.07
  19  -1   2   -0.11    0.23
  19   1   2    0.04    0.30
 -19   1  -2    0.04    0.11
 -20  -1  -2    0.53    0.36
  20  -1   2    0.25    0.35
 -20  -1  -2    0.00    0.09
 -20   1  -2    0.24    0.15
 -20   1  -2    0.08    0.41
  20   1   2   -0.33    0.28
  21  -1   2    0.11    0.41
 -21  -1  -2    0.22    0.17
 -21  -1  -2    0.48    0.42
  21   1   2    0.56    0.42
 -21   1  -2    0.86    0.50
 -21   1  -2    0.64    0.20
 -22  -2   2    0.50    0.15
  22  -2  -2    0.10    0.27
  22   2  -2    0.54    0.46
 -22   2   2    0.22    0.13
  21  -2  -2   -0.21    0.22
 -21  -2   2    0.14    0.11
 -21   2   2    0.68    0.19
  21   2  -2   -0.02    0.34
  20  -2  -2    0.10    0.31
 -20  -2   2    0.57    0.18
  20   2  -2    0.24    0.31
 -20   2   2    0.10    0.12
 -19  -2   2    0.20    0.08
 -19  -2   2    0.15    0.16
  19  -2  -2    0.15    0.31
  19   2  -2    0.15    0.29
 -19   2   2    0.18    0.14
  18  -2  -2    0.44    0.37
 -18  -2   2    0.70    0.25
 -18  -2   2    0.29    0.18
 -18   2   2    0.12    0.17
  18   2  -2   -0.03    0.23
  17  -2  -2   -0.12    0.25
 -17  -2   2    0.12    0.15
 -17  -2   2    0.14    0.10
 -17   2   2    0.08    0.09
  17   2  -2   -0.16    0.20
 -16  -2   2    1.51    0.36
  16  -2  -2    1.45    0.51
 -16  -2   2    2.66    0.45
 -16   2   2    1.90    0.47
  16   2  -2    2.43    0.52
 -15  -2   2    0.01    0.08
  15  -2  -2    0.09    0.25
 -15  -2   2    0.01    0.17
  15   2  -2    0.24    0.24
 -15   2   2   -0.06    0.09
  14  -2  -2    0.29    0.45
  14  -2  -2    0.26    0.27
 -14  -2   2    0.05    0.17
 -14  -2   2    0.27    0.23
 -14  -2   2    0.69    0.17
 -14  -2   2    0.33    0.11
 -14   2   2    0.59    0.26
  14   2  -2    0.46    0.28
  14   2  -2    0.34    0.24
  13  -2  -2    0.29    0.26
 -13  -2   2    0.11    0.07
 -13  -2   2    0.32    0.13
 -13  -2   2    0.21    0.18
 -13  -2   2    0.34    0.18
  13  -2  -2    0.04    0.34
  13   2  -2   -0.09    0.12
  13   2  -2    0.08    0.17
 -13   2   2    0.10    0.08
  12  -2  -2    2.94    0.55
 -12  -2   2    2.28    0.36
 -12  -2   2    2.71    0.43
 -12  -2   2    2.42    0.42
  12  -2  -2    1.58    0.57
 -12  -2   2    2.74    0.37
  12   2  -2    2.76    0.59
 -12   2   2    2.15    0.59
  12   2  -2    2.30    0.38
  12   2  -2    1.72    0.33
 -12   2   2    2.17    0.47
 -12   2   2    2.17    0.42
 -11  -2   2    0.15    0.14
 -11  -2   2    0.78    0.19
  11  -2  -2    0.05    0.23
  11  -2  -2    0.53    0.26
 -11  -2   2    0.17    0.06
 -11  -2   2    0.25    0.19
  11   2  -2    0.92    0.22
  11   2  -2    0.76    0.21
 -11   2   2    0.03    0.26
  11   2  -2    0.54    0.30
 -11   2   2    0.24    0.13
 -11   2   2    0.28    0.09
 -10  -2   2    1.42    0.24
 -10  -2   2    1.32    0.28
 -10  -2   2    1.69    0.28
  10  -2  -2    1.41    0.45
  10  -2  -2    1.13    0.32
 -10   2   2    1.23    0.41
  10   2  -2    1.57    0.25
 -10   2   2    1.73    0.35
  10   2  -2    1.33    0.34
 -10   2   2    1.47    0.38
  10   2  -2    1.43    0.24
  -9  -2   2    0.58    0.13
  -9  -2   2    0.68    0.19
   9  -2  -2   -0.17    0.18
   9  -2  -2    0.24    0.20
  -9  -2   2    0.52    0.13
  -9  -2   2    0.43    0.17
  -9   2   2    0.81    0.25
   9   2  -2    0.29    0.11
  -9   2   2    0.40    0.25
   9   2  -2    0.42    0.12
  -9   2   2    0.27    0.11
   9   2  -2    0.73    0.27
  -8  -2   2   23.61    0.84
   8  -2  -2   21.44    1.30
  -8  -2   2   22.16    0.84
  -8  -2   2   23.89    0.86
   8  -2  -2   22.81    1.07
  -8  -2   2   22.58    0.86
  -8   2   2   23.11    1.32
  -8   2   2   22.88    0.88
  -8   2   2   23.12    1.09
  -8   2   2   22.73    1.15
   8   2  -2   21.96    1.02
  -7  -2   2   36.65    1.13
  -7  -2   2   36.78    1.12
  -7  -2   2   36.20    1.11
   7  -2  -2   35.36    1.43
   7  -2  -2   34.45    1.67
   7  -2  -2   38.91    1.42
  -7  -2   2   36.43    1.10
  -7   2   2   33.20    1.46
  -7   2   2   37.29    1.43
   7   2  -2   36.25    1.29
  -7   2   2   35.59    1.24
  -7   2   2   36.17    1.65
   6  -2  -2   -0.13    0.09
   6  -2  -2    0.05    0.18
   6  -2  -2    0.10    0.11
  -6  -2   2    0.11    0.04
  -6  -2   2    0.02    0.04
   6   2  -2    0.20    0.11
  -6   2   2    0.16    0.08
  -6   2   2   -0.02    0.13
  -6   2   2    0.14    0.11
   5  -2  -2   10.94    0.62
   5  -2  -2   11.24    0.77
  -5  -2   2   10.64    0.34
  -5  -2   2   10.67    0.34
   5  -2  -2   11.42    0.60
  -5   2   2   10.50    0.64
  -5   2   2   10.67    0.74
   5   2  -2   10.60    0.43
  -5   2   2   10.75    0.60
   4  -2  -2    0.40    0.16
   4  -2  -2    0.74    0.24
   4  -2  -2    0.55    0.17
  -4   2   2    0.70    0.24
  -4   2   2    0.48    0.18
  -4   2   2    1.01    0.21
   3  -2  -2   10.56    0.67
   3  -2  -2    9.55    0.51
   3  -2  -2   10.30    0.55
  -3   2   2    9.89    0.53
  -3   2   2    9.87    0.57
  -3   2   2   10.41    0.67
   2  -2  -2   11.58    0.49
   2  -2  -2   11.44    0.55
   2  -2  -2   12.43    0.70
   2  -2  -2   12.17    0.57
  -2  -2   2   11.41    0.40
  -2   2   2   11.08    0.67
  -2   2   2   11.12    0.55
   2   2  -2   11.81    0.40
  -2   2   2   12.83    0.63
   1  -2  -2    4.37    0.32
   1  -2  -2    3.96    0.25
   1  -2  -2    4.08    0.45
   1  -2  -2    3.61    0.29
  -1   2   2    4.69    0.50
   1   2  -2    4.55    0.26
  -1   2   2    4.22    0.31
   1   2  -2    4.33    0.18
  -1   2   2    4.03    0.29
  -1   2   2    3.72    0.25
   1   2  -2    4.21    0.20
   0  -2  -2    0.07    0.12
   0  -2   2    0.31    0.12
   0  -2   2    0.34    0.15
   0  -2  -2    0.24    0.09
   0  -2  -2    0.22    0.17
   0  -2  -2    0.33    0.13
   0  -2  -2    0.28    0.13
   0   2   2    0.17    0.12
   0   2  -2    0.29    0.12
   0   2   2    0.26    0.12
   0   2   2    0.16    0.08
   0   2  -2    0.23    0.10
  -1  -2  -2    4.64    0.31
  -1  -2  -2    3.92    0.24
   1  -2   2    4.05    0.46
   1  -2   2    4.27    0.33
   1  -2   2    3.82    0.30
  -1  -2  -2    3.47    0.27
  -1  -2  -2    3.55    0.31
  -1  -2  -2    4.81    0.49
  -1   2  -2    4.18    0.33
  -1   2  -2    4.07    0.31
   1   2   2    4.34    0.26
   1   2   2    4.41    0.31
   1   2   2    4.55    0.31
  -2  -2  -2    3.94    0.32
  -2  -2  -2    3.69    0.23
   2  -2   2    4.12    0.35
  -2  -2  -2    3.70    0.27
  -2  -2  -2    3.54    0.42
   2  -2   2    3.00    0.45
   2   2   2    3.84    0.30
  -2   2  -2    3.51    0.41
   2   2   2    3.91    0.25
   2   2   2    3.52    0.29
  -3  -2  -2    7.02    0.44
  -3  -2  -2    6.91    0.53
   3  -2   2    5.55    0.65
   3  -2   2    6.33    0.46
   3   2   2    6.63    0.34
   3   2   2    6.40    0.40
   3   2   2    6.09    0.39
  -3   2  -2    6.39    0.45
  -3   2  -2    6.50    0.50
   4  -2   2    0.65    0.28
   4  -2   2    0.87    0.24
  -4  -2  -2    1.66    0.22
  -4  -2  -2    0.87    0.26
  -4  -2  -2    1.94    0.29
  -4   2  -2    1.49    0.29
   4   2   2    0.78    0.19
   4   2   2    1.74    0.27
  -4   2  -2    0.39    0.20
   5  -2   2    0.78    0.32
  -5  -2  -2    0.66    0.15
   5  -2   2    0.33    0.18
  -5  -2  -2    0.69    0.20
  -5  -2  -2    0.40    0.24
  -5   2  -2    1.01    0.29
   5   2   2    0.81    0.21
   5   2   2    0.84    0.21
  -5   2  -2    1.00    0.25
  -6  -2  -2    6.54    0.74
  -6  -2  -2    8.12    0.40
   6  -2   2    6.41    0.85
   6  -2   2    7.54    0.61
  -6  -2  -2    8.37    0.68
  -6  -2  -2    7.77    0.55
  -6   2  -2    8.21    0.66
   6   2   2    8.33    0.53
  -6   2  -2    7.89    0.57
   6   2   2    9.32    0.57
   7  -2   2   40.31    1.99
  -7  -2  -2   37.84    1.74
  -7  -2  -2   37.61    1.73
   7  -2   2   39.20    1.64
  -7  -2  -2   42.12    1.57
   7   2   2   40.80    1.50
  -7   2  -2   39.78    1.73
   7   2   2   39.78    1.48
  -7   2  -2   42.28    1.58
  -8  -2  -2   36.44    1.72
   8  -2   2   36.48    1.60
  -8  -2  -2   35.45    1.68
   8  -2   2   36.74    1.96
  -8  -2  -2   35.17    1.47
  -8   2  -2   37.06    1.68
  -8   2  -2   35.34    1.45
   8   2   2   37.80    1.46
   8   2   2   34.71    1.43
   9  -2   2    0.04    0.17
  -9  -2  -2    0.23    0.23
  -9  -2  -2    0.25    0.13
  -9  -2  -2   -0.18    0.14
   9  -2   2    0.23    0.26
   9   2   2    0.25    0.21
  -9   2  -2    0.24    0.18
   9   2   2    0.05    0.16
  -9   2  -2    0.05    0.09
  10  -2   2    0.37    0.25
 -10  -2  -2   -0.04    0.18
 -10  -2  -2    0.71    0.25
 -10  -2  -2    0.03    0.25
  10  -2   2    0.36    0.37
 -10   2  -2    0.33    0.17
  10   2   2    0.35    0.22
  10   2   2    0.13    0.18
 -10   2  -2    0.13    0.15
 -11  -2  -2    2.38    0.57
  11  -2   2    1.94    0.47
 -11  -2  -2    2.53    0.58
 -11  -2  -2    3.44    0.55
  11  -2   2    1.94    0.64
 -11   2  -2    2.24    0.48
 -11   2  -2    2.76    0.44
  11   2   2    2.34    0.47
  11   2   2    3.79    0.58
  12  -2   2    0.28    0.25
 -12  -2  -2   -0.07    0.24
  12  -2   2    0.51    0.41
 -12  -2  -2    0.29    0.30
 -12  -2  -2    0.56    0.21
  12   2   2    0.02    0.23
 -12   2  -2    0.10    0.11
  12   2   2    0.35    0.26
  13  -2   2    1.19    0.42
  13  -2   2    1.20    0.58
 -13  -2  -2    0.86    0.38
 -13  -2  -2    1.63    0.40
  13   2   2    0.75    0.33
 -13   2  -2    1.54    0.44
 -14  -2  -2    0.45    0.21
  14  -2   2    0.08    0.47
 -14  -2  -2    0.21    0.23
  14  -2   2    0.28    0.23
 -14   2  -2    0.45    0.23
  14   2   2    0.06    0.23
 -15  -2  -2    0.41    0.31
  15  -2   2    0.30    0.28
 -15  -2  -2    0.34    0.16
  15   2   2    0.15    0.27
 -15   2  -2    0.57    0.29
 -16  -2  -2    1.23    0.51
  16  -2   2    1.12    0.47
 -16  -2  -2    1.36    0.39
 -16   2  -2    0.75    0.33
  16   2   2    0.65    0.38
  17  -2   2    0.01    0.24
 -17  -2  -2    0.03    0.09
 -17  -2  -2    0.22    0.24
 -17   2  -2    0.33    0.14
  17   2   2    0.00    0.25
  18  -2   2    0.32    0.37
 -18  -2  -2    0.54    0.22
 -18  -2  -2    0.17    0.28
 -18   2  -2    0.21    0.20
  18   2   2    0.32    0.38
  19  -2   2   -0.11    0.24
 -19  -2  -2    0.00    0.11
 -19  -2  -2    0.13    0.26
 -19   2  -2   -0.10    0.11
  19   2   2    0.64    0.51
  20  -2   2    1.08    0.56
 -20  -2  -2    0.65    0.25
 -20  -2  -2    0.32    0.32
  20   2   2    0.15    0.37
 -20   2  -2    0.51    0.21
  21  -2   2    0.11    0.31
 -21  -2  -2    0.08    0.13
 -21  -2  -2    0.22    0.26
  21   2   2    0.05    0.35
 -21   2  -2    0.19    0.12
 -21  -3   2    0.13    0.06
  21  -3  -2    0.07    0.33
 -21   3   2    0.37    0.15
  21   3  -2    0.36    0.40
 -20  -3   2   -0.06    0.07
  20  -3  -2   -0.16    0.29
  20   3  -2   -0.04    0.28
 -20   3   2    0.05    0.11
  19  -3  -2    0.13    0.32
 -19  -3   2    0.34    0.11
 -19   3   2    0.49    0.17
  19   3  -2    0.45    0.34
 -18  -3   2    0.14    0.08
  18  -3  -2    0.16    0.27
  18   3  -2    0.04    0.27
 -18   3   2   -0.24    0.10
 -17  -3   2    0.13    0.09
  17  -3  -2    0.08    0.25
  17   3  -2   -0.06    0.20
 -17   3   2    0.13    0.12
  16  -3  -2    0.41    0.28
 -16  -3   2    0.37    0.14
 -16  -3   2    0.69    0.20
  16   3  -2    0.92    0.37
 -16   3   2    0.28    0.22
 -15  -3   2    1.48    0.30
 -15  -3   2    2.05    0.30
  15  -3  -2    2.30    0.57
 -15  -3   2    2.03    0.30
 -15   3   2    1.62    0.47
  15   3  -2    1.56    0.39
 -14  -3   2    0.59    0.17
  14  -3  -2    0.74    0.35
  14  -3  -2    0.40    0.50
 -14  -3   2    0.39    0.18
 -14  -3   2    0.77    0.17
 -14  -3   2    0.50    0.18
 -14   3   2    0.90    0.35
  14   3  -2    0.60    0.27
  14   3  -2    0.88    0.29
  13  -3  -2   11.64    1.52
 -13  -3   2    9.50    0.59
 -13  -3   2    9.85    0.56
 -13  -3   2    8.73    0.53
  13  -3  -2    8.80    1.02
 -13  -3   2    9.49    0.56
 -13   3   2    8.96    0.83
  13   3  -2   10.40    0.67
  13   3  -2    9.40    0.65
 -12  -3   2    1.08    0.21
 -12  -3   2    1.55    0.24
 -12  -3   2    1.46    0.25
 -12  -3   2    1.19    0.23
  12  -3  -2    1.16    0.36
  12  -3  -2    1.66    0.62
  12   3  -2    1.10    0.25
  12   3  -2    1.13    0.26
 -12   3   2    0.57    0.19
 -12   3   2    1.60    0.41
 -11  -3   2    0.77    0.17
  11  -3  -2    0.15    0.20
 -11  -3   2    0.52    0.14
  11  -3  -2   -0.04    0.25
 -11  -3   2    0.68    0.16
 -11  -3   2    0.71    0.17
  11   3  -2    0.69    0.18
 -11   3   2    0.70    0.25
  11   3  -2    0.93    0.21
 -10  -3   2    1.05    0.18
  10  -3  -2    1.11    0.35
  10  -3  -2    1.20    0.45
 -10  -3   2    1.58    0.20
 -10  -3   2    1.59    0.20
 -10  -3   2    1.46    0.22
  10   3  -2    1.40    0.20
 -10   3   2    0.85    0.27
 -10   3   2    1.83    0.32
  10   3  -2    1.53    0.20
 -10   3   2    0.74    0.28
  -9  -3   2    1.29    0.19
   9  -3  -2    0.79    0.27
   9  -3  -2    0.92    0.43
  -9  -3   2    1.24    0.18
  -9   3   2    1.59    0.38
  -9   3   2    1.04    0.30
  -9   3   2    0.91    0.22
   8  -3  -2    2.11    0.40
   8  -3  -2    3.14    0.64
  -8  -3   2    2.42    0.18
  -8  -3   2    2.70    0.19
   8  -3  -2    2.72    0.47
  -8   3   2    3.09    0.52
  -8   3   2    3.01    0.41
   7  -3  -2    4.15    0.54
   7  -3  -2    3.83    0.67
  -7  -3   2    3.12    0.18
   7  -3  -2    3.36    0.50
  -7  -3   2    3.63    0.19
  -7   3   2    2.89    0.49
   6  -3  -2    6.90    0.56
   6  -3  -2    7.44    0.56
   6  -3  -2    6.95    0.85
  -6   3   2    7.68    0.62
   5  -3  -2    0.03    0.10
   5  -3  -2   -0.10    0.16
   5  -3  -2   -0.04    0.12
  -5   3   2   -0.08    0.12
   4  -3  -2    3.68    0.45
   4  -3  -2    3.91    0.58
   4  -3  -2    3.95    0.44
  -4   3   2    4.21    0.41
   3  -3  -2   13.86    0.74
   3  -3  -2   15.03    0.91
   3  -3  -2   16.60    0.76
  -3   3   2   14.49    0.78
   3   3  -2   16.46    0.51
   2  -3  -2   15.26    0.73
  -2  -3   2   14.92    0.61
  -2  -3   2   15.25    0.56
   2  -3  -2   14.93    0.87
   2  -3  -2   13.36    0.60
   2  -3  -2   15.99    0.72
   2   3  -2   14.93    0.56
   1  -3  -2   21.59    0.86
  -1  -3   2   21.35    0.63
  -1  -3   2   21.83    0.60
  -1  -3   2   21.51    0.61
   1  -3  -2   21.89    1.04
  -1  -3   2   22.90    0.89
  -1  -3   2   21.62    0.63
   1  -3  -2   21.74    0.90
   1  -3  -2   20.28    0.77
   1   3  -2   20.70    0.71
   1   3  -2   20.65    0.79
  -1   3   2   22.02    0.79
  -1   3   2   22.46    0.88
   0  -3  -2    1.44    0.27
   0  -3  -2    1.81    0.36
   0  -3   2    1.75    0.27
   0  -3  -2    1.15    0.18
   0  -3  -2    1.34    0.23
   0  -3   2    1.98    0.35
   0   3   2    1.84    0.28
   0   3  -2    1.53    0.22
   0   3  -2    1.20    0.24
   0   3   2    1.37    0.20
   0   3   2    1.53    0.25
   1  -3   2    0.69    0.25
   1  -3   2    1.36    0.23
  -1  -3  -2    1.95    0.23
  -1  -3  -2    1.56    0.26
  -1  -3  -2    1.48    0.23
   1  -3   2    2.23    0.33
  -1  -3  -2    1.22    0.28
  -1   3  -2    1.35    0.27
  -1   3  -2    1.56    0.25
   1   3   2    1.35    0.24
   1   3   2    1.67    0.25
   1   3   2    1.79    0.23
  -2  -3  -2    7.02    0.55
  -2  -3  -2    7.16    0.46
   2  -3   2    9.14    0.54
   2  -3   2    7.45    0.63
  -2  -3  -2    7.34    0.36
   2   3   2    7.55    0.38
   2   3   2    7.50    0.46
  -2   3  -2    8.77    0.58
  -2   3  -2    8.63    0.52
   2   3   2    8.40    0.46
  -3  -3  -2    3.08    0.43
  -3  -3  -2    3.14    0.30
   3  -3   2    3.07    0.51
   3  -3   2    2.71    0.39
  -3   3  -2    4.12    0.52
   3   3   2    3.19    0.35
   3   3   2    3.50    0.31
   3   3   2    3.79    0.25
   4  -3   2    0.21    0.16
  -4  -3  -2    0.16    0.09
  -4  -3  -2    0.00    0.10
  -4  -3  -2    0.27    0.18
   4  -3   2    0.14    0.20
   4   3   2    0.06    0.10
   4   3   2    0.31    0.09
  -4   3  -2    0.22    0.16
   4   3   2   -0.05    0.09
  -5  -3  -2    0.88    0.29
   5  -3   2    1.01    0.37
  -5  -3  -2    0.96    0.23
   5  -3   2    0.77    0.26
  -5  -3  -2    1.09    0.16
   5   3   2    0.98    0.22
  -5   3  -2    1.44    0.36
   5   3   2    0.79    0.21
  -5   3  -2    1.26    0.31
   6  -3   2   35.09    1.83
   6  -3   2   37.54    1.55
  -6  -3  -2   37.59    1.41
  -6  -3  -2   35.59    1.56
  -6   3  -2   35.49    1.48
   6   3   2   38.44    1.35
  -6   3  -2   35.87    1.60
   6   3   2   34.34    1.33
   7  -3   2    4.62    0.79
   7  -3   2    3.66    0.55
  -7  -3  -2    4.03    0.50
  -7  -3  -2    3.48    0.54
   7   3   2    2.39    0.38
  -7   3  -2    2.10    0.39
  -7   3  -2    3.04    0.56
   7   3   2    3.34    0.43
   8  -3   2    0.52    0.34
  -8  -3  -2   -0.05    0.12
   8  -3   2    0.38    0.25
  -8  -3  -2    0.45    0.25
  -8  -3  -2    0.38    0.17
   8   3   2    0.27    0.17
  -8   3  -2    0.13    0.18
   8   3   2    0.33    0.19
  -8   3  -2    0.23    0.18
  -9  -3  -2    9.45    1.00
   9  -3   2    8.97    1.21
   9  -3   2    9.67    0.79
  -9  -3  -2    7.12    0.59
  -9   3  -2    9.35    0.70
   9   3   2    7.98    0.62
  -9   3  -2    9.13    0.81
   9   3   2    8.89    0.64
 -10  -3  -2    0.41    0.26
  10  -3   2    0.99    0.34
  10  -3   2    0.37    0.41
 -10  -3  -2    0.03    0.14
 -10  -3  -2    0.10    0.12
 -10   3  -2    0.44    0.22
 -10   3  -2    0.06    0.18
  10   3   2    0.04    0.16
  10   3   2    0.05    0.16
  11  -3   2    0.64    0.31
 -11  -3  -2    0.63    0.24
 -11  -3  -2    0.23    0.24
  11  -3   2    0.26    0.34
 -11  -3  -2   -0.05    0.15
 -11   3  -2   -0.02    0.14
  11   3   2    0.39    0.22
  11   3   2    0.27    0.24
 -11   3  -2    0.27    0.22
 -12  -3  -2    0.61    0.34
 -12  -3  -2    0.79    0.28
  12  -3   2    0.90    0.35
  12  -3   2    0.17    0.29
 -12  -3  -2    0.13    0.23
  12   3   2    0.06    0.21
 -12   3  -2    0.94    0.39
  12   3   2    0.42    0.24
  13  -3   2    2.71    0.80
 -13  -3  -2    3.01    0.54
  13  -3   2    3.88    0.76
 -13  -3  -2    3.95    0.72
  13   3   2    3.12    0.60
 -13   3  -2    2.18    0.58
  14  -3   2    0.15    0.24
  14  -3   2   -0.24    0.39
 -14  -3  -2    0.11    0.09
 -14  -3  -2   -0.08    0.19
 -14   3  -2   -0.03    0.12
  14   3   2    0.02    0.20
  15  -3   2    0.10    0.27
  15  -3   2    1.00    0.74
 -15  -3  -2    0.11    0.09
 -15  -3  -2    0.15    0.22
 -15   3  -2   -0.04    0.09
  15   3   2    0.19    0.26
 -16  -3  -2    0.09    0.20
 -16  -3  -2    0.26    0.16
  16  -3   2    0.32    0.29
 -16   3  -2    0.00    0.15
  16   3   2    0.38    0.33
 -17  -3  -2    0.73    0.28
  17  -3   2    0.85    0.45
 -17  -3  -2    0.31    0.29
  17   3   2    0.48    0.41
 -18  -3  -2    0.16    0.08
 -18  -3  -2   -0.11    0.23
  18  -3   2    0.23    0.30
 -18   3  -2    0.49    0.17
  18   3   2    0.40    0.32
 -19  -3  -2    1.12    0.46
 -19  -3  -2    0.62    0.26
  19  -3   2    0.82    0.49
  19   3   2    0.63    0.45
 -19   3  -2    0.31    0.23
 -20  -3  -2    0.14    0.10
  20  -3   2    0.29    0.41
 -20  -3  -2    0.12    0.29
  20   3   2   -0.01    0.31
 -20   3  -2    0.04    0.12
 -21  -3  -2    1.03    0.39
  21  -3   2    1.54    0.70
 -21  -3  -2    0.35    0.16
 -21   3  -2    0.54    0.26
  21   3   2    0.39    0.50
  21  -4  -2    1.45    0.62
  21   4  -2    1.00    0.46
 -21   4   2    0.75    0.29
  20  -4  -2    0.14    0.32
 -20   4   2    0.47    0.24
  20   4  -2    0.30    0.32
 -19  -4   2    0.01    0.06
  19  -4  -2    0.11    0.26
  19   4  -2    0.12    0.27
 -19   4   2   -0.01    0.10
 -18  -4   2    0.00    0.04
  18  -4  -2   -0.09    0.24
 -18   4   2   -0.11    0.14
  18   4  -2   -0.06    0.20
  17  -4  -2   -0.03    0.24
 -17  -4   2    0.10    0.07
  17   4  -2    0.15    0.26
 -17   4   2    0.40    0.17
 -16  -4   2    1.29    0.25
  16  -4  -2    1.54    0.52
  16   4  -2    2.72    0.51
 -16   4   2    1.40    0.41
 -15  -4   2    1.03    0.20
  15  -4  -2    1.16    0.44
 -15   4   2    0.73    0.32
  15   4  -2    0.63    0.27
 -14  -4   2    8.41    0.51
  14  -4  -2    8.26    1.33
  14  -4  -2    9.21    1.13
 -14  -4   2    8.40    0.50
  14   4  -2    8.59    0.64
 -14   4   2    9.57    1.20
  14   4  -2    7.95    0.62
  13  -4  -2   -0.34    0.23
  13  -4  -2    0.31    0.24
 -13  -4   2    0.10    0.06
 -13   4   2    0.03    0.09
  13   4  -2   -0.11    0.12
  13   4  -2    0.05    0.14
 -12  -4   2    4.61    0.31
  12  -4  -2    3.98    0.68
  12  -4  -2    4.77    0.98
 -12  -4   2    4.11    0.30
  12   4  -2    3.90    0.41
  12   4  -2    4.23    0.36
 -12   4   2    3.49    0.66
  11  -4  -2    4.00    0.88
  11  -4  -2    4.19    0.68
 -11  -4   2    4.40    0.29
 -11  -4   2    4.05    0.28
  11   4  -2    4.29    0.31
 -11   4   2    4.37    0.55
 -11   4   2    5.18    0.78
  11   4  -2    4.51    0.31
 -10  -4   2    1.44    0.14
 -10  -4   2    1.15    0.17
  10  -4  -2    1.13    0.35
  10  -4  -2    1.15    0.49
 -10   4   2    1.23    0.38
  10   4  -2    1.26    0.13
  10   4  -2    1.30    0.14
 -10   4   2    0.83    0.26
  -9  -4   2    0.31    0.07
   9  -4  -2    0.00    0.17
  -9  -4   2    0.41    0.08
   9  -4  -2    1.09    0.46
  -9   4   2   -0.04    0.07
  -9   4   2    0.22    0.18
   8  -4  -2    8.37    0.88
   8  -4  -2    5.65    0.57
  -8  -4   2    6.57    0.27
  -8  -4   2    6.27    0.26
   8  -4  -2    5.50    0.87
  -8   4   2    7.43    0.69
   7  -4  -2    3.77    0.56
   7  -4  -2    4.65    0.64
   7  -4  -2    2.18    0.55
  -7   4   2    2.70    0.52
   6  -4  -2   17.49    0.95
   6  -4  -2   18.55    1.23
   6  -4  -2   16.95    0.97
  -6   4   2   15.57    0.98
   5  -4  -2    0.28    0.19
  -5  -4   2    0.23    0.05
   5  -4  -2   -0.09    0.17
   5  -4  -2    0.26    0.20
  -5   4   2    0.52    0.25
   4  -4  -2    0.22    0.17
   4  -4  -2    0.34    0.21
  -4  -4   2    0.50    0.09
   4  -4  -2    0.11    0.20
   4   4  -2    0.45    0.10
  -4   4   2    0.91    0.29
   3  -4  -2   21.32    0.97
   3  -4  -2   21.80    1.01
   3  -4  -2   20.48    1.17
  -3  -4   2   20.61    0.76
  -3  -4   2   20.01    0.71
   3  -4  -2   20.95    0.86
   3   4  -2   21.03    0.74
  -3   4   2   20.17    1.02
   2  -4  -2   -0.01    0.13
   2  -4  -2    0.27    0.12
   2  -4  -2    0.05    0.19
  -2  -4   2    0.39    0.12
  -2  -4   2    0.04    0.11
   2  -4  -2    0.44    0.21
   2   4  -2    0.48    0.12
   2   4  -2    0.37    0.09
   2   4  -2    0.31    0.08
  -1  -4   2   23.58    0.73
   1  -4  -2   24.30    1.18
  -1  -4   2   21.41    0.99
   1  -4  -2   21.67    0.85
  -1  -4   2   22.95    0.69
   1  -4  -2   21.99    0.98
   1  -4  -2   22.69    0.95
   1   4  -2   23.02    0.83
  -1   4   2   23.15    1.07
  -1   4   2   22.19    0.86
   1   4  -2   23.51    0.91
   0  -4  -2    8.47    0.45
   0  -4   2   10.53    0.58
   0  -4  -2    8.41    0.66
   0  -4  -2    8.61    0.56
   0  -4  -2    8.99    0.53
   0  -4   2    8.60    0.63
   0   4   2    9.57    0.56
   0   4   2    9.84    0.48
   0   4  -2    8.91    0.55
   0   4  -2    9.38    0.51
  -1  -4  -2   64.32    1.92
   1  -4   2   66.53    2.06
  -1  -4  -2   66.54    2.03
  -1  -4  -2   66.46    2.10
  -1  -4  -2   67.09    2.32
   1  -4   2   74.05    2.23
   1  -4   2   65.84    2.35
   1   4   2   66.34    1.95
  -1   4  -2   62.75    2.16
   1   4   2   68.99    2.08
   1   4   2   67.35    2.09
  -1   4  -2   69.34    2.11
  -2  -4  -2    0.72    0.21
   2  -4   2    0.35    0.25
  -2  -4  -2    0.57    0.23
   2  -4   2    0.35    0.17
  -2  -4  -2    0.60    0.13
   2   4   2    0.31    0.11
   2   4   2    0.29    0.14
   2   4   2    0.32    0.16
  -2   4  -2    0.34    0.18
  -3  -4  -2    1.42    0.26
   3  -4   2    1.35    0.29
  -3  -4  -2    1.95    0.25
  -3  -4  -2    0.96    0.29
   3  -4   2    0.77    0.31
   3   4   2    1.69    0.29
   3   4   2    1.85    0.24
  -3   4  -2    1.41    0.34
   3   4   2    2.06    0.32
  -4  -4  -2   18.64    1.02
  -4  -4  -2   19.50    0.88
   4  -4   2   18.03    0.96
  -4  -4  -2   19.15    0.70
   4  -4   2   19.95    1.25
   4   4   2   19.58    0.74
   4   4   2   19.73    0.85
   4   4   2   19.76    0.86
  -4   4  -2   19.14    1.08
  -5  -4  -2    6.30    0.47
  -5  -4  -2    6.49    0.72
   5  -4   2    5.85    0.69
   5  -4   2    5.14    0.79
   5   4   2    5.61    0.43
  -5   4  -2    6.23    0.61
   5   4   2    5.79    0.36
   5   4   2    5.75    0.45
   6  -4   2    8.47    1.07
  -6  -4  -2    7.56    0.65
   6  -4   2    7.99    0.66
  -6  -4  -2    7.87    0.54
   6   4   2    8.55    0.55
   6   4   2    7.25    0.53
  -6   4  -2    6.74    0.66
   7  -4   2    5.67    0.74
  -7  -4  -2    5.26    0.45
  -7  -4  -2    5.16    0.66
   7  -4   2    4.70    0.83
  -7   4  -2    6.46    0.75
   7   4   2    4.97    0.45
   7   4   2    5.00    0.45
  -7   4  -2    7.14    0.91
   8  -4   2    0.14    0.28
   8  -4   2    0.09    0.18
  -8  -4  -2   -0.03    0.08
  -8  -4  -2   -0.01    0.15
  -8  -4  -2    0.45    0.16
   8   4   2    0.14    0.15
  -8   4  -2    0.61    0.28
   8   4   2    0.38    0.19
  -8   4  -2    0.55    0.23
  -9  -4  -2    0.14    0.19
  -9  -4  -2   -0.03    0.14
   9  -4   2    0.13    0.28
   9  -4   2    0.64    0.29
  -9  -4  -2    0.10    0.07
  -9   4  -2   -0.03    0.11
   9   4   2    0.24    0.18
   9   4   2    0.31    0.19
  -9   4  -2    0.12    0.16
 -10  -4  -2   12.34    0.94
  10  -4   2   11.45    0.95
 -10  -4  -2   12.02    0.79
  10  -4   2   13.61    1.62
 -10  -4  -2   12.44    0.96
 -10   4  -2   12.26    1.02
 -10   4  -2   13.88    0.91
  10   4   2   11.26    0.77
  10   4   2   12.94    0.83
 -11  -4  -2   10.32    0.88
  11  -4   2   10.63    0.94
 -11  -4  -2   11.05    0.76
 -11  -4  -2   10.23    1.10
  11  -4   2   10.94    1.50
  11   4   2    9.32    0.75
 -11   4  -2   10.08    0.79
  11   4   2   11.74    0.82
 -11   4  -2    9.83    0.94
 -12  -4  -2    2.97    0.51
  12  -4   2    0.60    0.52
  12  -4   2    1.56    0.50
 -12  -4  -2    2.52    0.53
  12   4   2    2.23    0.48
  12   4   2    2.55    0.51
 -12   4  -2    1.50    0.49
  13  -4   2    0.08    0.22
 -13  -4  -2    0.42    0.26
 -13  -4  -2    0.90    0.25
  13  -4   2    0.22    0.49
  13   4   2    0.72    0.35
 -13   4  -2    0.22    0.23
  14  -4   2    0.52    0.36
 -14  -4  -2    0.40    0.24
 -14  -4  -2    0.56    0.20
  14  -4   2    0.50    0.51
  14   4   2    0.46    0.30
 -14   4  -2    0.04    0.20
  15  -4   2    1.37    0.71
 -15  -4  -2    0.94    0.38
  15  -4   2    0.62    0.38
 -15  -4  -2    1.27    0.35
  15   4   2    1.53    0.48
 -15   4  -2    1.57    0.53
  16  -4   2    0.26    0.33
 -16  -4  -2    0.14    0.08
 -16  -4  -2    0.09    0.23
 -16   4  -2   -0.08    0.10
  16   4   2    0.12    0.25
 -17  -4  -2   -0.10    0.19
 -17  -4  -2    0.28    0.14
  17  -4   2    0.23    0.28
 -17   4  -2    0.08    0.10
  17   4   2    0.17    0.28
 -18  -4  -2    0.37    0.29
 -18  -4  -2    0.07    0.09
  18  -4   2    0.18    0.33
  18   4   2    0.31    0.38
 -18   4  -2    0.06    0.14
 -19  -4  -2    0.42    0.26
  19  -4   2    0.36    0.36
 -19  -4  -2    0.31    0.14
  19   4   2    0.55    0.44
 -19   4  -2    0.73    0.33
  20  -4   2    0.82    0.51
 -20  -4  -2    0.53    0.27
 -20  -4  -2    0.62    0.32
  20   4   2    0.48    0.45
 -20   4  -2    0.43    0.22
 -21  -4  -2    0.38    0.17
  21  -4   2    0.22    0.43
  21   4   2    0.02    0.43
 -21   4  -2    0.65    0.25
  21  -5  -2    0.00    0.33
  21   5  -2   -0.26    0.27
 -21   5   2   -0.22    0.11
  20  -5  -2    0.26    0.42
  20   5  -2    0.04    0.25
 -20   5   2    0.35    0.26
  19  -5  -2    0.53    0.45
  19   5  -2    0.62    0.33
 -19   5   2    1.69    0.58
  18  -5  -2    0.11    0.27
 -18  -5   2    0.00    0.03
  18   5  -2    0.13    0.24
 -18   5   2   -0.15    0.08
  17  -5  -2    0.72    0.41
 -17  -5   2    0.73    0.13
  17   5  -2    1.15    0.37
 -17   5   2    0.78    0.39
 -16  -5   2    0.32    0.09
  16  -5  -2    0.40    0.31
 -16   5   2    0.08    0.16
  16   5  -2    0.73    0.30
 -15  -5   2    7.91    0.41
 -15  -5   2    7.40    0.40
  15  -5  -2    7.12    1.06
 -15   5   2    7.90    1.13
  15   5  -2    8.29    0.65
 -14  -5   2    0.24    0.07
  14  -5  -2   -0.34    0.38
  14  -5  -2    0.25    0.29
 -14  -5   2    0.09    0.04
 -14   5   2    0.25    0.16
  14   5  -2    0.31    0.20
  14   5  -2    0.30    0.20
  13  -5  -2    1.06    0.60
  13  -5  -2    1.33    0.47
 -13  -5   2    1.54    0.20
 -13  -5   2    1.82    0.16
 -13   5   2    0.96    0.38
  13   5  -2    1.52    0.30
  13   5  -2    1.53    0.28
  12  -5  -2    1.26    0.41
 -12  -5   2    1.51    0.14
  12  -5  -2    1.47    0.63
 -12  -5   2    1.51    0.14
 -12   5   2    0.35    0.24
  12   5  -2    1.82    0.27
  12   5  -2    2.32    0.30
  11  -5  -2    0.22    0.24
  11  -5  -2    0.63    0.41
 -11  -5   2    0.14    0.05
 -11  -5   2    0.16    0.05
  11   5  -2    0.29    0.11
 -11   5   2    0.03    0.15
  11   5  -2    0.20    0.09
 -11   5   2    0.10    0.14
  10  -5  -2   10.54    1.36
 -10  -5   2   11.17    0.41
 -10  -5   2   11.54    0.41
  10  -5  -2   11.96    0.94
 -10   5   2   11.10    0.96
 -10   5   2   11.30    0.79
   9  -5  -2    0.58    0.24
  -9  -5   2    0.34    0.06
   9  -5  -2    0.24    0.20
   9  -5  -2    1.11    0.47
  -9  -5   2    0.62    0.08
  -9   5   2    0.66    0.29
   8  -5  -2   15.28    1.01
   8  -5  -2   17.26    1.06
   8  -5  -2   15.73    1.31
  -8   5   2   15.36    1.08
   7  -5  -2    6.97    1.00
  -7  -5   2    6.42    0.25
   7  -5  -2    7.96    0.87
   7  -5  -2    6.96    0.64
  -7   5   2    7.02    0.69
  -6  -5   2    5.02    0.24
   6  -5  -2    5.56    0.86
   6  -5  -2    5.78    0.74
   6  -5  -2    5.67    0.69
  -6   5   2    5.69    0.79
   5  -5  -2    0.30    0.23
  -5  -5   2    0.08    0.06
   5  -5  -2   -0.06    0.24
   5  -5  -2   -0.09    0.15
  -5   5   2   -0.13    0.10
   4  -5  -2   22.81    1.15
  -4  -5   2   24.01    0.88
   4  -5  -2   25.29    1.44
  -4  -5   2   24.46    0.83
   4  -5  -2   24.03    1.14
  -4   5   2   22.74    1.20
   4   5  -2   24.74    0.87
  -3  -5   2    2.33    0.22
  -3  -5   2    2.80    0.36
   3  -5  -2    2.16    0.32
   3  -5  -2    2.98    0.58
   3  -5  -2    2.56    0.42
   3  -5  -2    3.08    0.48
   3   5  -2    2.29    0.18
   3   5  -2    2.64    0.19
   3   5  -2    2.56    0.15
   3   5  -2    2.51    0.23
  -3   5   2    2.26    0.43
  -2  -5   2    2.24    0.31
   2  -5  -2    1.64    0.27
   2  -5  -2    1.80    0.37
   2  -5  -2    2.77    0.57
   2  -5  -2    2.28    0.39
  -2  -5   2    2.18    0.30
  -2  -5   2    1.87    0.33
   2   5  -2    1.75    0.16
   2   5  -2    2.31    0.27
   2   5  -2    2.63    0.34
  -2   5   2    2.14    0.42
  -1  -5   2   14.63    0.52
  -1  -5   2   14.92    0.59
   1  -5  -2   14.54    0.77
   1  -5  -2   14.13    0.66
   1  -5  -2   15.17    1.00
  -1  -5   2   15.49    0.73
  -1  -5   2   13.36    0.81
   1  -5  -2   14.34    0.80
   1   5  -2   15.72    0.76
  -1   5   2   14.72    0.68
   1   5  -2   14.30    0.66
   0  -5  -2    0.19    0.19
   0  -5   2    0.19    0.11
   0  -5   2    0.05    0.05
   0  -5  -2    0.23    0.16
   0  -5   2   -0.07    0.12
   0  -5  -2   -0.02    0.05
   0  -5   2    0.09    0.07
   0  -5  -2    0.11    0.11
   0   5   2    0.31    0.11
   0   5   2    0.12    0.12
   0   5  -2    0.12    0.13
   0   5  -2    0.08    0.12
  -1  -5  -2    0.21    0.22
   1  -5   2    0.04    0.17
  -1  -5  -2    0.05    0.06
  -1  -5  -2    0.28    0.13
  -1  -5  -2    0.03    0.12
   1  -5   2    0.40    0.16
   1   5   2    0.10    0.12
  -1   5  -2    0.08    0.13
   1   5   2    0.09    0.06
  -1   5  -2   -0.04    0.09
   1   5   2    0.11    0.12
   2  -5   2    8.68    0.59
  -2  -5  -2    8.62    0.56
   2  -5   2    7.59    0.85
  -2  -5  -2    8.75    0.69
  -2  -5  -2    8.29    0.42
  -2   5  -2    8.43    0.64
   2   5   2    8.81    0.55
   2   5   2    8.44    0.46
   2   5   2    8.81    0.56
   3  -5   2    0.86    0.37
  -3  -5  -2    0.52    0.19
  -3  -5  -2    0.77    0.18
  -3  -5  -2    0.51    0.24
   3  -5   2    0.54    0.22
  -3  -5  -2    0.87    0.15
   3   5   2    0.85    0.18
   3   5   2    0.90    0.23
  -3   5  -2    0.86    0.29
   3   5   2    1.01    0.25
  -4  -5  -2   13.47    0.56
  -4  -5  -2   13.42    0.89
  -4  -5  -2   13.19    0.74
   4  -5   2   15.18    1.13
   4  -5   2   13.40    0.84
  -4   5  -2   13.85    0.92
   4   5   2   14.24    0.73
   4   5   2   13.77    0.61
   4   5   2   13.55    0.73
  -5  -5  -2    7.15    0.52
   5  -5   2   10.79    1.23
   5  -5   2    8.34    0.68
  -5  -5  -2    7.54    0.66
   5   5   2    8.85    0.46
   5   5   2    7.50    0.52
   5   5   2    6.80    0.52
  -5   5  -2    8.07    0.72
  -6  -5  -2    3.00    0.42
   6  -5   2    2.83    0.50
  -6  -5  -2    2.90    0.50
   6  -5   2    3.43    0.73
   6   5   2    3.63    0.45
   6   5   2    3.06    0.26
   6   5   2    3.59    0.44
  -6   5  -2    2.39    0.52
   7  -5   2    0.86    0.32
  -7  -5  -2    0.83    0.22
   7  -5   2    1.15    0.48
  -7  -5  -2    1.00    0.32
  -7   5  -2    0.30    0.22
   7   5   2    0.81    0.25
   7   5   2    0.81    0.25
   7   5   2    0.84    0.18
   8  -5   2   -0.10    0.21
  -8  -5  -2    0.13    0.09
   8  -5   2    0.07    0.19
  -8  -5  -2   -0.10    0.13
  -8   5  -2    0.06    0.19
  -8   5  -2    0.55    0.28
   8   5   2    0.23    0.16
   8   5   2    0.09    0.15
  -9  -5  -2    0.33    0.23
  -9  -5  -2   -0.09    0.14
   9  -5   2    0.44    0.35
   9  -5   2   -0.04    0.14
  -9  -5  -2    0.00    0.05
   9   5   2   -0.08    0.12
  -9   5  -2    0.19    0.19
   9   5   2    0.17    0.18
  -9   5  -2    0.06    0.14
  10  -5   2    3.15    0.65
  10  -5   2    3.66    0.90
 -10  -5  -2    3.85    0.65
 -10  -5  -2    3.37    0.49
 -10  -5  -2    4.20    0.66
 -10   5  -2    3.45    0.70
  10   5   2    4.58    0.60
  10   5   2    3.53    0.51
 -10   5  -2    4.01    0.64
 -11  -5  -2   10.98    0.88
 -11  -5  -2    9.80    0.87
  11  -5   2    8.31    1.05
  11  -5   2    9.94    1.44
 -11  -5  -2   11.20    0.76
  11   5   2   11.10    0.80
 -11   5  -2   11.07    1.03
 -11   5  -2   10.16    0.84
  11   5   2    9.68    0.77
  12  -5   2    0.45    0.45
 -12  -5  -2    0.27    0.16
 -12  -5  -2    0.27    0.26
  12  -5   2    0.37    0.30
  12   5   2    0.32    0.25
 -12   5  -2    0.55    0.33
  12   5   2    0.42    0.30
  13  -5   2   13.07    1.82
  13  -5   2   11.79    1.35
 -13  -5  -2   12.37    0.85
 -13  -5  -2   10.96    0.92
 -13   5  -2   12.36    1.17
  13   5   2   12.13    0.94
  14  -5   2   15.52    1.32
  14  -5   2   14.57    1.95
 -14  -5  -2   12.88    0.90
 -14  -5  -2   13.84    1.04
 -14   5  -2   11.99    1.18
  14   5   2   13.97    1.06
 -15  -5  -2    2.66    0.56
  15  -5   2    4.23    0.85
  15  -5   2    6.02    1.32
 -15  -5  -2    4.71    0.68
 -15   5  -2    6.45    1.09
  15   5   2    4.15    0.74
  16  -5   2    0.45    0.34
 -16  -5  -2    0.22    0.21
 -16  -5  -2    0.34    0.17
 -16   5  -2    0.58    0.32
  16   5   2    0.27    0.27
 -17  -5  -2    1.05    0.28
  17  -5   2    1.47    0.57
 -17  -5  -2    0.50    0.27
  17   5   2    0.83    0.45
 -17   5  -2    0.92    0.44
 -18  -5  -2   -0.19    0.17
  18  -5   2   -0.04    0.24
 -18  -5  -2   -0.08    0.07
  18   5   2    0.08    0.33
 -18   5  -2   -0.18    0.10
  19  -5   2    1.72    0.64
 -19  -5  -2    1.07    0.35
  19   5   2    1.15    0.53
 -19   5  -2    1.05    0.48
 -20  -5  -2    0.08    0.08
  20  -5   2    0.34    0.43
  20   5   2   -0.15    0.36
 -20   5  -2    0.16    0.11
  21  -6  -2    0.28    0.43
  21   6  -2    0.00    0.32
 -21   6   2   -0.14    0.12
  20  -6  -2    1.09    0.50
 -20   6   2    0.24    0.14
  20   6  -2    0.76    0.41
  19  -6  -2   -0.09    0.23
  19   6  -2    0.31    0.29
 -19   6   2    0.54    0.32
  18  -6  -2    1.72    0.64
 -18   6   2    0.85    0.42
  18   6  -2    0.89    0.37
  17  -6  -2    0.39    0.31
 -17   6   2   -0.01    0.12
  17   6  -2    0.23    0.24
  16  -6  -2    5.78    1.05
  16   6  -2    5.13    0.66
 -16   6   2    4.52    0.89
  15  -6  -2    0.31    0.30
  15  -6  -2    0.24    0.50
 -15   6   2    0.15    0.18
  15   6  -2    0.31    0.22
  14  -6  -2    0.24    0.51
  14  -6  -2    0.53    0.32
 -14   6   2    0.40    0.27
  14   6  -2    0.12    0.16
  14   6  -2    0.66    0.24
  13  -6  -2    3.44    0.93
  13  -6  -2    2.63    0.63
  13   6  -2    3.17    0.40
  13   6  -2    2.91    0.38
 -13   6   2    2.58    0.63
  12  -6  -2    6.41    0.94
  12  -6  -2    4.88    1.03
 -12   6   2    3.90    0.76
  12   6  -2    5.04    0.36
  12   6  -2    5.26    0.37
  11  -6  -2    8.27    1.34
  11  -6  -2    8.42    1.07
 -11   6   2    9.19    1.16
 -11   6   2    9.63    0.78
  11   6  -2    9.74    0.43
  11   6  -2    9.33    0.42
  10  -6  -2   -0.04    0.33
  10  -6  -2   -0.05    0.16
 -10   6   2    0.17    0.17
   9  -6  -2    2.32    0.69
   9  -6  -2    3.69    0.66
   9  -6  -2    2.21    0.55
  -9   6   2    3.51    0.71
   8  -6  -2    4.86    0.73
  -8  -6   2    4.41    0.21
   8  -6  -2    4.17    0.82
   8  -6  -2    4.04    0.68
  -8   6   2    5.32    0.82
  -7  -6   2   16.57    0.57
   7  -6  -2   13.39    0.97
   7  -6  -2   16.22    1.31
   7  -6  -2   14.82    1.02
  -7   6   2   16.06    1.12
   6  -6  -2   14.54    0.97
   6  -6  -2   14.17    0.94
  -6  -6   2   13.12    0.54
   6  -6  -2   13.69    1.18
  -6   6   2   13.23    0.98
   5  -6  -2    8.06    0.68
  -5  -6   2    8.23    0.42
  -5  -6   2    7.64    0.44
   5  -6  -2    9.12    1.12
   5  -6  -2    7.42    0.69
  -5   6   2    7.00    0.70
   4  -6  -2    4.34    0.62
   4  -6  -2    3.58    0.71
  -4  -6   2    3.48    0.41
  -4  -6   2    3.54    0.30
   4  -6  -2    3.64    0.55
   4  -6  -2    3.33    0.44
   4   6  -2    3.77    0.31
   4   6  -2    3.79    0.25
   4   6  -2    3.92    0.25
   4   6  -2    3.50    0.20
  -4   6   2    3.85    0.64
   3  -6  -2   34.78    1.53
  -3  -6   2   32.17    1.21
   3  -6  -2   34.41    1.46
   3  -6  -2   34.55    1.80
   3  -6  -2   33.97    1.30
  -3  -6   2   35.40    1.39
  -3   6   2   33.24    1.57
   3   6  -2   33.44    1.14
   3   6  -2   34.44    1.15
   3   6  -2   35.21    1.28
   3   6  -2   34.67    1.06
  -2  -6   2    5.28    0.42
  -2  -6   2    5.12    0.63
   2  -6  -2    5.85    0.52
   2  -6  -2    5.11    0.65
   2  -6  -2    5.35    0.42
   2  -6  -2    4.97    0.76
   2   6  -2    5.09    0.39
   2   6  -2    5.71    0.34
  -2   6   2    5.64    0.56
   2   6  -2    5.36    0.44
   1  -6  -2   45.79    1.72
   1  -6  -2   45.44    2.06
  -1  -6   2   48.22    1.49
   1  -6  -2   46.99    1.82
  -1  -6   2   47.36    1.39
  -1  -6   2   46.24    1.89
  -1  -6   2   48.30    1.69
  -1  -6   2   49.35    1.74
   1  -6  -2   48.88    1.60
  -1   6   2   49.88    1.64
   1   6  -2   44.75    1.71
   1   6  -2   49.82    1.65
   0  -6  -2    0.11    0.22
   0  -6   2    0.35    0.11
   0  -6  -2    0.25    0.17
   0  -6   2    0.26    0.21
   0  -6   2    0.42    0.16
   0  -6  -2    0.26    0.17
   0  -6   2    0.56    0.21
   0  -6  -2    0.50    0.15
   0   6  -2    0.19    0.13
   0   6   2    0.52    0.15
   0   6  -2    0.51    0.21
  -1  -6  -2   14.97    0.76
   1  -6   2   14.91    0.69
   1  -6   2   16.89    1.09
  -1  -6  -2   15.38    0.67
  -1  -6  -2   14.28    0.98
   1  -6   2   13.86    0.77
  -1  -6  -2   15.13    0.85
   1   6   2   14.55    0.70
  -1   6  -2   14.47    0.88
   1   6   2   15.18    0.83
  -1   6  -2   15.50    0.85
   1   6   2   15.48    0.83
   2  -6   2    2.89    0.45
  -2  -6  -2    3.02    0.55
  -2  -6  -2    2.58    0.24
  -2  -6  -2    3.31    0.48
   2  -6   2    2.21    0.55
   2   6   2    3.26    0.45
  -2   6  -2    2.58    0.48
   2   6   2    2.35    0.39
   2   6   2    3.21    0.38
  -3  -6  -2   19.71    0.80
   3  -6   2   19.84    1.32
  -3  -6  -2   19.13    0.95
   3  -6   2   19.38    1.03
  -3  -6  -2   18.62    0.70
  -3  -6  -2   19.05    1.12
  -3   6  -2   18.41    1.10
   3   6   2   18.73    0.92
   3   6   2   18.68    0.80
   3   6   2   19.24    0.94
  -4  -6  -2    0.07    0.10
  -4  -6  -2    0.04    0.20
  -4  -6  -2    0.12    0.14
   4  -6   2    0.77    0.42
   4  -6   2   -0.01    0.14
   4   6   2    0.11    0.16
   4   6   2    0.21    0.19
   4   6   2    0.17    0.08
  -4   6  -2    0.08    0.18
   5  -6   2   17.58    1.05
   5  -6   2   16.96    1.32
  -5  -6  -2   17.71    0.90
  -5  -6  -2   18.33    1.08
   5   6   2   16.11    0.85
   5   6   2   17.36    0.74
  -5   6  -2   14.45    1.04
   5   6   2   16.14    0.87
  -6  -6  -2   19.23    0.98
  -6  -6  -2   19.79    1.16
   6  -6   2   21.68    1.23
   6  -6   2   18.79    1.46
   6   6   2   21.75    0.86
   6   6   2   19.82    0.98
  -6   6  -2   21.71    1.32
   6   6   2   21.97    1.00
  -7  -6  -2    4.23    0.65
   7  -6   2    4.21    0.86
   7  -6   2    4.62    0.69
  -7  -6  -2    4.37    0.41
   7   6   2    4.05    0.32
   7   6   2    4.99    0.55
  -7   6  -2    3.99    0.71
   7   6   2    4.12    0.53
  -8  -6  -2   12.17    0.89
   8  -6   2   12.03    0.96
   8  -6   2   12.81    1.54
  -8  -6  -2   11.64    0.73
   8   6   2   13.40    0.79
   8   6   2   10.62    0.60
  -8   6  -2    9.59    0.91
   8   6   2   10.94    0.72
  -9  -6  -2    5.90    0.77
  -9  -6  -2    5.88    0.51
  -9  -6  -2    5.77    0.73
   9  -6   2    6.93    1.15
   9  -6   2    5.29    0.79
   9   6   2    5.92    0.66
   9   6   2    7.28    0.60
  -9   6  -2    8.06    1.08
  -9   6  -2    5.91    0.82
 -10  -6  -2    1.52    0.44
  10  -6   2    1.86    0.72
 -10  -6  -2    1.17    0.36
  10  -6   2    1.23    0.44
 -10  -6  -2    1.91    0.38
 -10   6  -2    1.01    0.37
  10   6   2    1.49    0.38
 -10   6  -2    1.46    0.48
  10   6   2    2.11    0.44
  11  -6   2    3.85    0.97
 -11  -6  -2    5.40    0.50
 -11  -6  -2    4.63    0.69
  11  -6   2    2.52    0.61
 -11  -6  -2    4.92    0.73
 -11   6  -2    3.81    0.78
 -11   6  -2    5.19    0.81
  11   6   2    4.55    0.63
  11   6   2    4.92    0.69
 -12  -6  -2    1.97    0.39
  12  -6   2    1.10    0.45
 -12  -6  -2    1.05    0.40
  12  -6   2    3.09    0.91
 -12   6  -2    2.28    0.64
  12   6   2    2.56    0.52
 -13  -6  -2    5.26    0.53
  13  -6   2    3.92    1.10
  13  -6   2    6.05    1.00
 -13  -6  -2    5.87    0.78
  13   6   2    5.86    0.79
 -13   6  -2    5.89    1.03
  14  -6   2    3.13    0.78
 -14  -6  -2    3.20    0.52
  14  -6   2    1.78    0.81
 -14  -6  -2    3.38    0.59
  14   6   2    3.46    0.64
 -14   6  -2    3.33    0.82
  15  -6   2    0.53    0.41
 -15  -6  -2    0.81    0.27
  15  -6   2    1.18    0.73
 -15  -6  -2    0.28    0.23
 -15   6  -2    0.41    0.33
  15   6   2    0.28    0.28
  16  -6   2    3.63    0.86
 -16  -6  -2    2.03    0.43
 -16  -6  -2    2.77    0.51
 -16   6  -2    3.41    0.85
  16   6   2    1.82    0.52
 -17  -6  -2    0.43    0.17
 -17  -6  -2    0.56    0.26
  17  -6   2    0.91    0.51
  17   6   2    0.33    0.33
 -17   6  -2    0.36    0.28
  18  -6   2    0.63    0.48
 -18  -6  -2    0.19    0.17
 -18  -6  -2    0.42    0.21
  18   6   2    0.81    0.47
 -18   6  -2   -0.04    0.15
 -19  -6  -2    0.04    0.08
  19  -6   2   -0.04    0.30
  19   6   2   -0.11    0.31
 -19   6  -2    0.69    0.39
  20  -6   2    0.62    0.50
  20   6   2    1.59    0.66
 -20   6  -2    1.38    0.40
  20  -7  -2    0.47    0.46
  20   7  -2   -0.24    0.26
 -20   7   2   -0.25    0.12
  19  -7  -2    0.97    0.51
 -19   7   2    0.60    0.30
  19   7  -2    0.53    0.33
  18  -7  -2   -0.05    0.33
 -18   7   2    0.06    0.15
  18   7  -2   -0.02    0.24
  17  -7  -2    0.39    0.34
 -17   7   2    0.88    0.38
  17   7  -2    0.72    0.31
  16  -7  -2    0.60    0.35
 -16   7   2    0.53    0.31
  16   7  -2    0.02    0.17
  15  -7  -2    1.78    0.61
  15  -7  -2    0.95    0.61
  15   7  -2    1.20    0.32
 -15   7   2    1.42    0.50
  14  -7  -2    0.00    0.21
  14  -7  -2   -0.28    0.44
  14   7  -2    0.16    0.18
 -14   7   2    1.01    0.39
  14   7  -2    0.11    0.18
  13  -7  -2    0.08    0.42
  13  -7  -2   -0.05    0.20
  13   7  -2    0.22    0.15
 -13   7   2    0.05    0.21
  13   7  -2    0.13    0.15
  12  -7  -2    1.87    0.55
  12  -7  -2    1.48    0.63
 -12   7   2    0.65    0.28
  12   7  -2    1.17    0.23
  12   7  -2    0.99    0.21
  11  -7  -2   12.42    1.09
  11  -7  -2   10.89    1.56
  11   7  -2   11.41    0.52
 -11   7   2   12.35    1.13
  11   7  -2   12.46    0.53
  10  -7  -2    3.10    0.65
  10  -7  -2    4.57    0.80
  10  -7  -2    5.99    1.15
  10   7  -2    3.19    0.21
 -10   7   2    4.28    0.81
  10   7  -2    2.82    0.20
   9  -7  -2    1.05    0.41
   9  -7  -2    1.84    0.63
   9  -7  -2    1.60    0.46
  -9  -7   2    1.21    0.11
  -9   7   2    1.48    0.48
   8  -7  -2    6.37    1.11
  -8  -7   2    5.14    0.28
   8  -7  -2    6.25    0.88
   8  -7  -2    5.89    0.84
  -8   7   2    4.56    0.80
   7  -7  -2   -0.03    0.12
   7  -7  -2    0.22    0.25
   7  -7  -2   -0.11    0.22
  -7  -7   2    0.14    0.06
   7   7  -2    0.05    0.06
  -7   7   2    0.01    0.15
   7   7  -2    0.13    0.06
  -6  -7   2   24.95    0.94
   6  -7  -2   27.52    1.76
   6  -7  -2   26.72    1.41
   6  -7  -2   27.27    1.46
  -6  -7   2   25.84    0.95
  -6   7   2   25.42    1.48
   6   7  -2   25.21    0.84
   6   7  -2   25.16    0.84
   5  -7  -2    4.19    0.67
   5  -7  -2    4.08    0.83
   5  -7  -2    3.37    0.50
  -5  -7   2    4.31    0.47
  -5  -7   2    3.74    0.31
   5  -7  -2    4.19    0.65
  -5   7   2    4.69    0.73
   5   7  -2    3.62    0.28
   5   7  -2    3.65    0.28
   5   7  -2    2.88    0.29
   5   7  -2    3.75    0.23
  -4  -7   2    6.07    0.63
   4  -7  -2    4.27    0.80
   4  -7  -2    4.52    0.43
   4  -7  -2    6.37    0.77
  -4  -7   2    5.32    0.40
   4  -7  -2    4.55    0.68
   4   7  -2    5.14    0.37
   4   7  -2    5.23    0.30
   4   7  -2    5.25    0.41
   4   7  -2    4.84    0.36
  -4   7   2    4.50    0.70
   3  -7  -2    1.93    0.40
   3  -7  -2    1.39    0.28
  -3  -7   2    2.02    0.33
   3  -7  -2    1.16    0.43
   3  -7  -2    1.68    0.41
  -3  -7   2    1.77    0.38
   3   7  -2    2.59    0.40
  -3   7   2    1.23    0.38
   3   7  -2    2.18    0.26
   3   7  -2    1.93    0.30
   2  -7  -2    2.29    0.57
   2  -7  -2    2.79    0.48
   2  -7  -2    2.91    0.40
  -2  -7   2    2.62    0.50
  -2  -7   2    3.74    0.48
   2  -7  -2    4.41    0.63
  -2   7   2    3.61    0.61
   2   7  -2    3.07    0.42
   2   7  -2    2.78    0.25
   2   7  -2    3.85    0.51
   1  -7  -2    5.86    0.73
   1  -7  -2    8.26    0.63
   1  -7  -2    7.90    0.52
   1  -7  -2    9.41    1.15
  -1  -7   2    7.02    0.81
  -1  -7   2    7.96    0.47
  -1  -7   2    7.48    0.58
  -1  -7   2    7.69    0.39
  -1  -7   2    7.14    0.56
   1   7  -2    8.20    0.61
   1   7  -2    7.35    0.57
  -1   7   2    7.97    0.71
   0  -7  -2   20.24    1.00
   0  -7   2   20.48    1.06
   0  -7   2   20.20    1.26
   0  -7  -2   21.73    0.90
   0  -7  -2   20.83    1.10
   0  -7   2   19.75    0.81
   0  -7   2   20.95    1.09
   0  -7  -2   19.58    1.30
   0   7  -2   19.89    1.01
   0   7  -2   19.61    1.07
   1  -7   2   12.53    0.75
  -1  -7  -2   13.16    0.83
   1  -7   2   12.91    1.03
  -1  -7  -2   11.86    0.61
  -1  -7  -2    9.87    0.90
   1  -7   2   13.37    0.87
  -1  -7  -2   11.23    0.70
   1  -7   2   12.73    0.64
  -1   7  -2   12.91    0.87
   1   7   2   13.64    0.82
  -2  -7  -2    4.43    0.58
  -2  -7  -2    3.39    0.60
   2  -7   2    5.23    0.63
   2  -7   2    4.56    0.81
  -2  -7  -2    4.31    0.31
   2   7   2    3.92    0.53
  -2   7  -2    4.55    0.66
   2   7   2    3.72    0.52
   2   7   2    4.29    0.58
   3  -7   2    7.39    1.05
   3  -7   2    8.46    0.68
  -3  -7  -2    8.31    0.42
  -3  -7  -2    7.99    0.61
  -3  -7  -2    8.47    0.50
  -3  -7  -2    8.55    0.92
   3   7   2    8.89    0.52
   3   7   2    8.15    0.62
  -3   7  -2    7.51    0.72
   3   7   2    8.67    0.64
   4  -7   2    5.85    0.95
   4  -7   2    7.15    0.82
  -4  -7  -2    6.32    0.78
  -4  -7  -2    7.45    0.57
  -4   7  -2    7.33    0.72
   4   7   2    7.58    0.58
   4   7   2    6.13    0.55
   4   7   2    6.68    0.44
   5  -7   2    0.48    0.27
  -5  -7  -2    0.72    0.22
  -5  -7  -2    0.29    0.24
   5  -7   2    0.72    0.42
   5   7   2    1.02    0.20
  -5   7  -2    0.77    0.34
   5   7   2    0.55    0.23
   5   7   2    0.54    0.24
  -6  -7  -2    6.27    0.52
   6  -7   2    7.00    0.86
  -6  -7  -2    6.30    0.81
   6  -7   2    5.07    0.97
   6   7   2    5.96    0.54
   6   7   2    7.16    0.56
  -6   7  -2    8.87    1.15
   6   7   2    5.72    0.42
  -7  -7  -2    0.13    0.10
   7  -7   2    0.15    0.30
   7  -7   2    0.19    0.21
  -7  -7  -2    0.00    0.18
   7   7   2    0.31    0.20
  -7   7  -2    0.23    0.18
   7   7   2    0.07    0.15
   8  -7   2    4.19    0.70
   8  -7   2    3.29    0.86
  -8  -7  -2    3.59    0.50
  -8  -7  -2    4.50    0.66
   8   7   2    3.95    0.54
  -8   7  -2    4.00    0.79
   8   7   2    4.11    0.56
  -9  -7  -2    1.23    0.38
   9  -7   2    1.89    0.68
  -9  -7  -2    1.61    0.34
   9  -7   2    1.25    0.41
  -9   7  -2    1.68    0.49
   9   7   2    1.27    0.34
   9   7   2    2.10    0.42
  10  -7   2   12.17    1.07
 -10  -7  -2   13.71    0.82
 -10  -7  -2   11.16    0.89
  10  -7   2   14.73    1.85
 -10  -7  -2   11.07    0.91
 -10   7  -2   11.66    1.00
  10   7   2   11.95    0.84
  10   7   2   12.70    0.86
 -10   7  -2   11.30    1.08
  11  -7   2    7.21    1.06
  11  -7   2    9.11    1.46
 -11  -7  -2    6.93    0.59
 -11  -7  -2    7.93    0.90
  11   7   2    8.07    0.88
 -11   7  -2    8.42    1.05
 -11   7  -2    8.71    1.25
  11   7   2    8.70    0.89
 -12  -7  -2    0.51    0.24
  12  -7   2    1.37    0.49
 -12  -7  -2    1.83    0.37
  12  -7   2    0.81    0.58
  12   7   2    1.45    0.41
 -12   7  -2    1.41    0.48
 -13  -7  -2    1.05    0.35
 -13  -7  -2    1.04    0.30
  13  -7   2    1.16    0.71
  13  -7   2    0.35    0.28
  13   7   2    0.50    0.30
 -13   7  -2    0.79    0.43
  14  -7   2    0.56    0.38
 -14  -7  -2    1.32    0.38
 -14  -7  -2    1.26    0.31
  14  -7   2    1.85    0.83
  14   7   2    0.94    0.37
 -14   7  -2    0.94    0.42
 -15  -7  -2    4.31    0.61
  15  -7   2    2.85    0.74
 -15  -7  -2    4.59    0.63
  15  -7   2    4.47    1.28
 -15   7  -2    4.18    0.92
  15   7   2    3.22    0.64
  16  -7   2    0.44    0.35
 -16  -7  -2    0.22    0.21
  16   7   2    0.54    0.34
 -16   7  -2   -0.07    0.16
  17  -7   2    0.79    0.43
 -17  -7  -2    0.26    0.20
 -17   7  -2    2.00    0.66
  17   7   2    1.30    0.49
 -18  -7  -2    0.06    0.08
  18  -7   2    0.61    0.49
  18   7   2   -0.03    0.30
 -18   7  -2    0.08    0.25
 -19  -7  -2    1.48    0.27
  19  -7   2    0.38    0.44
 -19   7  -2    1.39    0.54
  19   7   2    0.99    0.52
 -20  -7  -2    0.03    0.07
  20  -7   2    0.49    0.50
 -20   7  -2    0.29    0.29
  20   7   2   -0.16    0.36
  20  -8  -2    0.48    0.37
  20   8  -2    0.68    0.40
 -20   8   2    0.10    0.13
  19  -8  -2    0.37    0.35
  19   8  -2    0.11    0.29
 -19   8   2    0.02    0.16
  18  -8  -2    0.11    0.32
 -18   8   2    0.34    0.31
  18   8  -2    0.42    0.26
  17  -8  -2    0.24    0.31
  17   8  -2    0.20    0.25
 -17   8   2    0.01    0.17
  16  -8  -2    0.28    0.35
 -16   8   2    0.30    0.26
  16   8  -2    0.91    0.31
  15  -8  -2    1.87    0.58
  15  -8  -2    0.76    0.75
 -15   8   2    0.81    0.41
  15   8  -2    1.93    0.40
  14  -8  -2   15.07    1.36
  14  -8  -2   15.56    2.11
  14   8  -2   15.42    0.85
 -14   8   2   15.50    1.42
  13  -8  -2    1.44    0.57
  13  -8  -2    0.22    0.50
 -13   8   2    1.32    0.51
  13   8  -2    1.14    0.26
  13   8  -2    1.42    0.28
  12  -8  -2    1.54    0.70
  12  -8  -2    1.50    0.56
 -12   8   2    1.61    0.57
  12   8  -2    1.89    0.31
  12   8  -2    2.26    0.33
  11  -8  -2    0.52    0.34
  11  -8  -2    0.09    0.41
  11   8  -2    0.66    0.18
 -11   8   2    0.45    0.33
  11   8  -2    0.43    0.16
  10  -8  -2    0.57    0.27
  10  -8  -2    0.94    0.42
  10  -8  -2    0.21    0.39
  10   8  -2    1.08    0.21
 -10   8   2    0.36    0.27
  10   8  -2    1.10    0.21
   9  -8  -2    6.26    0.93
   9  -8  -2    7.72    1.06
  -9  -8   2    6.57    0.33
   9  -8  -2    7.14    1.23
   9   8  -2    6.30    0.37
  -9   8   2    8.87    1.21
   9   8  -2    6.00    0.31
   9   8  -2    6.60    0.38
   8  -8  -2    8.65    1.08
  -8  -8   2   11.07    0.51
   8  -8  -2   10.57    0.94
   8  -8  -2   11.79    1.58
   8   8  -2    9.83    0.49
   8   8  -2   10.25    0.43
   8   8  -2   10.44    0.51
  -8   8   2   10.14    0.99
   7  -8  -2    0.04    0.14
   7  -8  -2    0.22    0.33
   7  -8  -2   -0.20    0.15
  -7  -8   2    0.36    0.11
  -7  -8   2    0.13    0.10
   7   8  -2    0.09    0.10
   7   8  -2    0.22    0.12
  -7   8   2    0.10    0.16
   7   8  -2    0.19    0.06
   6  -8  -2    0.50    0.41
   6  -8  -2    1.31    0.41
  -6  -8   2    1.47    0.25
   6  -8  -2    2.00    0.50
  -6  -8   2    1.05    0.23
  -6   8   2    0.84    0.34
   6   8  -2    1.26    0.24
   6   8  -2    1.48    0.25
   6   8  -2    1.59    0.15
  -5  -8   2    6.77    0.47
   5  -8  -2    6.31    0.55
   5  -8  -2    7.82    0.95
   5  -8  -2    7.68    0.95
   5  -8  -2    5.85    1.02
  -5  -8   2    5.93    0.53
   5   8  -2    6.94    0.38
   5   8  -2    6.52    0.45
  -5   8   2    6.41    0.92
   5   8  -2    7.50    0.52
   5   8  -2    6.92    0.47
   4  -8  -2    1.83    0.46
   4  -8  -2    2.24    0.41
   4  -8  -2    2.02    0.45
  -4  -8   2    2.61    0.47
  -4  -8   2    1.48    0.27
   4  -8  -2    2.82    0.70
   4   8  -2    1.44    0.28
   4   8  -2    1.58    0.30
   4   8  -2    2.11    0.36
  -4   8   2    1.66    0.45
   4   8  -2    1.73    0.24
   3  -8  -2    4.85    0.86
   3  -8  -2    5.55    0.48
  -3  -8   2    5.99    0.49
   3  -8  -2    6.50    0.78
   3  -8  -2    6.51    0.84
  -3  -8   2    5.09    0.68
   3   8  -2    5.14    0.46
   3   8  -2    5.73    0.49
  -3   8   2    5.79    0.82
   3   8  -2    5.97    0.39
  -2  -8   2    0.37    0.07
   2  -8  -2    0.22    0.21
   2  -8  -2    0.34    0.33
   2  -8  -2    0.24    0.21
   2  -8  -2    0.46    0.18
  -2  -8   2    0.65    0.20
  -2  -8   2    0.33    0.23
   2   8  -2    0.60    0.22
  -2   8   2    0.35    0.18
   2   8  -2    0.45    0.12
   2   8  -2    0.31    0.15
  -1  -8   2   12.27    0.55
  -1  -8   2   13.77    0.83
   1  -8  -2   12.92    1.10
   1  -8  -2   11.56    0.80
   1  -8  -2   12.62    0.70
   1  -8  -2   12.35    0.89
  -1  -8   2   12.85    0.65
  -1  -8   2   13.23    1.01
   1   8  -2   11.13    0.76
  -1   8   2   13.60    0.95
   1   8  -2   12.92    0.84
   0  -8   2    0.35    0.19
   0  -8   2    0.30    0.11
   0  -8  -2    0.15    0.17
   0  -8  -2    0.38    0.23
   0  -8   2    0.51    0.33
   0  -8   2   -0.02    0.07
   0  -8  -2    0.27    0.33
   0  -8  -2    0.34    0.13
   0   8  -2    0.03    0.07
   0   8  -2    0.09    0.19
   0   8   2    0.23    0.16
  -1  -8  -2   25.92    1.15
  -1  -8  -2   24.37    1.50
   1  -8   2   25.83    1.04
  -1  -8  -2   24.41    1.00
   1  -8   2   24.17    1.28
   1  -8   2   23.96    1.52
   1  -8   2   25.46    1.18
  -1  -8  -2   23.07    1.23
  -1   8  -2   26.97    1.38
  -2  -8  -2    0.98    0.38
  -2  -8  -2    0.63    0.21
   2  -8   2    0.22    0.20
   2  -8   2    0.61    0.26
   2  -8   2    0.91    0.25
  -2  -8  -2    1.13    0.22
  -2  -8  -2    0.31    0.18
   2  -8   2    0.75    0.42
  -2   8  -2    0.34    0.20
   2   8   2    0.66    0.26
   2   8   2    0.26    0.23
  -3  -8  -2    0.24    0.09
  -3  -8  -2    0.20    0.24
  -3  -8  -2    0.34    0.17
   3  -8   2   -0.09    0.11
  -3  -8  -2   -0.05    0.09
   3  -8   2   -0.06    0.22
   3   8   2   -0.11    0.14
   3   8   2    0.07    0.16
  -3   8  -2    0.27    0.20
  -4  -8  -2    1.76    0.37
   4  -8   2    1.39    0.38
  -4  -8  -2    1.54    0.43
   4  -8   2    1.05    0.49
  -4   8  -2    1.60    0.44
   4   8   2    1.66    0.38
   4   8   2    2.32    0.42
   5  -8   2   11.10    0.88
   5  -8   2   14.68    1.70
  -5  -8  -2   12.92    0.80
  -5  -8  -2   11.58    0.94
   5   8   2   10.94    0.76
   5   8   2   11.38    0.79
  -5   8  -2   11.45    0.98
   6  -8   2    0.24    0.23
   6  -8   2    0.19    0.34
  -6  -8  -2    0.65    0.22
  -6  -8  -2    0.98    0.35
   6   8   2   -0.08    0.13
   6   8   2    0.85    0.27
  -6   8  -2    0.11    0.15
  -7  -8  -2    5.66    0.52
   7  -8   2    8.07    0.99
   7  -8   2    6.42    1.15
  -7  -8  -2    7.42    0.88
   7   8   2    6.66    0.60
  -7   8  -2    8.14    1.10
   7   8   2    7.17    0.62
  -8  -8  -2    1.65    0.34
  -8  -8  -2    1.26    0.37
   8  -8   2    1.98    0.73
   8  -8   2    1.56    0.48
   8   8   2    1.75    0.39
  -8   8  -2    2.54    0.63
   8   8   2    1.70    0.40
  -9  -8  -2    3.77    0.54
   9  -8   2    3.73    0.72
   9  -8   2    3.77    0.95
  -9  -8  -2    3.74    0.62
   9   8   2    4.48    0.63
   9   8   2    3.81    0.57
  -9   8  -2    4.08    0.83
  10  -8   2    0.28    0.43
 -10  -8  -2    0.09    0.06
  10  -8   2   -0.11    0.19
 -10  -8  -2    0.00    0.20
  10   8   2    0.04    0.22
  10   8   2    0.06    0.19
 -10   8  -2    0.20    0.21
 -11  -8  -2    0.08    0.12
 -11  -8  -2    0.10    0.17
  11  -8   2    0.34    0.31
  11  -8   2    0.08    0.42
  11   8   2    0.22    0.21
 -11   8  -2    0.07    0.22
 -11   8  -2   -0.03    0.13
  12  -8   2    4.01    0.81
  12  -8   2    3.73    1.10
 -12  -8  -2    3.99    0.58
 -12  -8  -2    3.54    0.58
  12   8   2    4.61    0.72
 -12   8  -2    4.18    0.90
  13  -8   2    0.81    0.44
 -13  -8  -2    1.68    0.36
  13  -8   2    1.42    0.76
 -13  -8  -2    0.47    0.24
 -13   8  -2    0.67    0.38
  13   8   2    1.63    0.45
  14  -8   2    1.14    0.53
  14  -8   2    1.49    0.78
 -14  -8  -2    2.34    0.46
 -14  -8  -2    2.72    0.45
 -14   8  -2    2.20    0.69
  14   8   2    1.98    0.55
 -15  -8  -2    0.39    0.19
 -15  -8  -2   -0.04    0.06
  15  -8   2    0.41    0.30
  15  -8   2   -0.34    0.57
 -15   8  -2    0.03    0.17
  15   8   2   -0.02    0.26
 -16  -8  -2    0.69    0.22
  16  -8   2    0.16    0.64
  16  -8   2    0.95    0.47
 -16  -8  -2    0.51    0.19
 -16   8  -2    1.16    0.52
  16   8   2    0.24    0.33
  17  -8   2   -0.10    0.32
 -17  -8  -2    0.13    0.09
 -17   8  -2    0.04    0.22
  17   8   2   -0.37    0.22
  18  -8   2    1.17    0.56
 -18   8  -2    0.18    0.25
  18   8   2    0.91    0.42
 -19  -8  -2    0.69    0.17
  19  -8   2   -0.21    0.30
 -19   8  -2    0.77    0.47
  19   8   2   -0.02    0.34
  20  -9  -2    0.15    0.38
 -20   9   2    0.63    0.28
  20   9  -2    0.38    0.37
  19  -9  -2    0.36    0.44
  19   9  -2    0.05    0.28
 -19   9   2    0.09    0.22
  18  -9  -2   -0.08    0.31
 -18   9   2   -0.08    0.13
  18   9  -2    0.25    0.28
  17  -9  -2    0.06    0.35
  17   9  -2    0.35    0.28
 -17   9   2    0.75    0.37
  16  -9  -2    0.06    0.24
  16   9  -2   -0.07    0.21
 -16   9   2    0.15    0.20
  15  -9  -2    0.58    0.66
  15  -9  -2    0.20    0.37
  15   9  -2   -0.16    0.15
 -15   9   2    0.21    0.23
  14  -9  -2    0.46    0.63
  14  -9  -2   -0.16    0.21
  14   9  -2    0.16    0.19
 -14   9   2    0.13    0.24
  13  -9  -2    0.08    0.52
  13  -9  -2    0.08    0.25
 -13   9   2    0.05    0.14
  13   9  -2   -0.13    0.13
  12  -9  -2    3.89    1.08
  12  -9  -2    3.19    0.72
  12   9  -2    4.02    0.47
 -12   9   2    3.21    0.79
  12   9  -2    3.95    0.46
  11  -9  -2    1.74    0.84
  11  -9  -2    1.83    0.60
 -11   9   2    0.67    0.39
  11   9  -2    1.13    0.26
  11   9  -2    0.68    0.22
 -10  -9   2    1.07    0.14
  10  -9  -2    1.62    0.49
  10  -9  -2    0.96    0.69
  10  -9  -2    1.47    0.52
  10   9  -2    1.35    0.26
  10   9  -2    1.06    0.24
 -10   9   2    1.50    0.53
  -9  -9   2    0.96    0.17
   9  -9  -2    0.61    0.48
   9  -9  -2    1.26    0.45
   9  -9  -2    0.97    0.39
  -9   9   2    0.99    0.41
   9   9  -2    0.61    0.12
   9   9  -2    0.86    0.22
   9   9  -2    0.79    0.20
   8  -9  -2   -0.04    0.10
   8  -9  -2    0.43    0.31
   8  -9  -2    0.22    0.44
  -8  -9   2    0.05    0.06
  -8   9   2    0.08    0.17
   8   9  -2    0.07    0.05
   8   9  -2   -0.02    0.13
   8   9  -2    0.23    0.14
  -7  -9   2    0.23    0.13
   7  -9  -2    0.33    0.27
  -7  -9   2    0.26    0.12
   7  -9  -2    0.13    0.10
   7  -9  -2   -0.11    0.25
   7  -9  -2   -0.04    0.15
   7   9  -2    0.16    0.05
   7   9  -2   -0.04    0.11
  -7   9   2    0.05    0.17
   7   9  -2    0.11    0.12
   6  -9  -2    8.52    0.69
  -6  -9   2    9.14    0.57
   6  -9  -2    8.34    0.84
   6  -9  -2    9.46    1.36
  -6  -9   2    7.91    0.62
   6  -9  -2    9.45    1.08
   6   9  -2    8.92    0.47
  -6   9   2    8.94    1.14
   6   9  -2    8.73    0.57
   6   9  -2    9.39    0.59
   5  -9  -2    4.03    0.69
   5  -9  -2    3.21    0.78
  -5  -9   2    4.73    0.42
  -5  -9   2    3.53    0.54
   5  -9  -2    5.22    0.68
   5  -9  -2    4.80    0.79
   5   9  -2    4.10    0.40
   5   9  -2    4.99    0.45
  -5   9   2    5.30    0.85
   5   9  -2    4.85    0.54
   5   9  -2    4.49    0.32
   4  -9  -2    0.44    0.36
   4  -9  -2    1.13    0.38
  -4  -9   2    1.52    0.31
   4  -9  -2    1.20    0.28
  -4  -9   2    0.55    0.27
   4  -9  -2    1.79    0.48
  -4   9   2    1.18    0.39
   4   9  -2    0.99    0.27
   4   9  -2    0.78    0.24
   4   9  -2    0.93    0.19
  -3  -9   2    0.93    0.25
   3  -9  -2    0.28    0.35
  -3  -9   2    0.16    0.21
   3  -9  -2    1.73    0.45
   3  -9  -2    0.72    0.28
   3  -9  -2    0.73    0.20
   3   9  -2    1.09    0.28
   3   9  -2    0.95    0.29
  -3   9   2    0.77    0.31
  -2  -9   2   16.39    0.57
   2  -9  -2   14.93    1.29
  -2  -9   2   15.56    1.11
   2  -9  -2   16.05    0.86
   2  -9  -2   15.21    1.06
  -2  -9   2   16.23    0.93
   2  -9  -2   14.86    0.98
  -2   9   2   15.26    1.10
   2   9  -2   14.99    0.95
   2   9  -2   14.03    0.88
   1  -9  -2    6.73    0.67
   1  -9  -2    7.86    0.67
   1  -9  -2    7.50    1.08
  -1  -9   2    7.42    0.99
  -1  -9   2    7.85    0.64
   1  -9  -2    6.64    0.51
  -1  -9   2    7.02    0.41
  -1  -9   2    6.19    0.47
   1   9  -2    7.32    0.66
   1   9  -2    7.26    0.64
  -1   9   2    7.64    0.98
   0  -9   2   12.40    1.08
   0  -9  -2   14.57    0.87
   0  -9  -2   11.55    0.89
   0  -9  -2   12.53    0.70
   0  -9   2   12.77    0.89
   0  -9  -2   14.34    1.52
   0  -9   2   11.67    0.62
   0   9  -2   11.52    0.88
   0   9  -2   12.76    1.60
   0   9   2   12.42    0.94
  -1  -9  -2   -0.06    0.13
   1  -9   2    0.00    0.23
   1  -9   2    0.12    0.06
  -1  -9  -2    0.11    0.06
   1  -9   2    0.09    0.20
   1  -9   2    0.20    0.14
  -1  -9  -2    0.53    0.34
  -1  -9  -2   -0.07    0.10
   1   9   2    0.47    0.19
  -1   9  -2    0.12    0.15
  -2  -9  -2   12.22    0.73
   2  -9   2   12.51    0.94
   2  -9   2   11.60    0.70
  -2  -9  -2   11.57    0.84
  -2  -9  -2   12.76    0.63
   2  -9   2   12.15    0.84
  -2  -9  -2   14.30    1.14
   2   9   2   12.97    0.96
  -2   9  -2   12.20    0.97
   3  -9   2    0.46    0.16
   3  -9   2   -0.19    0.17
   3  -9   2    0.02    0.15
  -3  -9  -2    0.15    0.06
  -3  -9  -2   -0.17    0.15
  -3  -9  -2    0.30    0.16
  -3  -9  -2    0.03    0.12
   3   9   2   -0.04    0.19
   3   9   2    0.02    0.13
  -3   9  -2   -0.06    0.08
   4  -9   2    0.55    0.38
  -4  -9  -2    1.43    0.45
   4  -9   2    0.92    0.34
  -4  -9  -2    1.37    0.34
   4   9   2    0.68    0.28
  -4   9  -2    1.13    0.37
   4   9   2    0.96    0.31
  -5  -9  -2    2.14    0.42
   5  -9   2    2.27    0.69
  -5  -9  -2    1.48    0.44
   5  -9   2    2.98    0.60
   5   9   2    1.63    0.42
   5   9   2    2.52    0.48
  -5   9  -2    1.17    0.42
  -6  -9  -2    7.04    0.61
   6  -9   2    6.56    1.18
   6  -9   2    7.13    0.97
  -6  -9  -2    7.32    0.91
  -6   9  -2   10.73    1.30
   6   9   2    7.22    0.80
   6   9   2    7.15    0.81
   7  -9   2    3.58    0.92
  -7  -9  -2    2.14    0.41
  -7  -9  -2    2.14    0.51
   7  -9   2    1.28    0.43
   7   9   2    1.27    0.36
   7   9   2    1.44    0.39
  -7   9  -2    2.11    0.57
   8  -9   2   -0.31    0.26
  -8  -9  -2    0.13    0.23
  -8  -9  -2    0.13    0.11
   8  -9   2    0.48    0.31
  -8   9  -2    0.65    0.35
   8   9   2    0.23    0.20
   8   9   2    0.85    0.31
  -9  -9  -2    0.17    0.25
  -9  -9  -2    0.25    0.16
   9  -9   2   -0.05    0.28
   9  -9   2    0.04    0.41
   9   9   2    0.27    0.26
  -9   9  -2    0.37    0.26
   9   9   2    0.28    0.24
 -10  -9  -2    2.17    0.49
  10  -9   2    3.61    1.04
  10  -9   2    2.51    0.66
 -10  -9  -2    2.93    0.48
  10   9   2    3.12    0.59
 -10   9  -2    2.41    0.65
 -11  -9  -2    0.23    0.20
  11  -9   2   -0.05    0.23
  11  -9   2   -0.06    0.34
 -11  -9  -2    0.18    0.11
 -11   9  -2   -0.07    0.23
 -11   9  -2    0.22    0.25
  11   9   2   -0.12    0.17
  12  -9   2    0.55    0.61
 -12  -9  -2    2.29    0.42
 -12  -9  -2    1.92    0.44
  12  -9   2    1.16    0.49
 -12   9  -2    0.90    0.43
  12   9   2    1.86    0.46
  13  -9   2    2.43    0.67
 -13  -9  -2    2.45    0.47
  13  -9   2    3.10    1.08
 -13  -9  -2    2.59    0.46
 -13   9  -2    3.54    0.87
  13   9   2    3.43    0.67
 -14  -9  -2    1.87    0.37
  14  -9   2    1.86    0.89
 -14  -9  -2    1.64    0.36
  14  -9   2    2.38    0.71
  14   9   2    1.58    0.49
 -14   9  -2    1.17    0.55
  15  -9   2    0.80    0.41
 -15  -9  -2    0.22    0.17
 -15  -9  -2    0.66    0.19
  15  -9   2    1.39    0.80
 -15   9  -2   -0.09    0.20
  15   9   2    0.71    0.38
 -16  -9  -2    0.04    0.07
  16  -9   2   -0.07    0.64
  16  -9   2   -0.05    0.27
 -16   9  -2    0.17    0.22
  16   9   2    0.03    0.29
  17  -9   2    0.53    0.40
 -17  -9  -2    0.14    0.07
 -17   9  -2   -0.01    0.20
  17   9   2    0.11    0.30
 -18  -9  -2    0.49    0.15
  18  -9   2    1.20    0.62
 -18   9  -2    0.33    0.23
  18   9   2    0.17    0.32
  19  -9   2   -0.14    0.37
 -19  -9  -2    0.30    0.09
 -19   9  -2    0.78    0.52
  19   9   2    0.68    0.50
  19 -10  -2   -0.12    0.37
  19  10  -2   -0.11    0.29
 -19  10   2    0.42    0.40
  18 -10  -2   -0.05    0.32
 -18  10   2    0.01    0.18
  18  10  -2    0.48    0.31
  17 -10  -2    0.78    0.56
  17  10  -2    0.81    0.35
 -17  10   2    1.57    0.60
  16 -10  -2    0.09    0.43
 -16  10   2    0.40    0.29
  16  10  -2    0.39    0.25
  15 -10  -2    1.04    0.52
  15 -10  -2    1.65    1.02
 -15  10   2    0.94    0.49
  15  10  -2    0.90    0.32
  14 -10  -2    1.18    0.74
  14 -10  -2    0.10    0.25
 -14  10   2    0.57    0.41
  14  10  -2    0.76    0.29
  13 -10  -2    0.03    0.49
  13 -10  -2    0.17    0.32
 -13  10   2   -0.01    0.18
  13  10  -2    0.51    0.22
  12 -10  -2    0.21    0.30
  12 -10  -2   -0.33    0.47
 -12  10   2    0.43    0.30
  12  10  -2    0.11    0.16
  11 -10  -2    0.26    0.53
  11 -10  -2    0.07    0.28
  11  10  -2    0.41    0.20
  11  10  -2    0.27    0.17
 -11  10   2    0.17    0.25
 -10 -10   2    0.35    0.09
  10 -10  -2    0.31    0.26
  10 -10  -2   -0.08    0.37
  10 -10  -2    0.91    0.40
  10  10  -2    0.70    0.23
  10  10  -2    0.22    0.17
 -10  10   2    0.37    0.31
   9 -10  -2    0.59    0.58
   9 -10  -2    1.08    0.45
   9 -10  -2    0.63    0.39
  -9 -10   2    0.49    0.13
   9  10  -2    0.24    0.20
   9  10  -2    0.25    0.18
  -9  10   2    0.60    0.30
   8 -10  -2    2.04    0.44
   8 -10  -2    1.73    0.53
  -8 -10   2    2.29    0.34
   8 -10  -2    2.90    0.88
   8 -10  -2    1.40    0.45
  -8 -10   2    1.51    0.25
   8  10  -2    2.27    0.38
   8  10  -2    1.09    0.20
   8  10  -2    1.56    0.32
  -8  10   2    1.81    0.58
   7 -10  -2    0.44    0.28
  -7 -10   2    0.07    0.15
   7 -10  -2    0.11    0.12
   7 -10  -2    0.50    0.41
  -7 -10   2    0.25    0.12
   7 -10  -2    0.16    0.25
   7  10  -2    0.08    0.15
   7  10  -2    0.15    0.15
   7  10  -2    0.04    0.05
  -7  10   2   -0.03    0.15
   6 -10  -2    0.84    0.53
   6 -10  -2    0.93    0.38
  -6 -10   2    1.86    0.41
  -6 -10   2    2.32    0.38
   6 -10  -2    1.52    0.35
   6 -10  -2    1.29    0.44
   6  10  -2    1.23    0.30
   6  10  -2    2.34    0.32
   6  10  -2    1.64    0.33
  -6  10   2    1.27    0.48
   6  10  -2    1.77    0.37
   5 -10  -2    4.10    0.93
  -5 -10   2    3.97    0.53
  -5 -10   2    4.75    0.69
   5 -10  -2    2.94    0.48
   5 -10  -2    3.84    0.73
   5 -10  -2    4.96    0.79
   5  10  -2    4.46    0.44
  -5  10   2    5.17    0.90
   5  10  -2    4.80    0.59
   4 -10  -2    0.11    0.35
  -4 -10   2    0.40    0.15
   4 -10  -2    0.23    0.21
  -4 -10   2    0.06    0.19
   4 -10  -2    0.35    0.15
   4 -10  -2    0.07    0.20
   4  10  -2    0.19    0.14
  -4  10   2    0.37    0.24
   4  10  -2    0.33    0.21
  -3 -10   2    1.16    0.29
   3 -10  -2    0.99    0.36
   3 -10  -2    0.19    0.32
  -3 -10   2    0.47    0.28
   3 -10  -2    1.22    0.39
   3 -10  -2    1.10    0.28
   3  10  -2    0.74    0.25
   3  10  -2    0.56    0.27
  -3  10   2    0.94    0.36
  -2 -10   2    1.38    0.13
   2 -10  -2    1.19    0.36
   2 -10  -2    1.70    0.35
   2 -10  -2    2.39    0.56
  -2 -10   2    0.86    0.41
  -2 -10   2    2.12    0.44
   2 -10  -2    0.94    0.47
  -2  10   2    1.68    0.46
   2  10  -2    1.09    0.35
   2  10  -2    1.77    0.39
   1 -10  -2    1.94    0.66
  -1 -10   2    1.26    0.42
  -1 -10   2    1.44    0.30
   1 -10  -2    1.91    0.44
   1 -10  -2    1.49    0.31
  -1 -10   2    1.73    0.25
   1 -10  -2    1.93    0.47
  -1 -10   2    1.87    0.41
   1  10  -2    2.40    0.50
   1  10  -2    1.09    0.38
  -1  10   2    1.34    0.42
   0 -10   2   -0.02    0.12
   0 -10   2    0.21    0.20
   0 -10  -2    0.13    0.18
   0 -10  -2    0.01    0.05
   0 -10  -2   -0.04    0.23
   0 -10   2    0.07    0.07
   0 -10   2    0.08    0.22
   0 -10  -2   -0.03    0.13
   0  10  -2    0.26    0.16
   0  10   2    0.12    0.12
   1 -10   2    0.39    0.17
  -1 -10  -2    0.42    0.31
  -1 -10  -2    0.00    0.13
  -1 -10  -2    0.17    0.08
   1 -10   2    0.19    0.20
   1 -10   2    0.20    0.25
   1 -10   2    0.16    0.08
  -1 -10  -2    0.09    0.13
  -1  10  -2    0.05    0.09
   1  10   2    0.05    0.11
   2 -10   2    1.74    0.43
  -2 -10  -2    1.32    0.35
  -2 -10  -2    0.65    0.35
  -2 -10  -2    1.71    0.28
   2 -10   2    1.43    0.41
   2 -10   2    1.93    0.36
  -2 -10  -2    1.58    0.33
   2 -10   2    1.56    0.54
  -2  10  -2    1.28    0.39
   2  10   2    1.71    0.45
   3 -10   2    3.12    0.57
  -3 -10  -2    2.53    0.24
  -3 -10  -2    2.01    0.60
  -3 -10  -2    3.40    0.57
   3 -10   2    3.47    0.50
   3 -10   2    2.70    0.73
  -3 -10  -2    3.75    0.48
  -3  10  -2    3.51    0.70
   3  10   2    2.27    0.50
   4 -10   2    0.62    0.30
  -4 -10  -2    1.64    0.39
   4 -10   2    0.72    0.21
  -4 -10  -2    1.23    0.46
   4 -10   2    0.24    0.33
  -4 -10  -2    1.21    0.17
   4  10   2    0.91    0.36
  -4  10  -2    1.14    0.42
   4  10   2    0.59    0.28
   5 -10   2    4.61    0.75
  -5 -10  -2    4.40    0.77
  -5 -10  -2    5.13    0.67
   5 -10   2    5.43    1.05
   5  10   2    4.53    0.67
  -5  10  -2    5.69    0.95
   5  10   2    4.95    0.71
  -6 -10  -2    0.20    0.14
   6 -10   2    0.41    0.28
   6 -10   2    0.50    0.44
  -6 -10  -2    0.43    0.30
  -6  10  -2    0.47    0.27
   6  10   2    0.48    0.28
   6  10   2    0.22    0.26
  -7 -10  -2    3.04    0.62
   7 -10   2    2.92    0.90
  -7 -10  -2    2.23    0.44
   7 -10   2    2.33    0.59
  -7  10  -2    2.77    0.69
   7  10   2    2.23    0.47
   7  10   2    2.06    0.49
   8 -10   2   -0.01    0.19
  -8 -10  -2    0.09    0.10
  -8 -10  -2    0.00    0.24
   8 -10   2    0.04    0.33
  -8  10  -2    0.79    0.36
   8  10   2    0.16    0.23
   9 -10   2    0.71    0.42
   9 -10   2    0.17    0.45
  -9 -10  -2    1.31    0.33
  -9 -10  -2    1.30    0.40
   9  10   2    1.29    0.41
  -9  10  -2    2.25    0.66
 -10 -10  -2    0.12    0.10
  10 -10   2    0.08    0.44
  10 -10   2    0.16    0.30
 -10 -10  -2    0.17    0.24
 -10  10  -2    0.44    0.31
  10  10   2   -0.10    0.21
  11 -10   2    0.90    0.46
 -11 -10  -2    1.52    0.41
 -11 -10  -2    1.46    0.36
  11 -10   2    1.20    0.68
 -11  10  -2    1.08    0.48
  11  10   2    0.76    0.37
 -12 -10  -2    3.24    0.56
 -12 -10  -2    4.39    0.62
  12 -10   2    4.13    0.91
  12 -10   2    3.33    1.07
  12  10   2    3.72    0.68
 -12  10  -2    2.55    0.75
 -13 -10  -2    0.32    0.14
  13 -10   2    0.37    0.63
  13 -10   2    0.12    0.27
 -13 -10  -2   -0.04    0.15
  13  10   2    0.19    0.25
 -13  10  -2    0.30    0.26
 -14 -10  -2    0.04    0.09
  14 -10   2    0.29    0.52
  14 -10   2    0.07    0.26
 -14 -10  -2    0.25    0.18
 -14  10  -2    0.13    0.13
  14  10   2    0.09    0.28
  15 -10   2    0.53    0.38
  15 -10   2    0.70    0.75
 -15 -10  -2    0.30    0.12
 -15  10  -2    0.20    0.23
  15  10   2    0.74    0.41
  16 -10   2    0.24    0.41
 -16 -10  -2    0.26    0.10
  16 -10   2    0.55    0.90
 -16  10  -2    0.11    0.19
  16  10   2    0.56    0.40
 -17 -10  -2    0.70    0.18
  17 -10   2    0.58    0.45
 -17  10  -2    0.07    0.23
  17  10   2    1.24    0.54
 -18 -10  -2    0.92    0.16
  18 -10   2    1.41    0.78
 -18  10  -2    0.82    0.43
  18  10   2    1.26    0.50
  18 -11  -2    0.35    0.38
  18  11  -2    0.11    0.28
 -18  11   2    0.19    0.22
  17 -11  -2    0.23    0.41
 -17  11   2    0.54    0.42
  17  11  -2    0.56    0.35
  16 -11  -2    0.35    0.40
 -16  11   2   -0.13    0.12
  16  11  -2    0.27    0.26
  15 -11  -2   -0.17    0.25
  15 -11  -2    0.23    0.67
 -15  11   2    0.19    0.17
  15  11  -2   -0.07    0.20
  14 -11  -2    0.57    0.62
  14 -11  -2    0.84    0.43
 -14  11   2    0.28    0.30
  14  11  -2    0.76    0.31
  13 -11  -2    0.30    0.58
  13 -11  -2   -0.02    0.25
  13  11  -2    0.00    0.20
 -13  11   2    0.17    0.23
  12 -11  -2    0.15    0.29
  12 -11  -2    0.48    0.62
  12  11  -2   -0.05    0.17
 -12  11   2    0.03    0.16
  11 -11  -2    2.50    0.98
  11 -11  -2    2.12    0.64
  11  11  -2    2.67    0.47
 -11  11   2    3.18    0.83
  10 -11  -2    1.32    0.50
  10 -11  -2    2.73    1.04
  10 -11  -2    1.43    0.47
 -10 -11   2    2.29    0.29
 -10  11   2    2.06    0.64
  10  11  -2    2.40    0.43
   9 -11  -2    0.51    0.21
   9 -11  -2    0.85    0.36
   9 -11  -2    0.46    0.39
   9 -11  -2    0.50    0.53
  -9 -11   2    0.59    0.17
   9  11  -2    0.80    0.29
   9  11  -2    0.45    0.25
  -9  11   2    1.13    0.48
   8 -11  -2   -0.01    0.37
   8 -11  -2    0.80    0.32
   8 -11  -2    0.38    0.17
  -8 -11   2    0.03    0.12
   8 -11  -2    0.06    0.27
  -8 -11   2    0.22    0.10
   8  11  -2    0.32    0.24
  -8  11   2    0.12    0.12
   8  11  -2    0.22    0.18
   7 -11  -2    0.75    0.57
  -7 -11   2    0.99    0.30
   7 -11  -2    1.18    0.30
   7 -11  -2    0.82    0.41
  -7 -11   2    1.07    0.25
   7 -11  -2    1.19    0.46
   7  11  -2    1.21    0.33
  -7  11   2    0.76    0.38
   7  11  -2    1.89    0.41
  -6 -11   2    9.41    0.79
  -6 -11   2    9.67    0.68
   6 -11  -2   10.93    1.22
   6 -11  -2    9.27    1.23
   6 -11  -2    8.54    0.73
   6 -11  -2    8.35    1.42
   6  11  -2    9.05    0.72
  -6  11   2   11.10    1.09
  -5 -11   2    0.18    0.13
   5 -11  -2    0.13    0.21
  -5 -11   2    0.42    0.26
   5 -11  -2    0.33    0.25
   5 -11  -2    0.19    0.11
   5 -11  -2    0.11    0.36
   5  11  -2    0.11    0.09
   5  11  -2    0.14    0.22
  -5  11   2    0.30    0.22
   4 -11  -2    4.36    0.81
   4 -11  -2    3.65    0.54
   4 -11  -2    3.95    0.69
  -4 -11   2    2.19    0.54
   4 -11  -2    3.79    0.92
  -4 -11   2    4.61    0.64
   4  11  -2    3.50    0.57
   4  11  -2    4.62    0.67
  -4  11   2    4.58    0.84
  -3 -11   2    1.77    0.53
  -3 -11   2    2.41    0.47
   3 -11  -2    2.23    0.75
   3 -11  -2    1.49    0.33
   3 -11  -2    1.67    0.50
   3 -11  -2    1.82    0.49
   3  11  -2    1.27    0.33
   3  11  -2    1.68    0.43
  -3  11   2    1.30    0.42
   2 -11  -2    7.76    0.61
   2 -11  -2    8.07    0.95
   2 -11  -2    5.34    1.02
  -2 -11   2    7.21    1.04
  -2 -11   2    7.45    0.36
  -2 -11   2    9.23    0.75
   2 -11  -2    8.18    1.04
   2  11  -2    7.17    0.69
  -2  11   2    7.60    1.06
   2  11  -2    9.05    0.96
  -1 -11   2    1.40    0.23
  -1 -11   2    1.35    0.38
  -1 -11   2    1.17    0.49
   1 -11  -2    0.65    0.29
   1 -11  -2    1.79    0.62
   1 -11  -2    1.66    0.48
   1 -11  -2    1.46    0.31
   1  11  -2    0.98    0.32
  -1  11   2    0.95    0.35
   0 -11   2    0.16    0.32
   0 -11  -2   -0.24    0.09
   0 -11   2    0.12    0.06
   0 -11   2    0.22    0.22
   0 -11   2    0.13    0.18
   0 -11  -2    0.07    0.04
   0 -11  -2    0.14    0.18
   0 -11  -2    0.49    0.39
   0  11   2    0.03    0.11
   0  11  -2    0.43    0.23
   1 -11   2    4.05    0.51
   1 -11   2    3.30    0.65
  -1 -11  -2    2.49    0.65
   1 -11   2    3.91    0.60
  -1 -11  -2    3.07    0.61
  -1 -11  -2    2.97    0.42
  -1  11  -2    2.50    0.57
   1  11   2    2.11    0.50
   2 -11   2    0.74    0.32
   2 -11   2    1.66    0.34
   2 -11   2    1.02    0.35
  -2 -11  -2    1.28    0.24
   2 -11   2    1.08    0.52
  -2 -11  -2    0.57    0.21
  -2 -11  -2    1.18    0.46
  -2 -11  -2    1.01    0.33
   2  11   2    0.87    0.32
  -2  11  -2    0.92    0.34
  -3 -11  -2    6.61    1.03
  -3 -11  -2    5.49    0.37
   3 -11   2    5.09    0.72
  -3 -11  -2    5.17    0.75
   3 -11   2    7.14    1.23
   3 -11   2    5.63    0.51
  -3  11  -2    4.94    0.85
   3  11   2    6.26    0.86
  -4 -11  -2    0.34    0.17
   4 -11   2   -0.11    0.30
   4 -11   2    0.07    0.05
   4 -11   2   -0.09    0.17
  -4 -11  -2    0.08    0.19
   4  11   2   -0.10    0.10
   4  11   2   -0.04    0.22
  -4  11  -2   -0.10    0.08
   5 -11   2    0.21    0.22
  -5 -11  -2    0.50    0.24
   5 -11   2    0.20    0.11
   5 -11   2    0.37    0.42
  -5 -11  -2    0.04    0.20
  -5  11  -2    0.33    0.23
   5  11   2    0.15    0.28
   5  11   2    0.22    0.24
  -6 -11  -2    4.08    0.61
   6 -11   2    4.05    1.00
   6 -11   2    1.93    0.50
  -6 -11  -2    3.40    0.70
  -6  11  -2    2.61    0.67
   6  11   2    3.53    0.64
   7 -11   2    0.74    0.59
  -7 -11  -2    0.81    0.36
  -7 -11  -2    0.17    0.13
   7 -11   2    0.60    0.37
  -7  11  -2    0.33    0.24
   7  11   2    0.53    0.30
   8 -11   2    0.07    0.44
  -8 -11  -2   -0.07    0.17
   8 -11   2    0.02    0.25
  -8 -11  -2   -0.01    0.05
  -8  11  -2    0.19    0.20
   8  11   2    0.05    0.23
  -9 -11  -2    0.18    0.12
  -9 -11  -2    0.16    0.22
   9 -11   2   -0.06    0.23
   9 -11   2    0.19    0.45
  -9  11  -2    0.01    0.14
   9  11   2   -0.02    0.20
 -10 -11  -2    1.14    0.31
  10 -11   2    3.74    1.12
  10 -11   2    1.98    0.64
 -10 -11  -2    2.24    0.52
 -10  11  -2    2.40    0.72
  10  11   2    3.17    0.63
  11 -11   2    0.79    0.37
 -11 -11  -2    0.91    0.30
  11 -11   2    1.04    0.73
 -11 -11  -2    0.79    0.32
 -11  11  -2    0.83    0.41
  11  11   2    0.41    0.31
 -12 -11  -2    0.09    0.20
  12 -11   2    0.52    0.57
 -12 -11  -2    0.45    0.16
  12 -11   2    0.51    0.40
 -12  11  -2   -0.09    0.14
  12  11   2    0.37    0.30
  13 -11   2    0.39    0.33
 -13 -11  -2    0.15    0.17
  13 -11   2   -0.36    0.53
 -13 -11  -2    0.17    0.12
  13  11   2    0.32    0.30
 -13  11  -2    0.35    0.28
 -14 -11  -2    0.20    0.09
  14 -11   2    0.74    0.45
  14 -11   2   -0.14    0.51
 -14 -11  -2    0.09    0.14
 -14  11  -2    0.34    0.27
  14  11   2   -0.11    0.25
  15 -11   2    0.47    0.66
  15 -11   2    0.17    0.32
 -15 -11  -2    0.24    0.10
  15  11   2    0.40    0.34
 -15  11  -2    0.82    0.51
  16 -11   2    0.29    0.37
 -16 -11  -2    0.07    0.08
  16 -11   2   -0.44    0.70
  16  11   2    0.02    0.33
 -16  11  -2    0.03    0.13
 -17 -11  -2   -0.03    0.06
  17 -11   2    0.03    0.32
  17  11   2    0.22    0.36
 -17  11  -2   -0.01    0.17
  18 -11   2   -0.21    0.32
  18  11   2    0.50    0.41
 -18  11  -2    0.03    0.19
  18 -12  -2    1.44    0.74
  18  12  -2    1.14    0.46
 -18  12   2    0.45    0.33
  17 -12  -2    0.54    0.46
 -17  12   2    0.20    0.21
  17  12  -2    0.07    0.32
  16 -12  -2    0.82    0.54
 -16  12   2    0.79    0.45
  16  12  -2    1.39    0.42
  15 -12  -2   -0.22    0.27
  15 -12  -2   -0.11    0.77
  15  12  -2    0.24    0.27
 -15  12   2    0.25    0.22
  14 -12  -2    3.75    1.30
  14 -12  -2    2.04    0.71
  14  12  -2    2.08    0.47
 -14  12   2    1.79    0.66
  13 -12  -2    0.24    0.30
  13 -12  -2    0.07    0.56
 -13  12   2    0.66    0.33
  13  12  -2    0.99    0.36
  12 -12  -2    0.12    0.53
  12 -12  -2    0.26    0.35
  12  12  -2    0.37    0.26
 -12  12   2    1.00    0.42
  11 -12  -2    0.14    0.12
  11 -12  -2   -0.02    0.22
  11 -12  -2   -0.20    0.52
  11  12  -2    0.18    0.24
 -11  12   2    0.07    0.16
  10 -12  -2    0.01    0.13
  10 -12  -2   -0.05    0.46
  10 -12  -2    0.13    0.27
  10 -12  -2    0.32    0.18
 -10  12   2    0.67    0.36
  10  12  -2    0.05    0.20
   9 -12  -2    6.95    1.44
  -9 -12   2    5.37    0.44
  -9 -12   2    5.67    0.36
   9 -12  -2    6.97    0.92
   9 -12  -2    5.90    1.03
   9 -12  -2    4.95    0.99
   9  12  -2    6.86    0.76
  -9  12   2    4.90    1.00
   8 -12  -2   -0.09    0.25
   8 -12  -2    0.27    0.14
  -8 -12   2    0.07    0.17
   8 -12  -2    0.70    0.31
   8 -12  -2    0.02    0.44
  -8 -12   2    0.04    0.06
   8  12  -2    0.15    0.18
  -8  12   2    0.26    0.20
   7 -12  -2    1.18    0.48
   7 -12  -2    1.98    0.44
   7 -12  -2    0.72    0.59
  -7 -12   2    2.07    0.45
  -7 -12   2    1.53    0.34
   7 -12  -2    0.71    0.36
  -7  12   2    1.53    0.54
   6 -12  -2    0.10    0.22
   6 -12  -2    0.34    0.27
  -6 -12   2   -0.01    0.17
   6 -12  -2    0.14    0.14
   6 -12  -2    0.19    0.44
  -6 -12   2    0.33    0.17
  -6  12   2    0.42    0.32
  -5 -12   2    9.20    1.06
   5 -12  -2    9.75    1.19
   5 -12  -2    9.74    0.77
   5 -12  -2    7.85    1.36
  -5 -12   2    8.40    0.70
   5 -12  -2    9.31    1.24
  -5  12   2    8.06    1.22
   4 -12  -2    0.52    0.48
  -4 -12   2    1.22    0.34
   4 -12  -2    1.02    0.31
   4 -12  -2    1.16    0.45
   4 -12  -2    0.63    0.34
  -4 -12   2    1.32    0.47
   4  12  -2    0.73    0.32
  -4  12   2    1.38    0.45
   3 -12  -2    3.35    0.74
   3 -12  -2    2.89    0.52
   3 -12  -2    3.45    0.93
  -3 -12   2    3.92    0.65
   3 -12  -2    3.28    0.66
  -3 -12   2    2.84    0.70
   3  12  -2    2.62    0.56
  -3  12   2    2.63    0.67
   2 -12  -2    2.75    0.65
  -2 -12   2    2.54    0.52
   2 -12  -2    2.01    0.50
  -2 -12   2    1.79    0.57
   2 -12  -2    1.89    0.39
   2 -12  -2    0.51    0.44
   2  12  -2    1.50    0.78
  -2  12   2    1.68    0.49
   2  12  -2    1.64    0.40
  -1 -12   2    0.29    0.29
  -1 -12   2    0.25    0.09
   1 -12  -2    0.40    0.13
  -1 -12   2    0.31    0.20
   1 -12  -2    0.35    0.40
   1 -12  -2    0.24    0.23
   1 -12  -2   -0.06    0.15
  -1  12   2    0.05    0.15
   1  12  -2    0.02    0.11
   0 -12  -2    1.77    0.64
   0 -12  -2    1.42    0.30
   0 -12  -2    1.30    0.44
   0 -12   2    1.63    0.29
   0 -12   2    1.57    0.49
   0 -12  -2    1.25    0.35
   0 -12   2    1.15    0.52
   0  12   2    1.01    0.36
   0  12  -2    1.96    0.52
  -1 -12  -2    5.98    0.47
  -1 -12  -2    6.65    1.14
   1 -12   2    5.96    0.90
  -1 -12  -2    4.07    0.60
   1 -12   2    5.98    0.48
  -1 -12  -2    4.95    0.79
   1 -12   2    6.36    1.13
   1  12   2    6.81    1.01
  -1  12  -2    5.68    0.90
   2 -12   2   -0.26    0.22
   2 -12   2    0.02    0.04
  -2 -12  -2   -0.01    0.04
  -2 -12  -2   -0.23    0.20
   2 -12   2    0.05    0.18
  -2 -12  -2    0.03    0.09
   2 -12   2   -0.05    0.15
   2  12   2   -0.08    0.06
  -2  12  -2    0.23    0.16
  -3 -12  -2    0.76    0.17
  -3 -12  -2    0.51    0.25
  -3 -12  -2    0.22    0.30
   3 -12   2    0.51    0.46
   3 -12   2    1.04    0.27
   3 -12   2    1.48    0.45
  -3  12  -2    0.89    0.34
   4 -12   2    1.39    0.42
   4 -12   2    1.32    0.62
  -4 -12  -2    1.83    0.43
   4 -12   2    1.91    0.41
  -4 -12  -2    2.32    0.64
   4  12   2    1.45    0.40
  -4  12  -2    1.76    0.54
   5 -12   2    1.41    0.39
  -5 -12  -2    1.36    0.37
   5 -12   2    0.55    0.51
   5 -12   2    0.97    0.44
  -5 -12  -2    0.84    0.41
  -5  12  -2    0.59    0.27
   5  12   2    0.81    0.32
   6 -12   2    4.87    0.70
  -6 -12  -2    6.08    0.85
  -6 -12  -2    4.84    0.86
   6 -12   2    4.40    1.14
   6 -12   2    3.78    0.71
   6  12   2    4.59    0.79
  -6  12  -2    5.52    1.02
   7 -12   2    4.72    1.14
   7 -12   2    3.36    0.73
  -7 -12  -2    3.48    0.61
  -7 -12  -2    3.21    0.70
  -7  12  -2    3.28    0.81
   7  12   2    3.03    0.64
  -8 -12  -2    0.44    0.33
   8 -12   2    0.88    0.41
   8 -12   2    2.18    0.91
  -8 -12  -2    0.47    0.25
   8  12   2    0.62    0.36
  -8  12  -2    0.76    0.39
  -9 -12  -2    2.94    0.63
  -9 -12  -2    3.07    0.54
   9 -12   2    4.58    0.90
   9 -12   2    3.42    1.08
   9  12   2    2.75    0.61
  -9  12  -2    3.16    0.82
  10 -12   2    0.35    0.25
  10 -12   2    0.18    0.46
 -10 -12  -2    0.15    0.22
 -10 -12  -2    0.11    0.09
 -10  12  -2    0.16    0.22
  10  12   2    0.18    0.25
  11 -12   2   -0.06    0.25
 -11 -12  -2   -0.03    0.07
 -11 -12  -2    0.16    0.20
  11 -12   2   -0.29    0.41
 -11  12  -2   -0.10    0.12
  11  12   2   -0.19    0.18
 -12 -12  -2    3.13    0.54
 -12 -12  -2    3.03    0.53
  12 -12   2    6.36    1.53
  12 -12   2    2.91    0.78
  12  12   2    4.02    0.77
 -12  12  -2    4.07    0.97
 -13 -12  -2    0.16    0.11
  13 -12   2    0.13    0.35
  13 -12   2    0.23    0.69
 -13 -12  -2    0.04    0.16
 -13  12  -2    0.15    0.27
  13  12   2    0.32    0.34
 -14 -12  -2    0.21    0.09
  14 -12   2   -0.03    0.31
  14 -12   2   -0.17    0.66
 -14  12  -2    1.45    0.64
  14  12   2    0.27    0.34
 -15 -12  -2    0.34    0.14
  15 -12   2    0.84    0.53
  15 -12   2    0.89    0.80
 -15  12  -2    0.16    0.22
  15  12   2    0.67    0.42
  16 -12   2    0.99    0.53
  16 -12   2    1.62    1.18
 -16 -12  -2    2.06    0.33
  16  12   2    1.14    0.52
 -16  12  -2    1.16    0.55
  17 -12   2   -0.05    0.42
  17  12   2   -0.01    0.38
 -17  12  -2   -0.40    0.16
  17 -13  -2    0.82    0.55
 -17  13   2    0.07    0.22
  17  13  -2    0.03    0.32
  16 -13  -2    0.16    0.33
  16 -13  -2    0.26    0.86
 -16  13   2    0.25    0.28
  16  13  -2   -0.22    0.23
  15 -13  -2    0.23    0.65
  15 -13  -2    0.47    0.44
 -15  13   2    0.04    0.17
  15  13  -2   -0.01    0.23
  14 -13  -2   -0.07    0.08
  14 -13  -2    0.13    0.65
  14 -13  -2   -0.06    0.26
 -14  13   2   -0.04    0.23
  14  13  -2    0.23    0.31
  13 -13  -2    0.89    0.52
  13 -13  -2    0.73    0.27
  13 -13  -2    0.99    0.78
  13  13  -2    0.52    0.32
 -13  13   2    0.47    0.37
  12 -13  -2   -0.10    0.53
  12 -13  -2    0.12    0.24
  12 -13  -2    0.03    0.09
 -12  13   2    0.23    0.27
  12  13  -2    0.04    0.20
  11 -13  -2    0.64    0.38
  11 -13  -2    0.08    0.47
 -11  13   2    1.80    0.66
  11  13  -2    0.52    0.31
  10 -13  -2    0.25    0.26
  10 -13  -2    2.12    0.94
  10 -13  -2    2.54    0.76
  10 -13  -2    1.26    0.34
 -10  13   2    0.95    0.39
  10  13  -2    2.37    0.51
  -9 -13   2    1.50    0.31
   9 -13  -2    1.17    0.50
   9 -13  -2    1.45    0.40
  -9 -13   2    1.35    0.27
   9 -13  -2    2.14    0.65
   9 -13  -2    3.03    1.06
   9  13  -2    1.81    0.48
  -8 -13   2    0.45    0.21
   8 -13  -2    0.72    0.43
  -8 -13   2    0.33    0.14
   8 -13  -2   -0.17    0.36
   8 -13  -2    0.07    0.09
   8 -13  -2    1.53    0.53
  -8  13   2    0.16    0.25
   7 -13  -2    0.73    0.30
   7 -13  -2    1.49    0.55
   7 -13  -2    1.03    0.46
   7 -13  -2    0.87    0.62
  -7 -13   2    0.20    0.23
  -7 -13   2    0.87    0.26
  -7  13   2    0.44    0.33
  -6 -13   2   12.61    0.87
   6 -13  -2   11.89    0.91
   6 -13  -2   10.54    1.71
   6 -13  -2   10.11    1.25
  -6 -13   2    9.44    1.09
   6 -13  -2   11.56    1.49
  -6  13   2    9.74    1.38
  -5 -13   2    0.76    0.27
   5 -13  -2    0.41    0.31
   5 -13  -2    0.64    0.58
   5 -13  -2    0.56    0.21
  -5 -13   2    0.44    0.31
   5 -13  -2    0.36    0.29
  -5  13   2    0.35    0.23
  -4 -13   2    0.35    0.30
   4 -13  -2    0.39    0.33
   4 -13  -2    0.32    0.47
   4 -13  -2    0.36    0.30
   4 -13  -2    0.67    0.23
  -4 -13   2    0.98    0.32
  -4  13   2    1.61    0.53
  -3 -13   2    0.49    0.39
   3 -13  -2    1.09    0.30
  -3 -13   2    0.90    0.31
   3 -13  -2    0.55    0.33
   3 -13  -2    0.63    0.52
   3 -13  -2    0.79    0.36
  -3  13   2    1.80    0.53
   2 -13  -2    7.30    1.36
  -2 -13   2    5.22    0.81
  -2 -13   2    4.93    0.92
   2 -13  -2    4.82    0.86
   2 -13  -2    5.13    0.82
   2 -13  -2    5.44    0.53
   2  13  -2    5.61    0.86
  -2  13   2    5.84    0.99
  -1 -13   2    0.31    0.21
   1 -13  -2    0.29    0.11
  -1 -13   2    0.03    0.28
   1 -13  -2    0.20    0.38
   1 -13  -2   -0.05    0.16
  -1 -13   2    0.69    0.15
  -1  13   2    0.44    0.23
   1  13  -2    0.22    0.13
   0 -13   2    3.99    0.94
   0 -13  -2    5.94    0.93
   0 -13   2    6.04    0.95
   0 -13  -2    4.37    0.98
   0 -13   2    4.33    0.38
   0 -13  -2    4.99    0.46
   0  13   2    4.80    0.89
   0  13  -2    4.88    0.81
  -1 -13  -2    0.42    0.37
   1 -13   2    0.17    0.32
   1 -13   2    0.55    0.28
  -1 -13  -2    0.66    0.34
   1 -13   2    0.40    0.15
  -1 -13  -2    0.42    0.15
  -1  13  -2    0.38    0.22
   1  13   2    0.78    0.27
   2 -13   2    0.18    0.37
  -2 -13  -2    0.83    0.31
   2 -13   2    0.26    0.11
  -2 -13  -2    0.00    0.30
  -2 -13  -2    0.33    0.11
   2  13   2    0.23    0.19
  -2  13  -2    0.32    0.19
  -3 -13  -2    0.42    0.38
   3 -13   2    0.66    0.23
  -3 -13  -2    0.58    0.14
   3 -13   2    0.84    0.53
  -3 -13  -2    0.65    0.30
   3  13   2    0.49    0.24
  -3  13  -2    0.41    0.25
   4 -13   2    3.27    0.59
   4 -13   2    3.73    1.08
  -4 -13  -2    2.72    0.59
  -4 -13  -2    2.46    0.70
  -4  13  -2    1.68    0.54
   5 -13   2    0.45    0.54
   5 -13   2    1.17    0.43
   5 -13   2    1.79    0.44
  -5 -13  -2    0.75    0.42
  -5 -13  -2    1.61    0.44
  -5  13  -2    1.01    0.42
  -6 -13  -2    8.78    0.82
   6 -13   2    9.83    0.81
   6 -13   2   11.59    1.30
   6 -13   2    9.22    1.64
  -6 -13  -2    7.48    1.10
   6  13   2   10.23    1.19
  -6  13  -2   10.33    1.43
   7 -13   2    0.87    0.70
  -7 -13  -2    0.20    0.14
   7 -13   2    0.38    0.34
  -7 -13  -2    0.39    0.31
   7 -13   2    0.43    0.15
   7  13   2    0.40    0.32
  -7  13  -2    0.28    0.23
   8 -13   2    0.70    0.59
   8 -13   2    0.94    0.47
   8 -13   2    0.23    0.15
  -8 -13  -2    0.48    0.33
  -8 -13  -2    0.61    0.24
  -8  13  -2    0.24    0.25
   8  13   2    0.90    0.42
   9 -13   2    1.66    0.61
   9 -13   2    1.32    0.78
  -9 -13  -2    0.14    0.24
  -9 -13  -2    1.03    0.33
  -9  13  -2    1.22    0.54
   9  13   2    1.21    0.48
  10 -13   2    2.86    1.02
 -10 -13  -2    1.45    0.44
 -10 -13  -2    1.62    0.38
  10 -13   2    1.82    0.61
 -10  13  -2    3.29    0.88
  10  13   2    1.43    0.50
  11 -13   2    2.06    0.95
  11 -13   2    0.93    0.42
 -11 -13  -2    0.47    0.27
 -11 -13  -2    1.04    0.28
 -11  13  -2    1.51    0.56
  11  13   2    1.31    0.47
 -12 -13  -2    0.66    0.23
  12 -13   2    1.03    0.52
 -12 -13  -2    0.22    0.20
  12 -13   2    1.29    0.86
 -12  13  -2    0.35    0.35
  12  13   2    0.39    0.36
  13 -13   2    0.03    0.28
 -13 -13  -2    0.00    0.14
 -13 -13  -2    0.07    0.07
  13 -13   2   -0.57    0.43
 -13  13  -2    0.34    0.18
  13  13   2    0.04    0.33
 -14 -13  -2    0.11    0.06
  14 -13   2   -0.17    0.27
  14 -13   2    0.04    0.65
  14  13   2    0.31    0.32
 -14  13  -2    0.34    0.21
  15 -13   2    1.36    0.69
  15 -13   2    0.63    0.84
 -15 -13  -2    1.22    0.22
  15  13   2    1.59    0.57
 -15  13  -2    0.58    0.37
  16 -13   2    0.86    0.97
  16 -13   2    0.63    0.48
 -16  13  -2   -0.14    0.18
  16  13   2   -0.06    0.30
  16 -14  -2    0.28    0.45
  16 -14  -2   -0.15    0.63
  16 -14  -2    0.38    0.22
  16  14  -2    0.91    0.40
 -16  14   2    0.49    0.33
  15 -14  -2    0.31    0.50
  15 -14  -2   -0.13    0.89
  15 -14  -2    1.17    0.36
 -15  14   2    2.22    0.76
  15  14  -2    1.48    0.52
  14 -14  -2   -0.10    0.29
  14 -14  -2    0.46    0.85
  14 -14  -2    1.51    0.47
 -14  14   2    0.47    0.33
  14  14  -2    0.14    0.26
  13 -14  -2    0.20    0.14
  13 -14  -2    1.14    0.92
  13 -14  -2    0.92    0.52
 -13  14   2   -0.14    0.17
  13  14  -2    0.00    0.21
  12 -14  -2   -0.26    0.33
  12 -14  -2    0.06    0.09
  12 -14  -2    0.26    0.74
  12  14  -2    0.36    0.29
 -12  14   2    0.20    0.23
  11 -14  -2    0.15    0.29
  11 -14  -2    0.47    0.74
  11 -14  -2   -0.05    0.06
 -11  14   2   -0.04    0.19
  11  14  -2    0.34    0.29
  10 -14  -2    1.40    0.59
  10 -14  -2    1.70    0.86
  10 -14  -2    1.52    0.39
 -10  14   2    1.94    0.65
  10  14  -2    1.29    0.40
   9 -14  -2    0.23    0.23
   9 -14  -2    0.26    0.51
   9 -14  -2    0.00    0.07
   9 -14  -2   -0.03    0.25
  -9 -14   2    0.13    0.14
  -9  14   2    0.07    0.25
  -8 -14   2    1.23    0.30
   8 -14  -2    1.16    0.50
   8 -14  -2    0.01    0.17
  -8 -14   2    0.59    0.29
   8 -14  -2    0.81    0.27
   8 -14  -2    0.68    0.63
  -8  14   2    0.92    0.39
   7 -14  -2    0.07    0.08
  -7 -14   2    0.07    0.14
   7 -14  -2    0.06    0.27
  -7 -14   2    0.10    0.20
   7 -14  -2    0.13    0.23
   7 -14  -2   -0.11    0.44
  -7  14   2   -0.01    0.13
   6 -14  -2    0.21    0.13
   6 -14  -2    0.11    0.26
  -6 -14   2    0.29    0.26
   6 -14  -2    0.05    0.19
   6 -14  -2    0.35    0.52
  -6 -14   2    0.21    0.13
  -6  14   2    0.36    0.21
   5 -14  -2    2.86    0.51
   5 -14  -2    4.87    0.96
  -5 -14   2    2.92    0.56
   5 -14  -2    2.21    0.85
  -5 -14   2    3.58    0.73
  -5  14   2    2.44    0.71
   4 -14  -2    0.10    0.23
  -4 -14   2    0.05    0.24
  -4 -14   2    0.27    0.16
   4 -14  -2   -0.04    0.40
   4 -14  -2    0.26    0.15
  -4  14   2    0.19    0.17
   3 -14  -2    5.48    0.69
   3 -14  -2    5.39    0.98
  -3 -14   2    4.56    0.75
  -3 -14   2    4.44    0.89
   3 -14  -2    3.64    1.05
  -3  14   2    4.22    0.88
   2 -14  -2    1.98    0.41
   2 -14  -2    0.57    0.52
  -2 -14   2    1.77    0.62
  -2 -14   2    1.52    0.44
   2 -14  -2    2.42    0.69
  -2  14   2    1.26    0.45
  -1 -14   2    2.61    0.32
  -1 -14   2    1.96    0.53
   1 -14  -2    2.11    0.75
   1 -14  -2    2.63    0.45
   1 -14  -2    3.23    0.74
  -1 -14   2    2.35    0.72
  -1  14   2    2.40    0.62
   0 -14   2   -0.15    0.04
   0 -14  -2    0.12    0.24
   0 -14  -2    0.28    0.25
   0 -14  -2    0.04    0.07
   0 -14   2   -0.14    0.19
   0 -14   2    0.30    0.24
   0  14   2    0.08    0.10
   0  14  -2    0.09    0.13
  -1 -14  -2    2.64    0.77
   1 -14   2    1.60    0.62
  -1 -14  -2    2.25    0.37
  -1 -14  -2    2.22    0.58
   1 -14   2    1.36    0.28
  -1  14  -2    3.20    0.70
   1  14   2    2.26    0.59
  -2 -14  -2    0.17    0.15
  -2 -14  -2    0.25    0.34
   2 -14   2    0.23    0.40
   2 -14   2    0.04    0.05
  -2  14  -2    0.33    0.13
   2  14   2    0.21    0.20
  -3 -14  -2    6.77    1.15
   3 -14   2    6.54    1.32
  -3 -14  -2    6.00    0.94
   3 -14   2    5.05    0.66
  -3  14  -2    4.21    0.87
  -4 -14  -2    0.15    0.30
  -4 -14  -2    0.49    0.27
   4 -14   2    0.21    0.49
   4 -14   2    0.63    0.20
  -4  14  -2    0.54    0.30
   5 -14   2    2.48    0.91
   5 -14   2    2.69    0.51
  -5 -14  -2    2.50    0.70
  -5 -14  -2    3.35    0.66
  -5  14  -2    3.25    0.77
  -6 -14  -2    1.55    0.57
   6 -14   2    2.00    0.47
   6 -14   2    0.43    0.54
  -6 -14  -2    1.05    0.37
  -6  14  -2    1.67    0.51
  -7 -14  -2    1.15    0.37
  -7 -14  -2    1.67    0.56
   7 -14   2    1.29    0.84
   7 -14   2    0.90    0.31
  -7  14  -2    1.09    0.50
   8 -14   2    0.59    0.65
  -8 -14  -2    0.55    0.34
   8 -14   2    1.00    0.30
  -8 -14  -2    0.60    0.26
  -8  14  -2    0.61    0.34
   8  14   2    0.60    0.36
   9 -14   2    1.71    0.44
  -9 -14  -2    0.67    0.25
  -9 -14  -2    0.48    0.34
   9 -14   2    1.03    0.80
   9  14   2    1.53    0.51
  -9  14  -2    2.47    0.76
  10 -14   2    0.13    0.11
  10 -14   2   -0.45    0.39
 -10 -14  -2    0.15    0.14
 -10 -14  -2    0.35    0.25
  10  14   2    0.19    0.30
 -10  14  -2    0.29    0.16
 -11 -14  -2    0.12    0.13
  11 -14   2    0.13    0.57
 -11 -14  -2    0.06    0.21
 -11  14  -2    0.13    0.18
  11  14   2    0.16    0.27
 -12 -14  -2    0.33    0.23
  12 -14   2   -0.07    0.63
 -12 -14  -2    0.41    0.20
  12  14   2   -0.18    0.25
 -12  14  -2    0.22    0.24
 -13 -14  -2    0.28    0.09
  13 -14   2    1.19    0.88
  13  14   2    0.41    0.37
 -13  14  -2    0.00    0.25
 -14 -14  -2    0.01    0.07
  14 -14   2   -0.20    0.70
  14  14   2    0.10    0.32
 -14  14  -2    0.08    0.25
 -15 -14  -2    0.11    0.06
  15 -14   2   -0.56    0.74
  15  14   2    0.14    0.34
 -15  14  -2   -0.22    0.18
  15 -15  -2   -0.19    0.91
  15 -15  -2    0.11    0.13
  15  15  -2    0.41    0.39
 -15  15   2    1.67    0.67
  14 -15  -2    1.33    0.39
  14 -15  -2    1.71    1.07
 -14  15   2    2.51    0.84
  14  15  -2    2.13    0.55
  13 -15  -2    0.24    0.11
  13 -15  -2    0.27    0.78
 -13  15   2    0.29    0.36
  13  15  -2    0.68    0.38
  12 -15  -2    0.01    0.62
  12 -15  -2    0.33    0.13
  12  15  -2    0.23    0.30
 -12  15   2    0.32    0.35
  11 -15  -2    0.66    0.76
  11 -15  -2    0.22    0.12
 -11  15   2    0.34    0.31
  10 -15  -2    0.95    0.25
  10 -15  -2    0.44    0.64
 -10  15   2    0.54    0.32
   9 -15  -2   -0.06    0.54
   9 -15  -2    0.35    0.16
   9 -15  -2    0.24    0.21
  -9 -15   2    0.37    0.20
  -9  15   2    1.47    0.58
   8 -15  -2    0.25    0.13
   8 -15  -2    0.67    0.69
  -8 -15   2    0.58    0.26
   8 -15  -2    0.47    0.38
  -8  15   2    0.55    0.33
  -7 -15   2   -0.02    0.19
  -7 -15   2    0.29    0.17
   7 -15  -2    0.13    0.52
   7 -15  -2    0.54    0.28
   7 -15  -2    0.26    0.18
  -7  15   2    0.17    0.16
  -6 -15   2    0.11    0.11
   6 -15  -2    0.00    0.07
  -6 -15   2    0.00    0.21
   6 -15  -2   -0.19    0.51
   6 -15  -2    0.29    0.24
  -6  15   2    0.30    0.18
  -5 -15   2    0.05    0.10
  -5 -15   2    0.23    0.26
   5 -15  -2    0.05    0.09
   5 -15  -2    0.17    0.20
   5 -15  -2   -0.09    0.38
  -5  15   2    0.03    0.16
   4 -15  -2    1.37    0.34
   4 -15  -2    2.32    0.91
   4 -15  -2    1.58    0.58
  -4 -15   2    2.01    0.61
  -4 -15   2    2.52    0.55
  -4  15   2    1.43    0.49
   3 -15  -2    1.57    0.73
  -3 -15   2    0.69    0.40
   3 -15  -2    1.35    0.35
   3 -15  -2    1.59    0.54
  -3 -15   2    1.55    0.45
  -3  15   2    0.70    0.30
   2 -15  -2    1.95    0.61
  -2 -15   2    2.00    0.63
   2 -15  -2    1.14    0.32
  -2 -15   2    1.54    0.45
   2 -15  -2    1.03    0.64
  -2  15   2    1.15    0.40
   1 -15  -2   -0.39    0.28
   1 -15  -2    0.29    0.31
   1 -15  -2    0.02    0.06
  -1 -15   2    0.59    0.42
  -1 -15   2    0.34    0.21
  -1  15   2   -0.11    0.10
   0 -15  -2    2.16    0.74
   0 -15   2    4.29    0.37
   0 -15  -2    5.22    0.47
   0 -15   2    3.88    0.95
   0 -15  -2    3.75    0.79
   0  15   2    4.43    0.90
   1 -15   2    0.89    0.23
  -1 -15  -2    1.75    0.35
  -1 -15  -2    0.54    0.49
  -1 -15  -2    2.01    0.63
   1 -15   2    0.86    0.53
  -2 -15  -2    4.01    0.93
   2 -15   2    5.69    0.51
   2 -15   2    4.54    1.08
  -2 -15  -2    6.11    0.97
  -2  15  -2    6.22    1.09
   3 -15   2    0.06    0.06
   3 -15   2    0.17    0.40
  -3 -15  -2   -0.21    0.25
  -3 -15  -2    0.07    0.15
  -3  15  -2    0.39    0.22
   4 -15   2    0.68    0.24
  -4 -15  -2    0.87    0.33
   4 -15   2    1.17    0.69
  -4 -15  -2    0.83    0.44
  -5 -15  -2    0.40    0.40
   5 -15   2    0.31    0.14
   5 -15   2    0.05    0.43
  -5 -15  -2    0.50    0.23
  -5  15  -2   -0.07    0.11
   6 -15   2    0.31    0.56
   6 -15   2   -0.20    0.06
  -6 -15  -2   -0.10    0.24
  -6 -15  -2    0.09    0.11
  -6  15  -2    0.29    0.21
   7 -15   2   -0.08    0.39
  -7 -15  -2    0.06    0.11
  -7 -15  -2   -0.06    0.24
   7 -15   2    0.04    0.08
  -7  15  -2    0.14    0.19
   8 -15   2    1.58    0.83
   8 -15   2    1.03    0.32
  -8 -15  -2    0.89    0.34
  -8 -15  -2    0.21    0.35
  -8  15  -2    0.49    0.34
  -9 -15  -2    0.07    0.24
   9 -15   2   -0.03    0.07
   9 -15   2   -0.06    0.56
   9  15   2    0.12    0.29
  -9  15  -2    0.00    0.17
  10 -15   2    0.73    0.29
  10 -15   2    1.76    0.90
 -10 -15  -2    0.37    0.17
 -10 -15  -2    0.36    0.32
 -10  15  -2    0.57    0.34
  10  15   2    0.24    0.37
 -11 -15  -2   -0.26    0.20
  11 -15   2   -0.12    0.08
 -11 -15  -2   -0.06    0.08
  11 -15   2    0.68    0.72
  11  15   2   -0.20    0.21
 -11  15  -2   -0.05    0.18
  12 -15   2    0.02    0.10
  12 -15   2   -0.22    0.62
 -12 -15  -2    0.06    0.20
 -12 -15  -2    0.11    0.08
  12  15   2    0.12    0.37
 -12  15  -2    0.42    0.23
  13 -15   2   -0.43    0.56
 -13 -15  -2    0.12    0.08
  13  15   2   -0.20    0.33
 -13  15  -2   -0.08    0.14
 -14 -15  -2    0.33    0.09
  14 -15   2    1.05    0.98
 -14  15  -2    0.26    0.26
  14  15   2    0.44    0.39
  14 -16  -2   -0.14    0.78
  14 -16  -2   -0.08    0.10
 -14  16   2    0.10    0.24
  14  16  -2    0.17    0.34
  13 -16  -2    0.87    0.34
  13 -16  -2    1.99    1.21
 -13  16   2    0.85    0.47
  12 -16  -2    0.40    0.73
  12 -16  -2    0.52    0.16
 -12  16   2    0.89    0.44
  11 -16  -2    0.33    0.19
  11 -16  -2    0.58    0.86
 -11  16   2    0.22    0.33
  10 -16  -2    0.91    0.34
  10 -16  -2    0.26    0.61
 -10  16   2    1.24    0.49
   9 -16  -2    0.57    0.68
  -9 -16   2   -0.12    0.16
   9 -16  -2   -0.06    0.07
  -9  16   2   -0.02    0.16
   8 -16  -2   -0.26    0.13
  -8 -16   2    0.32    0.25
   8 -16  -2    0.42    0.15
   8 -16  -2    0.55    0.66
  -8  16   2    0.33    0.26
  -7 -16   2    0.21    0.25
   7 -16  -2    0.24    0.58
   7 -16  -2   -0.06    0.08
   7 -16  -2    0.05    0.22
  -7  16   2   -0.36    0.13
   6 -16  -2    0.21    0.19
   6 -16  -2   -0.25    0.41
   6 -16  -2    0.28    0.12
  -6 -16   2    0.01    0.30
  -6  16   2   -0.10    0.16
  -5 -16   2    0.34    0.17
   5 -16  -2    0.87    0.32
   5 -16  -2    0.02    0.45
   5 -16  -2    0.26    0.22
  -5 -16   2    0.27    0.29
  -5  16   2    0.53    0.22
   4 -16  -2    0.48    0.30
  -4 -16   2    0.10    0.29
  -4 -16   2   -0.05    0.11
   4 -16  -2    0.29    0.52
  -4  16   2    0.27    0.22
  -3 -16   2    0.01    0.08
  -3 -16   2    0.43    0.40
   3 -16  -2    0.28    0.25
   3 -16  -2    0.02    0.06
   3 -16  -2   -0.19    0.39
  -3  16   2    0.27    0.23
   2 -16  -2    0.31    0.29
   2 -16  -2    0.24    0.11
   2 -16  -2    0.06    0.39
  -2 -16   2    0.38    0.39
  -2  16   2    0.17    0.19
   1 -16  -2    1.20    0.53
   1 -16  -2    1.41    0.74
  -1 -16   2    2.09    0.73
   1 -16  -2    0.64    0.18
   0 -16  -2   -0.05    0.05
   0 -16  -2    0.19    0.23
   0 -16  -2    0.14    0.27
   0 -16   2    0.05    0.31
  -1 -16  -2    0.15    0.23
   1 -16   2   -0.05    0.06
  -1 -16  -2    0.30    0.35
   1 -16   2    0.18    0.42
  -2 -16  -2    0.59    0.29
  -2 -16  -2    0.72    0.45
   2 -16   2   -0.10    0.32
   2 -16   2    0.52    0.18
   3 -16   2    1.64    0.38
  -3 -16  -2    1.10    0.56
  -3 -16  -2    1.84    0.55
   3 -16   2    0.84    0.59
   4 -16   2   -0.13    0.44
  -4 -16  -2    0.00    0.28
   4 -16   2    0.57    0.23
  -4 -16  -2    0.09    0.15
  -4  16  -2   -0.04    0.10
  -5 -16  -2    3.31    0.85
   5 -16   2    2.88    0.51
   5 -16   2    3.65    1.11
  -5 -16  -2    2.50    0.55
  -5  16  -2    2.25    0.68
   6 -16   2   -0.01    0.06
   6 -16   2   -0.28    0.44
  -6 -16  -2    0.12    0.25
  -6 -16  -2    0.30    0.18
  -6  16  -2    0.04    0.17
   7 -16   2    0.19    0.12
  -7 -16  -2    0.16    0.33
  -7 -16  -2    0.00    0.09
   7 -16   2    0.62    0.72
  -7  16  -2    0.05    0.14
  -8 -16  -2    0.32    0.32
   8 -16   2    0.00    0.09
   8 -16   2   -0.03    0.43
  -8 -16  -2   -0.04    0.09
  -8  16  -2   -0.31    0.17
   9 -16   2    0.02    0.08
   9 -16   2   -0.30    0.48
  -9 -16  -2    0.00    0.26
  -9 -16  -2    0.38    0.15
  -9  16  -2    0.30    0.27
 -10 -16  -2    0.31    0.30
  10 -16   2   -0.21    0.47
 -10 -16  -2    0.23    0.13
  10 -16   2    0.07    0.11
 -10  16  -2    0.18    0.22
  11 -16   2    0.92    0.81
  11 -16   2    1.03    0.31
 -11 -16  -2    0.48    0.17
 -11 -16  -2    0.06    0.26
 -11  16  -2    0.98    0.44
  11  16   2    1.78    0.63
 -12 -16  -2   -0.20    0.07
  12 -16   2   -0.82    0.65
  12 -16   2   -0.02    0.11
 -12  16  -2    0.11    0.25
  12  16   2    0.32    0.37
  13 -16   2   -0.10    0.84
 -13 -16  -2    0.05    0.11
  13 -16   2   -0.17    0.10
  13  16   2    0.15    0.39
 -13  16  -2    0.47    0.38
  13 -17  -2   -0.15    0.77
  13 -17  -2    0.12    0.14
 -13  17   2    0.53    0.52
  12 -17  -2   -0.13    0.11
  12 -17  -2   -0.03    0.67
 -12  17   2    0.09    0.23
  11 -17  -2   -0.14    0.09
  11 -17  -2   -0.40    0.62
 -11  17   2    0.08    0.28
  10 -17  -2   -0.10    0.67
  10 -17  -2    0.14    0.10
 -10  17   2    0.09    0.18
   9 -17  -2    0.72    0.82
  -9 -17   2    0.43    0.24
  -9  17   2   -0.19    0.14
  -8 -17   2    0.05    0.25
   8 -17  -2   -0.03    0.68
   8 -17  -2   -0.14    0.16
   8 -17  -2   -0.16    0.07
  -8  17   2   -0.04    0.16
   7 -17  -2   -0.05    0.07
   7 -17  -2    0.08    0.61
   7 -17  -2    0.20    0.26
  -7 -17   2    0.32    0.29
  -7  17   2   -0.15    0.12
  -6 -17   2    0.21    0.31
   6 -17  -2    0.13    0.55
   6 -17  -2    0.15    0.11
   6 -17  -2   -0.07    0.14
  -6  17   2   -0.03    0.12
   5 -17  -2    0.13    0.57
   5 -17  -2    0.12    0.14
  -5 -17   2    0.40    0.43
   5 -17  -2    0.35    0.16
  -5  17   2   -0.11    0.12
  -4 -17   2    0.35    0.40
   4 -17  -2    1.29    0.52
   4 -17  -2    1.57    0.82
   4 -17  -2    0.42    0.17
  -4  17   2    0.05    0.17
  -3 -17   2   -0.14    0.25
   3 -17  -2   -0.04    0.14
   3 -17  -2    0.11    0.09
   3 -17  -2   -0.01    0.38
   2 -17  -2    0.19    0.07
   2 -17  -2    0.86    0.69
  -2 -17   2   -0.02    0.34
   2 -17  -2    0.20    0.21
  -1 -17   2    0.17    0.33
   1 -17  -2   -0.14    0.38
   1 -17  -2   -0.05    0.05
   1 -17  -2    0.21    0.25
   0 -17   2   -0.02    0.33
   0 -17  -2    0.14    0.40
   0 -17  -2    0.11    0.22
  -1 -17  -2   -0.04    0.14
   1 -17   2    0.41    0.43
  -1 -17  -2   -0.25    0.25
   2 -17   2    0.42    0.50
  -2 -17  -2    0.15    0.17
  -2 -17  -2    0.62    0.48
  -3 -17  -2    0.29    0.41
  -3 -17  -2    0.27    0.15
   3 -17   2    0.44    0.56
  -4 -17  -2    0.40    0.17
  -4 -17  -2    0.01    0.26
   4 -17   2    0.40    0.57
   4 -17   2    0.06    0.07
  -5 -17  -2   -0.19    0.09
   5 -17   2    0.10    0.08
  -5 -17  -2   -0.01    0.34
   5 -17   2   -0.24    0.32
   6 -17   2    0.06    0.44
  -6 -17  -2   -0.11    0.24
  -6 -17  -2    0.23    0.16
   6 -17   2    0.24    0.11
  -7 -17  -2   -0.13    0.26
   7 -17   2    0.03    0.07
   7 -17   2    0.16    0.66
  -7 -17  -2    0.02    0.09
  -7  17  -2   -0.15    0.13
  -8 -17  -2    0.31    0.36
  -8 -17  -2    0.01    0.12
   8 -17   2    0.03    0.53
   8 -17   2    0.00    0.10
  -8  17  -2    0.16    0.19
   9 -17   2    0.51    0.67
  -9 -17  -2    0.13    0.09
  -9 -17  -2    0.18    0.32
   9 -17   2   -0.06    0.09
  -9  17  -2   -0.02    0.17
 -10 -17  -2   -0.18    0.09
  10 -17   2   -0.28    0.61
 -10 -17  -2    0.07    0.26
  10 -17   2   -0.21    0.09
 -10  17  -2   -0.28    0.16
  11 -17   2    0.92    0.84
  11 -17   2    0.73    0.29
 -11 -17  -2    0.59    0.35
 -11  17  -2    0.00    0.17
  12 -17   2   -0.03    0.85
  12 -17   2   -0.23    0.11
 -12 -17  -2    0.09    0.08
 -12  17  -2   -0.04    0.27
  11 -18  -2    0.35    0.80
  11 -18  -2   -0.06    0.09
 -11  18   2   -0.24    0.16
  10 -18  -2    0.23    0.75
  10 -18  -2    0.29    0.14
 -10  18   2    0.56    0.32
   9 -18  -2    0.12    0.59
   9 -18  -2    0.08    0.11
  -9  18   2    0.01    0.19
   8 -18  -2    0.15    0.11
  -8 -18   2   -0.14    0.22
   8 -18  -2    0.17    0.62
  -8  18   2    0.43    0.31
   7 -18  -2    0.05    0.09
   7 -18  -2    0.33    0.31
  -7 -18   2   -0.06    0.25
   7 -18  -2   -0.22    0.44
  -7  18   2    0.53    0.26
   6 -18  -2    0.42    0.23
   6 -18  -2    0.07    0.58
  -6 -18   2    0.34    0.33
   5 -18  -2    0.82    0.27
   5 -18  -2    0.81    0.44
   5 -18  -2    0.40    0.70
  -5 -18   2    1.58    0.59
   4 -18  -2    0.05    0.09
  -4 -18   2   -0.24    0.30
   4 -18  -2    0.04    0.27
   4 -18  -2    0.20    0.54
  -3 -18   2    0.54    0.40
   3 -18  -2    1.96    0.69
   3 -18  -2    1.02    0.73
   3 -18  -2    1.15    0.29
   2 -18  -2    0.00    0.12
  -2 -18   2    0.01    0.28
   2 -18  -2   -0.07    0.47
   1 -18  -2   -0.22    0.11
  -1 -18   2    0.01    0.33
   1 -18  -2   -0.07    0.30
   0 -18  -2    0.62    0.50
   0 -18  -2    0.26    0.27
   0 -18   2   -0.09    0.31
   1 -18   2    0.32    0.46
  -1 -18  -2    0.28    0.28
  -1 -18  -2    0.28    0.50
   2 -18   2   -0.06    0.36
  -2 -18  -2   -0.07    0.14
  -2 -18  -2   -0.10    0.34
   3 -18   2   -0.19    0.43
  -3 -18  -2    0.12    0.16
  -3 -18  -2    0.59    0.45
   4 -18   2   -0.04    0.47
  -4 -18  -2   -0.30    0.27
  -4 -18  -2   -0.01    0.09
   5 -18   2    0.25    0.65
   5 -18   2   -0.24    0.07
  -5 -18  -2   -0.01    0.15
  -5 -18  -2    0.40    0.41
  -6 -18  -2    0.15    0.14
  -6 -18  -2    0.20    0.37
   6 -18   2    0.42    0.56
   6 -18   2    0.29    0.12
   7 -18   2    0.06    0.08
  -7 -18  -2    0.00    0.32
  -7 -18  -2   -0.03    0.10
   7 -18   2   -0.09    0.61
  -8 -18  -2    0.01    0.10
   8 -18   2    0.33    0.14
  -8 -18  -2   -0.02    0.27
   8 -18   2   -0.26    0.60
  -9 -18  -2    0.43    0.23
   9 -18   2    0.35    0.68
  -9 -18  -2    0.75    0.41
   9 -18   2    0.20    0.10
  10 -18   2    0.63    0.83
 -10 -18  -2    0.18    0.15
  10 -18   2   -0.01    0.10
 -10 -18  -2    0.18    0.32
 -10  18  -2    1.13    0.53
   9 -19  -2    0.74    0.26
   9 -19  -2    0.72    0.93
  -9  19   2   -0.17    0.20
  -8 -19   2    1.06    0.43
   8 -19  -2    0.64    0.84
  -7 -19   2   -0.46    0.24
   7 -19  -2   -0.10    0.59
   7 -19  -2    0.16    0.10
  -6 -19   2    0.17    0.31
   6 -19  -2    0.25    0.12
   6 -19  -2   -0.24    0.47
   6 -19  -2    1.34    0.59
   5 -19  -2    0.00    0.08
   5 -19  -2   -0.09    0.17
  -5 -19   2    0.12    0.35
   5 -19  -2   -0.21    0.49
  -4 -19   2    0.26    0.36
   4 -19  -2    0.60    0.36
   4 -19  -2   -0.03    0.41
  -3 -19   2    0.31    0.40
   3 -19  -2   -0.48    0.36
   3 -19  -2    0.31    0.28
  -2 -19   2    0.65    0.55
   2 -19  -2    0.45    0.64
   2 -19  -2    0.70    0.39
   1 -19  -2   -0.26    0.34
   1 -19  -2    0.20    0.18
  -1 -19   2    0.42    0.48
   0 -19  -2    0.55    0.47
   0 -19  -2    0.55    0.33
   0 -19   2   -0.08    0.36
  -1 -19  -2    0.20    0.39
  -1 -19  -2    0.15    0.20
   1 -19   2   -0.02    0.39
  -2 -19  -2    0.61    0.34
  -2 -19  -2    0.31    0.49
   2 -19   2    0.75    0.68
   3 -19   2   -0.08    0.56
  -3 -19  -2   -0.10    0.31
  -3 -19  -2    0.02    0.16
  -4 -19  -2    0.40    0.47
  -4 -19  -2    0.07    0.21
   4 -19   2    0.30    0.50
  -5 -19  -2    0.11    0.11
   5 -19   2   -0.16    0.56
  -5 -19  -2    0.29    0.38
  -6 -19  -2    0.32    0.14
  -6 -19  -2    0.10    0.32
   6 -19   2    0.76    0.74
   7 -19   2   -0.27    0.52
  -7 -19  -2   -0.07    0.35
   7 -19   2    0.19    0.09
  -7 -19  -2    0.06    0.16
   8 -19   2    0.57    0.83
  -8 -19  -2    0.21    0.41
  -8 -19  -2    0.57    0.29
   8 -19   2    0.26    0.13
  -6 -20   2    0.00    0.33
   6 -20  -2   -0.52    0.47
   5 -20  -2    1.67    0.98
   5 -20  -2    0.26    0.29
  -5 -20   2    0.41    0.40
  -4 -20   2   -0.03    0.37
   4 -20  -2    0.00    0.17
   4 -20  -2    0.27    0.75
   3 -20  -2    0.07    0.23
  -3 -20   2    0.62    0.52
   3 -20  -2   -0.22    0.44
   2 -20  -2   -0.34    0.55
   2 -20  -2    0.11    0.24
  -2 -20   2    0.57    0.44
   1 -20  -2    1.10    0.52
  -1 -20   2    0.23    0.42
   1 -20  -2    0.12    0.38
   0 -20   2    0.20    0.49
   0 -20  -2   -0.09    0.15
   0 -20  -2   -0.21    0.40
  -1 -20  -2    0.87    0.62
   1 -20   2    0.18    0.41
  -1 -20  -2    0.36    0.28
  -2 -20  -2    0.64    0.61
   2 -20   2    1.14    0.74
  -2 -20  -2    0.78    0.33
   3 -20   2    0.34    0.60
  -3 -20  -2    0.41    0.26
  -3 -20  -2    0.12    0.37
   4 -20   2    0.10    0.56
  -4 -20  -2   -0.15    0.15
  -4 -20  -2    0.41    0.47
  -5 -20  -2    0.41    0.49
  -5 -20  -2    0.96    0.35
   5 -20   2    1.07    0.96
  -6 -20  -2    0.09    0.12
  -6 -20  -2    0.09    0.45
   6 -20   2   -0.55    0.59
  22   0  -3    0.13    0.39
 -22   0   3    0.05    0.10
 -21   0   3    0.05    0.08
 -21   0   3    0.01    0.23
  21   0  -3   -0.09    0.30
 -20   0   3   -0.06    0.21
 -20   0   3   -0.09    0.10
  20   0  -3    0.09    0.33
 -19   0   3    0.05    0.07
  19   0  -3   -0.03    0.25
 -18   0   3   -0.07    0.07
  18   0  -3   -0.09    0.24
  17   0  -3    0.27    0.30
 -17   0   3    0.02    0.08
 -16   0   3    0.17    0.14
  16   0  -3   -0.03    0.22
 -15   0   3    0.14    0.09
  15   0  -3    0.01    0.21
  14   0  -3   -0.09    0.18
 -14   0   3    0.14    0.10
  13   0  -3   -0.16    0.25
 -13   0   3    0.06    0.08
 -13   0   3   -0.08    0.05
  13   0  -3   -0.07    0.14
 -13   0   3   -0.05    0.19
  12   0  -3   -0.04    0.15
 -12   0   3    0.09    0.07
  12   0  -3    0.11    0.25
 -12   0   3   -0.20    0.16
 -12   0   3    0.11    0.09
  11   0  -3   -0.03    0.11
 -11   0   3    0.08    0.05
 -11   0   3    0.06    0.07
  11   0  -3   -0.04    0.22
 -11   0   3   -0.12    0.13
  10   0  -3   -0.09    0.09
 -10   0   3    0.07    0.17
 -10   0   3   -0.03    0.04
 -10   0   3    0.04    0.06
  10   0  -3    0.10    0.19
  -9   0   3   -0.05    0.12
   9   0  -3    0.04    0.11
  -9   0   3    0.13    0.07
   9   0  -3   -0.23    0.12
  -9   0   3    0.15    0.10
   8   0  -3   -0.07    0.17
   8   0  -3   -0.05    0.09
  -8   0   3    0.09    0.08
  -8   0   3   -0.05    0.13
  -8   0   3    0.08    0.07
   7   0  -3    0.23    0.11
  -7   0   3    0.13    0.08
   7   0  -3   -0.12    0.15
  -7   0   3    0.12    0.07
  -7   0   3   -0.02    0.13
   7   0  -3   -0.05    0.08
   6   0  -3    0.02    0.06
   6   0  -3   -0.05    0.13
  -6   0   3    0.01    0.07
   6   0  -3    0.01    0.07
  -6   0   3   -0.04    0.10
  -6   0   3    0.01    0.05
   5   0  -3    0.10    0.07
  -5   0   3    0.07    0.11
   5   0  -3   -0.09    0.11
  -5   0   3    0.00    0.03
  -5   0   3   -0.09    0.06
   5   0  -3   -0.01    0.05
  -4   0   3    0.24    0.08
   4   0  -3   -0.04    0.05
  -4   0   3    0.07    0.08
   4   0  -3   -0.04    0.09
   4   0  -3    0.03    0.06
   3   0  -3   -0.15    0.08
   3   0  -3   -0.10    0.05
  -3   0   3   -0.02    0.03
   3   0  -3   -0.05    0.05
  -3   0   3   -0.06    0.01
   2   0  -3   -0.07    0.10
   2   0  -3   -0.02    0.05
  -2   0   3    0.01    0.02
  -2   0   3   -0.05    0.05
  -2   0   3    0.02    0.05
   2   0  -3   -0.01    0.06
   2   0  -3    0.02    0.08
   1   0  -3   -0.02    0.08
  -1   0   3   -0.11    0.06
  -1   0   3   -0.02    0.06
  -1   0   3   -0.04    0.05
  -1   0   3   -0.12    0.04
   1   0  -3    0.02    0.11
   1   0  -3   -0.12    0.06
   1   0  -3   -0.06    0.07
   1   0  -3   -0.07    0.05
  -1   0   3   -0.10    0.10
   0   0  -3    0.05    0.09
   0   0  -3   -0.07    0.05
   0   0  -3   -0.14    0.08
   0   0   3    0.03    0.08
   0   0   3    0.00    0.08
   0   0   3   -0.01    0.05
   0   0  -3   -0.02    0.09
   0   0  -3    0.02    0.09
   0   0   3   -0.03    0.07
  -1   0  -3   -0.11    0.06
  -1   0  -3    0.05    0.11
   1   0   3    0.01    0.05
   1   0   3    0.00    0.09
  -1   0  -3    0.04    0.06
  -1   0  -3    0.12    0.12
   1   0   3    0.02    0.10
   2   0   3   -0.09    0.06
  -2   0  -3   -0.09    0.07
   2   0   3    0.05    0.10
  -2   0  -3    0.02    0.12
   2   0   3   -0.04    0.11
  -3   0  -3    0.12    0.15
   3   0   3   -0.03    0.10
  -3   0  -3   -0.03    0.09
   3   0   3    0.17    0.13
  -4   0  -3   -0.03    0.11
  -4   0  -3   -0.11    0.08
   4   0   3   -0.12    0.09
   4   0   3   -0.12    0.08
   5   0   3   -0.09    0.10
  -5   0  -3   -0.06    0.09
   5   0   3    0.09    0.15
  -5   0  -3   -0.13    0.08
  -6   0  -3   -0.03    0.11
   6   0   3   -0.13    0.11
  -6   0  -3    0.01    0.11
   6   0   3   -0.12    0.12
  -7   0  -3   -0.11    0.12
  -7   0  -3   -0.04    0.07
   7   0   3   -0.09    0.15
   7   0   3    0.12    0.15
  -8   0  -3   -0.04    0.07
   8   0   3   -0.11    0.14
   8   0   3   -0.07    0.16
  -8   0  -3   -0.07    0.07
   9   0   3   -0.01    0.19
  -9   0  -3    0.14    0.14
  -9   0  -3    0.12    0.11
   9   0   3   -0.15    0.15
 -10   0  -3   -0.06    0.12
  10   0   3    0.07    0.24
  10   0   3    0.01    0.18
 -10   0  -3    0.17    0.13
  11   0   3   -0.04    0.16
 -11   0  -3   -0.02    0.08
 -12   0  -3    0.22    0.15
  12   0   3    0.09    0.19
  13   0   3   -0.06    0.17
 -13   0  -3    0.19    0.14
 -14   0  -3    0.17    0.12
  14   0   3   -0.26    0.14
  15   0   3    0.24    0.25
 -15   0  -3   -0.10    0.09
 -16   0  -3    0.07    0.12
  16   0   3    0.41    0.31
  17   0   3    0.21    0.25
 -17   0  -3    0.07    0.12
 -17   0  -3    0.00    0.32
 -18   0  -3    0.03    0.26
 -18   0  -3    0.22    0.15
  18   0   3   -0.29    0.18
  19   0   3    0.04    0.28
 -19   0  -3    0.26    0.21
 -19   0  -3   -0.20    0.27
  20   0   3    0.11    0.30
 -20   0  -3    0.14    0.39
 -20   0  -3    0.18    0.10
 -21   0  -3    0.16    0.15
  21   0   3   -0.08    0.28
 -21   0  -3   -0.32    0.31
  22  -1  -3    0.03    0.34
 -22  -1   3    0.23    0.13
 -22   1   3    0.15    0.29
 -22   1   3    0.57    0.17
  22   1  -3    0.88    0.53
 -21  -1   3    0.09    0.07
  21  -1  -3    0.05    0.33
  21   1  -3    0.01    0.31
 -21   1   3   -0.05    0.10
  20  -1  -3   -0.14    0.28
 -20  -1   3    0.11    0.28
 -20  -1   3    0.25    0.08
 -20   1   3    0.32    0.15
  20   1  -3   -0.14    0.28
 -19  -1   3    0.64    0.25
 -19  -1   3    0.25    0.15
  19  -1  -3    0.20    0.31
 -19   1   3    0.50    0.23
  19   1  -3    1.29    0.50
 -18  -1   3    0.40    0.22
  18  -1  -3    0.52    0.41
 -18  -1   3    0.27    0.17
 -18   1   3    0.25    0.11
  18   1  -3    0.19    0.30
  17  -1  -3    0.13    0.27
 -17  -1   3    0.31    0.12
 -17  -1   3    0.21    0.21
 -17   1   3    0.32    0.19
  17   1  -3   -0.12    0.22
  16  -1  -3    0.27    0.29
 -16  -1   3    0.50    0.19
  16   1  -3    0.78    0.36
 -16   1   3    0.46    0.19
  15  -1  -3    4.51    0.73
 -15  -1   3    4.04    0.57
 -15   1   3    4.50    0.69
  15   1  -3    4.80    0.68
 -14  -1   3    0.06    0.18
  14  -1  -3    0.05    0.20
 -14  -1   3    0.34    0.16
 -14  -1   3    0.25    0.11
 -14   1   3    0.33    0.14
  14   1  -3    0.06    0.21
 -13  -1   3    0.03    0.20
  13  -1  -3   -0.09    0.17
 -13  -1   3    0.09    0.05
 -13  -1   3    0.15    0.07
  13  -1  -3    0.11    0.33
  13   1  -3   -0.08    0.40
 -13   1   3    0.22    0.14
 -13   1   3    0.11    0.05
  13   1  -3    0.24    0.19
 -13   1   3    0.06    0.21
 -12  -1   3    0.24    0.11
 -12  -1   3    0.11    0.07
  12  -1  -3    0.32    0.34
 -12  -1   3    0.28    0.20
  12  -1  -3    0.36    0.22
 -12   1   3    0.03    0.10
  12   1  -3    0.30    0.18
 -12   1   3    0.14    0.21
  12   1  -3    0.23    0.28
 -12   1   3    0.40    0.15
 -11  -1   3    4.55    0.38
 -11  -1   3    5.13    0.59
 -11  -1   3    4.40    0.40
  11  -1  -3    4.36    0.58
  11  -1  -3    4.78    0.78
 -11   1   3    5.37    0.51
  11   1  -3    4.77    0.50
 -11   1   3    4.31    0.43
  11   1  -3    5.24    0.72
  11   1  -3    4.74    0.42
 -10  -1   3    0.10    0.13
 -10  -1   3    0.12    0.05
 -10  -1   3    0.12    0.08
  10  -1  -3   -0.04    0.13
  10  -1  -3   -0.12    0.17
 -10   1   3    0.01    0.13
 -10   1   3    0.06    0.04
  10   1  -3    0.01    0.20
  10   1  -3   -0.04    0.09
 -10   1   3    0.31    0.12
  10   1  -3    0.13    0.12
  -9  -1   3    0.80    0.22
  -9  -1   3    0.82    0.17
  -9  -1   3    0.44    0.14
   9  -1  -3    0.71    0.32
   9  -1  -3    0.54    0.21
   9   1  -3    0.52    0.15
   9   1  -3    0.63    0.27
  -9   1   3    0.74    0.23
   9   1  -3    0.54    0.14
  -9   1   3   -0.04    0.12
   8  -1  -3    0.77    0.31
  -8  -1   3    0.68    0.16
   8  -1  -3    0.17    0.15
  -8  -1   3    0.38    0.11
   8  -1  -3    0.46    0.16
  -8  -1   3    0.42    0.17
   8   1  -3    0.52    0.12
   8   1  -3    0.27    0.10
  -8   1   3    0.12    0.10
   8   1  -3    0.29    0.19
  -7  -1   3    0.76    0.18
  -7  -1   3    1.35    0.20
   7  -1  -3    1.23    0.27
  -7  -1   3    1.14    0.19
   7  -1  -3    0.82    0.21
   7  -1  -3    1.31    0.38
  -7   1   3    0.84    0.24
   7   1  -3    0.90    0.24
  -6  -1   3   15.25    0.61
   6  -1  -3   15.41    0.90
  -6  -1   3   15.47    0.63
  -6  -1   3   15.32    0.59
   6  -1  -3   17.15    0.77
   6  -1  -3   15.18    0.69
   6   1  -3   16.08    0.73
   6   1  -3   15.61    0.60
  -6   1   3   16.32    0.79
  -5  -1   3    2.10    0.17
   5  -1  -3    2.27    0.28
  -5  -1   3    1.77    0.20
   5  -1  -3    2.19    0.39
   5  -1  -3    2.07    0.30
  -5  -1   3    1.89    0.15
  -5   1   3    1.84    0.30
  -5   1   3    0.83    0.23
   5   1  -3    2.41    0.29
   5   1  -3    2.03    0.16
   4  -1  -3    0.72    0.17
  -4  -1   3    0.95    0.15
   4  -1  -3    0.87    0.17
   4  -1  -3    1.33    0.29
  -4  -1   3    0.92    0.13
   4   1  -3    1.11    0.14
   4   1  -3    0.53    0.13
  -4   1   3    0.80    0.23
   3  -1  -3   28.60    1.03
  -3  -1   3   30.59    0.91
   3  -1  -3   29.43    1.00
   3  -1  -3   33.01    1.22
   3   1  -3   29.48    0.90
   3   1  -3   28.57    0.98
  -3   1   3   31.08    1.05
  -3   1   3   28.96    1.16
   2  -1  -3    7.76    0.43
   2  -1  -3    7.85    0.42
   2  -1  -3    7.92    0.37
   2  -1  -3    8.16    0.53
  -2  -1   3    8.16    0.37
  -2   1   3    7.80    0.52
   2   1  -3    7.88    0.44
  -2   1   3    8.07    0.44
  -2   1   3    8.43    0.36
   2   1  -3    8.38    0.38
   2   1  -3    7.92    0.28
   1  -1  -3    4.68    0.40
   1  -1  -3    4.27    0.31
   1  -1  -3    4.63    0.33
  -1  -1   3    3.86    0.19
   1  -1  -3    3.57    0.24
   1  -1  -3    4.22    0.31
   1   1  -3    3.57    0.24
  -1   1   3    4.35    0.31
   1   1  -3    3.88    0.21
  -1   1   3    4.25    0.25
  -1   1   3    4.41    0.30
  -1   1   3    4.17    0.29
   1   1  -3    3.59    0.25
  -1   1   3    4.05    0.45
   1   1  -3    3.90    0.27
   0  -1   3   36.81    1.21
   0  -1  -3   35.21    1.21
   0  -1   3   37.02    1.16
   0  -1  -3   38.36    1.23
   0  -1   3   36.04    1.06
   0  -1  -3   36.95    1.38
   0  -1  -3   36.04    1.19
   0   1  -3   33.53    1.15
   0   1   3   33.81    1.17
   0   1   3   38.10    1.11
   0   1   3   35.87    1.22
   0   1  -3   37.26    1.21
   0   1   3   35.10    1.37
   0   1  -3   34.18    1.06
   0   1  -3   39.07    1.19
   0   1   3   34.19    1.19
  -1  -1  -3   23.96    0.93
   1  -1   3   24.12    0.92
   1  -1   3   26.07    0.84
  -1  -1  -3   25.58    1.12
  -1  -1  -3   25.48    0.93
  -1  -1  -3   25.89    0.97
   1  -1   3   26.94    1.00
   1  -1   3   23.30    0.95
  -1  -1  -3   25.07    0.84
  -1   1  -3   23.81    0.96
   1   1   3   23.45    0.93
  -1   1  -3   24.52    0.93
  -1   1  -3   25.63    0.93
   1   1   3   24.82    0.84
   1   1   3   25.19    0.93
  -2  -1  -3   30.25    1.10
  -2  -1  -3   31.88    1.18
   2  -1   3   31.80    1.24
  -2  -1  -3   30.19    1.33
   2  -1   3   29.93    1.14
  -2   1  -3   30.82    1.19
   2   1   3   31.11    1.14
   2   1   3   32.33    1.03
  -2   1  -3   30.90    1.14
   2   1   3   31.67    1.13
   3  -1   3    5.32    0.58
   3  -1   3    4.38    0.39
  -3  -1  -3    4.43    0.39
  -3  -1  -3    3.78    0.52
  -3  -1  -3    3.90    0.33
   3   1   3    3.71    0.41
   3   1   3    4.20    0.30
   3   1   3    4.51    0.37
  -3   1  -3    4.35    0.42
  -3   1  -3    4.31    0.38
   4  -1   3    0.89    0.25
   4  -1   3    0.80    0.25
  -4  -1  -3    1.10    0.31
  -4  -1  -3    0.78    0.20
  -4  -1  -3    1.29    0.29
  -4   1  -3    1.22    0.31
   4   1   3    0.53    0.20
  -4   1  -3    1.10    0.25
   4   1   3    1.05    0.23
  -5  -1  -3   21.04    0.90
   5  -1   3   20.77    1.01
  -5  -1  -3   21.03    1.02
  -5   1  -3   21.45    0.97
  -5   1  -3   21.73    1.08
   5   1   3   19.84    0.95
   5   1   3   21.91    1.00
  -6  -1  -3   12.58    0.79
   6  -1   3   13.81    0.83
  -6   1  -3   12.80    0.84
   6   1   3   13.19    0.77
  -6   1  -3   12.50    0.74
   6   1   3   12.70    0.77
   7  -1   3   -0.04    0.15
  -7  -1  -3    0.17    0.13
  -7  -1  -3    0.02    0.10
  -7   1  -3   -0.01    0.12
  -7   1  -3   -0.06    0.15
   7   1   3    0.11    0.17
   7   1   3    0.13    0.18
   8  -1   3    5.55    0.69
  -8  -1  -3    3.87    0.57
  -8  -1  -3    4.39    0.39
  -8   1  -3    4.95    0.71
  -8   1  -3    3.80    0.51
   8   1   3    3.50    0.53
   8   1   3    4.75    0.63
  -9  -1  -3    9.64    0.75
   9  -1   3   10.56    0.81
  -9  -1  -3    9.63    0.57
  -9   1  -3    9.96    0.82
   9   1   3    9.01    0.73
   9   1   3    9.53    0.75
 -10  -1  -3   -0.10    0.03
  10  -1   3   -0.08    0.16
  10   1   3    0.04    0.19
  10   1   3   -0.13    0.16
 -10   1  -3   -0.04    0.12
 -10   1  -3    0.07    0.13
  11  -1   3    0.32    0.23
 -11  -1  -3    0.18    0.16
  11   1   3    0.20    0.20
 -11   1  -3    0.15    0.13
 -11   1  -3    0.48    0.22
  11   1   3    0.10    0.27
  12  -1   3   15.35    1.13
 -12  -1  -3   15.60    1.10
  12   1   3   16.09    1.10
 -12   1  -3   16.61    1.19
 -13  -1  -3    0.72    0.28
  13  -1   3    0.18    0.24
  13   1   3    0.66    0.30
 -13   1  -3    0.49    0.22
  14  -1   3    3.89    0.77
 -14  -1  -3    3.37    0.67
 -14  -1  -3    4.19    0.90
 -14   1  -3    2.88    0.64
  14   1   3    4.32    0.76
 -15  -1  -3    0.11    0.12
  15  -1   3    0.28    0.27
 -15  -1  -3    0.01    0.26
  15   1   3    0.23    0.22
 -15   1  -3    0.53    0.26
 -16  -1  -3    1.15    0.51
 -16  -1  -3    0.98    0.36
  16  -1   3    0.86    0.41
  16   1   3    1.33    0.48
 -16   1  -3    0.35    0.22
 -17  -1  -3    1.06    0.48
 -17  -1  -3    0.88    0.30
  17  -1   3    0.02    0.27
  17   1   3    0.66    0.34
 -17   1  -3    0.80    0.35
 -18  -1  -3    0.13    0.11
  18  -1   3    0.53    0.35
 -18  -1  -3    0.05    0.32
 -18   1  -3   -0.07    0.14
  18   1   3    0.14    0.27
 -19  -1  -3    0.37    0.20
  19  -1   3    0.94    0.47
 -19  -1  -3    0.12    0.38
  19   1   3    0.38    0.37
 -19   1  -3    0.12    0.12
 -20  -1  -3    0.20    0.16
  20  -1   3    0.44    0.40
 -20  -1  -3    0.76    0.42
 -20   1  -3    0.27    0.21
 -20   1  -3   -0.02    0.39
  20   1   3    0.86    0.42
 -21  -1  -3    0.10    0.11
  21  -1   3    0.32    0.40
 -21  -1  -3    0.16    0.35
 -21   1  -3   -0.05    0.40
  21   1   3    0.60    0.43
 -21   1  -3    0.14    0.12
 -22  -2   3    0.14    0.07
  22  -2  -3    0.41    0.47
  22   2  -3    0.10    0.32
 -22   2   3   -0.07    0.11
 -21  -2   3    0.52    0.12
  21  -2  -3    1.26    0.59
 -21   2   3    0.28    0.25
  21   2  -3    0.99    0.56
 -20  -2   3    0.22    0.07
  20  -2  -3    0.07    0.37
 -20   2   3    0.18    0.16
  20   2  -3    0.29    0.34
 -19  -2   3    0.20    0.09
  19  -2  -3    0.18    0.29
  19   2  -3    0.08    0.28
 -19   2   3    0.19    0.16
 -18  -2   3    0.72    0.21
  18  -2  -3    1.05    0.48
 -18   2   3    2.13    0.50
  18   2  -3    0.86    0.37
 -17  -2   3    0.11    0.11
 -17  -2   3    0.10    0.07
  17  -2  -3    0.15    0.31
  17   2  -3    0.09    0.22
 -17   2   3    0.30    0.14
 -16  -2   3    1.46    0.29
  16  -2  -3    1.62    0.48
 -16  -2   3    1.58    0.31
  16   2  -3    1.19    0.39
 -16   2   3    0.56    0.22
 -15  -2   3    0.40    0.16
 -15  -2   3    0.56    0.20
  15  -2  -3    0.36    0.30
 -15  -2   3    0.53    0.20
  15   2  -3    0.34    0.23
 -15   2   3    0.58    0.25
 -14  -2   3    3.35    0.45
 -14  -2   3    2.50    0.38
 -14  -2   3    3.25    0.43
 -14  -2   3    3.12    0.41
  14  -2  -3    3.45    0.65
 -14   2   3    3.46    0.64
  14   2  -3    3.21    0.50
  14   2  -3    3.55    0.51
 -13  -2   3    0.50    0.14
 -13  -2   3    0.83    0.20
 -13  -2   3    0.78    0.23
 -13  -2   3    0.76    0.22
  13  -2  -3    0.52    0.43
  13  -2  -3    0.51    0.31
  13   2  -3    0.30    0.19
 -13   2   3    0.58    0.23
  13   2  -3    0.66    0.23
  12  -2  -3    1.72    0.43
 -12  -2   3    1.99    0.32
 -12  -2   3    2.22    0.33
 -12  -2   3    2.37    0.32
  12  -2  -3    1.83    0.57
 -12  -2   3    1.77    0.29
 -12   2   3    1.04    0.27
  12   2  -3    1.48    0.43
  12   2  -3    2.15    0.34
 -12   2   3    2.18    0.45
  12   2  -3    2.15    0.34
 -12   2   3    1.85    0.53
  11  -2  -3    3.80    0.58
 -11  -2   3    3.47    0.31
  11  -2  -3    3.73    0.75
 -11  -2   3    3.37    0.30
 -11  -2   3    3.45    0.38
 -11  -2   3    2.84    0.27
  11   2  -3    3.54    0.38
  11   2  -3    3.50    0.37
 -11   2   3    3.82    0.60
 -11   2   3    4.21    0.60
  11   2  -3    3.16    0.54
 -11   2   3    3.30    0.65
  10  -2  -3    2.77    0.66
  10  -2  -3    3.29    0.50
 -10  -2   3    3.12    0.27
 -10  -2   3    2.82    0.25
 -10  -2   3    3.12    0.26
 -10  -2   3    3.06    0.27
  10   2  -3    2.87    0.24
 -10   2   3    2.99    0.48
  10   2  -3    3.49    0.51
  10   2  -3    3.12    0.24
 -10   2   3    3.31    0.52
 -10   2   3    3.36    0.64
   9  -2  -3    0.06    0.15
   9  -2  -3    0.28    0.13
  -9  -2   3    0.13    0.07
  -9  -2   3    0.32    0.09
   9  -2  -3    0.24    0.24
  -9  -2   3    0.25    0.09
  -9  -2   3    0.19    0.06
   9   2  -3    0.14    0.15
  -9   2   3    0.09    0.10
   9   2  -3    0.17    0.06
  -9   2   3    0.55    0.28
  -9   2   3    0.00    0.05
   8  -2  -3   23.28    1.09
  -8  -2   3   21.94    0.78
   8  -2  -3   21.17    1.29
   8  -2  -3   22.27    1.05
  -8  -2   3   23.48    0.77
  -8   2   3   23.55    0.96
   8   2  -3   23.35    0.98
  -8   2   3   22.41    1.26
  -8   2   3   21.96    1.07
  -8   2   3   22.55    1.14
   7  -2  -3   51.99    1.83
  -7  -2   3   52.10    1.41
   7  -2  -3   49.30    1.74
   7  -2  -3   45.72    2.01
  -7  -2   3   50.77    1.42
   7   2  -3   51.77    1.67
  -7   2   3   52.25    1.81
  -7   2   3   48.86    1.85
  -7   2   3   50.02    1.56
  -7   2   3   48.31    2.01
   6  -2  -3    9.07    0.59
   6  -2  -3    9.38    0.75
  -6  -2   3    9.22    0.32
   6  -2  -3    8.57    0.56
  -6  -2   3    8.90    0.31
  -6   2   3    8.56    0.60
  -6   2   3    8.56    0.70
  -6   2   3    9.01    0.57
   6   2  -3    8.51    0.47
   5  -2  -3    7.65    0.49
   5  -2  -3    8.69    0.55
   5  -2  -3    8.45    0.69
  -5   2   3    9.29    0.68
   5   2  -3    7.93    0.35
  -5   2   3    8.27    0.52
  -5   2   3    7.30    0.53
   4  -2  -3    1.54    0.34
   4  -2  -3    2.01    0.29
  -4  -2   3    1.56    0.09
   4  -2  -3    1.38    0.27
  -4   2   3    1.95    0.30
   4   2  -3    1.73    0.14
  -4   2   3    1.53    0.33
  -4   2   3    1.86    0.32
   3  -2  -3    7.27    0.57
   3  -2  -3    6.98    0.46
   3  -2  -3    7.19    0.40
  -3  -2   3    6.80    0.29
   3  -2  -3    6.48    0.43
  -3   2   3    7.20    0.45
   3   2  -3    7.24    0.30
  -3   2   3    8.07    0.61
   2  -2  -3  172.48    4.40
   2  -2  -3  157.08    4.72
   2  -2  -3  166.40    4.53
  -2  -2   3  166.20    4.33
   2  -2  -3  170.56    4.50
   2   2  -3  173.93    4.33
  -2   2   3  167.19    4.74
  -2   2   3  173.07    4.40
  -2   2   3  166.32    4.54
   1  -2  -3   43.31    1.29
   1  -2  -3   41.18    1.40
   1  -2  -3   42.42    1.59
   1  -2  -3   41.19    1.37
  -1  -2   3   42.08    1.13
  -1  -2   3   43.51    1.18
   1  -2  -3   42.60    1.40
   1   2  -3   40.60    1.17
  -1   2   3   39.14    1.27
   1   2  -3   42.60    1.31
   1   2  -3   41.68    1.25
   0  -2  -3    3.31    0.33
   0  -2  -3    3.92    0.33
   0  -2  -3    3.73    0.32
   0  -2   3    4.00    0.32
   0  -2  -3    4.09    0.49
   0  -2   3    4.12    0.29
   0  -2   3    4.15    0.23
   0   2   3    4.25    0.27
   0   2   3    3.65    0.33
   0   2   3    3.89    0.32
   0   2  -3    4.03    0.30
   0   2  -3    4.08    0.32
  -1  -2  -3   23.80    1.10
   1  -2   3   23.62    0.95
  -1  -2  -3   21.98    0.89
  -1  -2  -3   23.19    0.81
   1  -2   3   21.48    0.88
  -1  -2  -3   22.14    0.92
   1   2   3   22.58    0.81
   1   2   3   23.46    0.92
  -1   2  -3   23.24    0.96
  -1   2  -3   24.20    0.92
   1   2   3   21.40    0.90
   2  -2   3    0.18    0.19
  -2  -2  -3   -0.13    0.13
  -2  -2  -3   -0.13    0.15
  -2  -2  -3    0.14    0.12
   2  -2   3    0.23    0.16
  -2  -2  -3    0.03    0.09
  -2   2  -3    0.18    0.16
   2   2   3   -0.06    0.05
  -2   2  -3    0.01    0.13
   2   2   3   -0.03    0.09
  -2   2  -3    0.12    0.13
   2   2   3    0.10    0.14
   3  -2   3   30.70    1.20
  -3  -2  -3   29.87    1.08
  -3  -2  -3   26.40    1.29
   3  -2   3   28.35    1.41
  -3  -2  -3   27.51    1.14
  -3   2  -3   29.81    1.24
   3   2   3   30.32    1.12
  -3   2  -3   30.36    1.19
   3   2   3   28.20    1.12
   3   2   3   28.24    0.99
   4  -2   3    0.03    0.11
  -4  -2  -3    0.06    0.18
   4  -2   3    0.25    0.22
  -4  -2  -3   -0.06    0.07
  -4  -2  -3    0.00    0.12
   4   2   3    0.17    0.09
   4   2   3    0.07    0.12
   4   2   3    0.11    0.11
  -4   2  -3    0.12    0.13
[truncated: 2,012,853 more chars]
