# Supplementary material for: Crystal structures of the water and acetone monosolvates of bis­[4′-(pyridin-4-yl)-2,2′:6′,2′′-terpyridine]­manganese(II) bis­(hexa­fluorido­phosphate)
Source: Acta Crystallogr E Crystallogr Commun. 2015 Mar 4;71(Pt 4):330–5. doi: 10.1107/S2056989015003503 (PMC4438851; doi:10.1107/S2056989015003503)
Supplement: Supplementary file 2 [file e-71-00330-1sup2.hkl]

#
# h,k,l, Fc-squared, Fo-squared, sigma(Fo-squared), status flag
#
data_1
_shelx_title ' a in P2(1)/c'
_shelx_refln_list_code          4
_shelx_F_calc_maximum      584.81
_exptl_crystal_F_000      1988.00
_reflns_d_resolution_high  0.8300

loop_
 _space_group_symop_operation_xyz
 'x, y, z'
 '-x, y+1/2, -z+1/2'
 '-x, -y, -z'
 'x, -y-1/2, z-1/2'

_cell_length_a    16.2389
_cell_length_b    15.3506
_cell_length_c    16.5549
_cell_angle_alpha  90.000
_cell_angle_beta   99.389
_cell_angle_gamma  90.000

_shelx_F_squared_multiplier     1.000

loop_
 _refln_index_h
 _refln_index_k
 _refln_index_l
 _refln_F_squared_calc
 _refln_F_squared_meas
 _refln_F_squared_sigma
 _refln_observed_status
   3   0   0      24860.82      21237.53       239.37 o
   4   0   0      42125.55      39731.53       478.47 o
   5   0   0      14962.27      11612.15       207.13 o
   6   0   0         16.00         32.19        13.52 o
   7   0   0         85.08         21.61        26.84 o
   8   0   0       6566.18       6911.10       157.28 o
   9   0   0        971.69        564.22        56.19 o
  10   0   0         42.72        119.79        30.56 o
  11   0   0        770.47        846.85        86.05 o
  12   0   0       3527.94       3751.17       153.22 o
  13   0   0        613.36        697.64       101.69 o
  14   0   0        898.91       1014.97       136.20 o
  15   0   0       1963.99       1736.05       185.26 o
  16   0   0       2154.76       2207.33       219.90 o
  17   0   0       1001.40       1009.08       160.72 o
  18   0   0        246.93        248.82       150.45 o
  19   0   0          5.48        -27.05        29.13 o
   2   1   0       3736.67       3700.07        49.20 o
   3   1   0      11229.57      11737.56       111.37 o
   4   1   0       5847.18       5387.48        74.72 o
   5   1   0       2163.53       2103.00        46.52 o
   6   1   0       4360.31       3856.34        67.17 o
   7   1   0      13449.76      14048.46       164.04 o
   8   1   0         48.51         31.22        11.53 o
   9   1   0       2779.83       2129.22        65.91 o
  10   1   0        432.51        601.50        46.97 o
  11   1   0          1.41          2.93         9.47 o
  12   1   0         48.14         70.33        16.53 o
  13   1   0       2912.39       2919.29       110.58 o
  14   1   0       1672.32       1849.05       125.14 o
  15   1   0        207.88        202.72        47.27 o
  16   1   0        952.28       1182.47       111.99 o
  17   1   0        294.60        277.78        55.50 o
  18   1   0        598.87        593.11        76.21 o
  19   1   0         26.63        159.58        40.89 o
   0   2   0      26447.71      23153.17       326.15 o
   1   2   0       5449.48       5266.31        49.81 o
   2   2   0       1861.97       1150.61        32.58 o
   3   2   0       3864.46       4140.34        70.51 o
   4   2   0       2627.20       2320.65        44.18 o
   5   2   0        318.28        288.13        18.26 o
   6   2   0       7395.05       7357.79        98.47 o
   7   2   0        586.88        668.54        37.35 o
   8   2   0        476.30        435.82        43.03 o
   9   2   0        763.58       1112.47        57.14 o
  10   2   0          5.78         14.32        10.51 o
  11   2   0        660.85        475.65        40.25 o
  12   2   0         83.76         34.83        19.45 o
  13   2   0          4.18         17.44        12.81 o
  14   2   0        190.77        131.21        33.15 o
  15   2   0        419.74        280.24        48.48 o
  16   2   0         17.64         51.79        33.36 o
  17   2   0        170.90        256.86        47.62 o
  18   2   0         30.60        -18.59        19.02 o
  19   2   0         63.75         39.56        42.16 o
   1   3   0       2505.74       2284.11        34.83 o
   2   3   0          7.75         18.14        10.22 o
   3   3   0          1.86         -7.20         7.99 o
   4   3   0        511.60        915.86        25.86 o
   5   3   0       5404.14       4665.93        72.60 o
   6   3   0          3.06         -7.57        12.06 o
   7   3   0        704.47        875.12        38.79 o
   8   3   0       1038.58       1376.99        49.16 o
   9   3   0       2570.10       3511.60        83.07 o
  10   3   0       2897.13       2496.28        69.79 o
  11   3   0         14.46         31.09        16.02 o
  12   3   0        239.58        132.53        31.31 o
  13   3   0         45.72         27.81        10.63 o
  14   3   0          0.06         -6.52        21.37 o
  15   3   0        491.79        707.95        73.66 o
  16   3   0        388.83        497.63        65.42 o
  17   3   0          1.67         20.21        21.38 o
  18   3   0          2.16         11.56        19.34 o
  19   3   0         46.22         23.61        20.63 o
   0   4   0     305175.94     295108.16      2850.24 o
   1   4   0      44893.55      43916.91       324.74 o
   2   4   0        993.39       1085.69        40.91 o
   3   4   0       2698.87       2691.61        51.98 o
   4   4   0        412.25        390.99        26.31 o
   5   4   0        314.37        519.24        29.43 o
   6   4   0        357.13        533.16        32.87 o
   7   4   0         20.45        169.13        19.92 o
   8   4   0        175.17        145.75        22.86 o
   9   4   0        101.55         49.17        14.09 o
  10   4   0        865.81        710.79        44.02 o
  11   4   0        736.52       1038.31        59.51 o
  12   4   0       1040.93       1065.37        67.57 o
  13   4   0         11.25         34.73        19.14 o
  14   4   0        424.62        257.61        51.51 o
  15   4   0        649.34        685.89        67.37 o
  16   4   0        290.80         94.14        28.18 o
  17   4   0         56.66         61.97        26.24 o
  18   4   0        363.12        364.84        53.13 o
   1   5   0      59045.49      55550.93       441.72 o
   2   5   0       6573.55       7095.81        87.33 o
   3   5   0       5219.92       5039.39        82.26 o
   4   5   0       2240.64       2235.67        57.75 o
   5   5   0      10152.79      10580.55       152.80 o
   6   5   0       7677.80       8522.19       129.43 o
   7   5   0       5737.61       6495.12       107.85 o
   8   5   0         29.74          5.02        11.34 o
   9   5   0       4144.72       3533.05        92.04 o
  10   5   0         20.68         72.33        15.96 o
  11   5   0       1536.02       1408.45        60.54 o
  12   5   0        541.73        512.05        42.29 o
  13   5   0       1141.43        800.04        87.10 o
  14   5   0        485.75        564.04        52.24 o
  15   5   0        179.32        299.25        52.16 o
  16   5   0         44.18         52.20        24.03 o
  17   5   0        250.83        247.07       123.45 o
  18   5   0        240.49        245.05        85.68 o
   0   6   0      29453.47      29764.24       346.26 o
   1   6   0       2211.80       2755.10        68.65 o
   2   6   0      18611.19      18117.58       169.51 o
   3   6   0       1477.36       1713.59        53.17 o
   4   6   0       3032.71       3391.61        71.55 o
   5   6   0        378.30        440.09        30.16 o
   6   6   0       5029.13       4174.14        78.90 o
   7   6   0         53.80         49.66        16.41 o
   8   6   0       2928.01       3514.74        81.49 o
   9   6   0        567.46        776.16        45.87 o
  10   6   0          3.27          6.36        14.03 o
  11   6   0        386.76        411.81        34.64 o
  12   6   0       2196.36       2393.20        90.89 o
  13   6   0        880.80       1013.84        56.97 o
  14   6   0        446.75        426.53        49.40 o
  15   6   0       1131.10       1038.77        97.96 o
  16   6   0        416.15        479.24        63.41 o
  17   6   0        613.60        762.30        85.06 o
  18   6   0        180.89        104.17        41.97 o
   1   7   0      12684.08      13142.16       157.33 o
   2   7   0        529.52        548.41        29.74 o
   3   7   0      10401.52      10044.80       132.91 o
   4   7   0        526.68        469.46        34.58 o
   5   7   0       3745.71       4425.10        92.12 o
   6   7   0        892.94       1031.60        45.70 o
   7   7   0        947.12        756.85        53.15 o
   8   7   0       1060.82        985.86        46.13 o
   9   7   0       1834.56       2119.93        63.49 o
  10   7   0       2685.03       3099.44        81.86 o
  11   7   0        877.61        986.76        56.53 o
  12   7   0        381.49        406.64        33.40 o
  13   7   0        922.87       1030.05        86.25 o
  14   7   0       1689.88       1513.91        94.67 o
  15   7   0        217.71        224.51        49.43 o
  16   7   0        697.88        977.00        90.69 o
  17   7   0        530.40        496.94        63.40 o
   0   8   0        525.53        296.91        37.27 o
   1   8   0       8312.39       8186.23       119.71 o
   2   8   0       1294.67        899.35        40.18 o
   3   8   0        717.76        941.33        47.78 o
   4   8   0       1764.17       1938.93        57.68 o
   5   8   0         94.88         44.12        12.33 o
   6   8   0       4776.96       4424.54        94.10 o
   7   8   0        388.09        500.84        43.37 o
   8   8   0       1748.39       2332.00        82.35 o
   9   8   0         89.70         51.84        13.76 o
  10   8   0       4853.30       4866.09       100.18 o
  11   8   0         92.81         45.07        15.64 o
  12   8   0          5.53         38.71        17.39 o
  13   8   0        974.33       1398.48        89.63 o
  14   8   0        389.27        464.10        88.33 o
  15   8   0         56.30         19.79        35.11 o
  16   8   0         29.93         43.08        37.34 o
  17   8   0          4.37          3.48        18.54 o
   1   9   0       6469.90       6243.45       105.75 o
   2   9   0        919.62       1152.57        48.32 o
   3   9   0       2476.94       1987.85        90.04 o
   4   9   0         67.92         40.14        17.36 o
   5   9   0        211.45        379.60        37.83 o
   6   9   0        148.41        245.20        40.44 o
   7   9   0       1183.19       1328.55        60.70 o
   8   9   0       1260.89       1645.39        89.51 o
   9   9   0        470.05        598.92        51.28 o
  10   9   0         28.13         37.85        18.17 o
  11   9   0       3732.75       4289.97        98.14 o
  12   9   0       1578.81       1622.64        96.75 o
  13   9   0          4.87          4.35        16.47 o
  14   9   0         71.11         39.92        23.94 o
  15   9   0        130.35        126.46        34.28 o
  16   9   0        407.61        369.60        87.34 o
   0  10   0       9191.31      10890.55       262.81 o
   1  10   0       2303.42       2821.20        76.27 o
   2  10   0        277.95        311.49        30.80 o
   3  10   0       1594.15       1742.84        80.07 o
   4  10   0        246.24        354.72        36.83 o
   5  10   0        575.07        649.14        48.26 o
   6  10   0       1152.16       1074.55        65.42 o
   7  10   0        576.89        655.55        56.17 o
   8  10   0         96.34        226.07        37.40 o
   9  10   0          4.49         37.88        24.06 o
  10  10   0        844.18        999.75        74.78 o
  11  10   0         40.21         24.98        15.54 o
  12  10   0        111.71        248.59        52.92 o
  13  10   0          2.81         -0.28        21.67 o
  14  10   0          0.68         21.81        20.81 o
  15  10   0          0.13        -13.69        19.25 o
  16  10   0         23.31         27.40        80.52 o
   1  11   0       5425.76       5555.86       112.56 o
   2  11   0          6.23         18.91        11.52 o
   3  11   0          4.91         24.18        15.91 o
   4  11   0        133.73        143.95        23.86 o
   5  11   0       1422.54       1723.51        83.75 o
   6  11   0        501.18        529.65        48.46 o
   7  11   0          0.34         34.96        17.94 o
   8  11   0        330.52        659.40        93.01 o
   9  11   0        218.37        291.38        52.16 o
  10  11   0          3.32         55.69        21.65 o
  11  11   0          9.62         52.85        30.44 o
  12  11   0         68.36         28.36        34.35 o
  13  11   0          3.85         40.54        26.04 o
  14  11   0        563.81        575.88        74.15 o
  15  11   0          4.43         50.43        73.69 o
   0  12   0         50.09         45.54        17.94 o
   1  12   0       6722.41       6896.02       136.06 o
   2  12   0       1420.88       1379.32        66.12 o
   3  12   0        169.54        123.61        34.80 o
   4  12   0       3973.51       4188.94       125.41 o
   5  12   0        605.12        456.79        55.27 o
   6  12   0        206.01        163.94        35.30 o
   7  12   0          0.72         44.33        20.32 o
   8  12   0       4523.77       5085.90       165.30 o
   9  12   0       1576.91       2047.10       111.95 o
  10  12   0        303.89        231.57        54.93 o
  11  12   0          1.87         26.09        16.62 o
  12  12   0        228.07        195.50        42.84 o
  13  12   0        346.68        421.67        57.43 o
  14  12   0          0.94         68.33        79.05 o
   1  13   0        181.61        377.77        45.84 o
   2  13   0         67.94        134.04        24.96 o
   3  13   0        336.05        453.57        52.27 o
   4  13   0         26.92         93.80        26.60 o
   5  13   0       4543.43       4467.89       155.29 o
   6  13   0        144.29         31.42        29.24 o
   7  13   0        477.80        647.58        75.26 o
   8  13   0        336.10        500.23        60.52 o
   9  13   0        247.51        300.02        64.76 o
  10  13   0        591.20        516.82        91.46 o
  11  13   0        175.73        174.38        33.43 o
  12  13   0        203.96        109.79        35.76 o
  13  13   0         30.63         20.25        30.43 o
   0  14   0       2738.78       2761.86       149.24 o
   1  14   0        643.13        691.54        58.32 o
   2  14   0       1767.45       1561.74        84.38 o
   3  14   0        495.56        522.48        65.51 o
   4  14   0        359.97        495.51        66.39 o
   5  14   0          1.03         -3.84        20.16 o
   6  14   0        436.27        426.83        61.65 o
   7  14   0         73.36         78.36        30.38 o
   8  14   0        378.84        493.52        81.39 o
   9  14   0        471.33        285.45        44.45 o
  10  14   0        464.61        515.21        67.58 o
  11  14   0         10.65         24.78        18.72 o
  12  14   0        100.38        101.65        37.08 o
   1  15   0          1.08        -13.29        21.11 o
   2  15   0        846.33        837.06        85.35 o
   3  15   0       1328.88       1580.09       126.18 o
   4  15   0          3.34         -0.27        16.42 o
   5  15   0          7.24         24.45        27.85 o
   6  15   0         12.38        -30.69        31.75 o
   7  15   0         87.94         34.34        25.64 o
   8  15   0        391.14        550.21        65.74 o
   9  15   0         60.92         92.67        32.26 o
  10  15   0        117.91         24.10        31.18 o
  11  15   0        289.05        457.11        74.93 o
   0  16   0        343.89        148.80       150.45 o
   1  16   0        798.72        784.89        89.16 o
   2  16   0          3.87         12.55        14.74 o
   3  16   0        350.29        318.85        79.13 o
   4  16   0          0.25         -6.24        23.94 o
   5  16   0        101.48          6.01        17.43 o
   6  16   0        196.49        131.17        31.14 o
   7  16   0          0.05         -2.48        27.14 o
   8  16   0         25.25         70.94        21.31 o
   9  16   0          4.00        -17.37        30.38 o
   1  17   0         75.04         41.25        35.46 o
   2  17   0          0.58        -19.16        19.16 o
   3  17   0          5.42         -0.04        31.78 o
   4  17   0          0.48        154.64        53.08 o
   5  17   0        163.17        114.27        37.70 o
   6  17   0         32.69        161.47        68.84 o
   7  17   0         43.58         -7.99        33.59 o
   0  18   0        217.59         -5.14        53.04 o
   1  18   0        240.66        196.94        67.94 o
   2  18   0        239.70        234.44        69.72 o
   3  18   0         13.47         41.63        41.17 o
   4  18   0        179.74         89.34        34.72 o
 -19   1   1          0.95        -15.42        19.72 o
 -18   1   1          0.22         75.32        24.29 o
 -17   1   1        172.53        151.04        36.86 o
 -16   1   1        562.23        280.91        64.90 o
 -15   1   1         54.48        106.01        37.09 o
 -14   1   1        481.04        585.25        68.24 o
 -13   1   1        421.47        213.18        36.93 o
 -12   1   1        163.66         56.95        15.21 o
 -11   1   1       1663.31       1420.47        60.44 o
 -10   1   1        524.94        746.91        42.17 o
  -9   1   1        871.56       1180.51        46.01 o
  -8   1   1       4591.00       4992.97        80.47 o
  -7   1   1      15358.72      15034.24       149.99 o
  -6   1   1        658.18        531.14        23.41 o
  -5   1   1       7281.50       8007.93        97.07 o
  -4   1   1       6638.40       6363.42        77.98 o
  -3   1   1      13954.24      14560.60       129.67 o
  -2   1   1       5727.25       6469.24        82.30 o
   2   1   1        813.55        390.10        17.51 o
   3   1   1      41063.96      37930.50       347.06 o
   4   1   1        665.90        508.62        25.00 o
   5   1   1         42.36         28.20         9.62 o
   6   1   1        310.39        231.68        20.62 o
   7   1   1         66.46         71.02        18.26 o
   8   1   1       5218.25       5000.51        93.25 o
   9   1   1          2.37         15.05        13.48 o
  10   1   1       4975.52       4803.26       177.78 o
  11   1   1         46.96          6.15        15.12 o
  12   1   1         22.86         20.63        18.34 o
  13   1   1        336.36        386.70        60.31 o
  14   1   1        113.82        156.49        41.15 o
  15   1   1         73.32         58.63        32.36 o
  16   1   1        108.35         99.89        59.66 o
  17   1   1         22.12          1.16        22.25 o
  18   1   1         78.39         28.97        24.15 o
  19   1   1        329.06        284.74        55.18 o
 -19   2   1          2.04         21.29        19.71 o
 -18   2   1        197.66        149.50        54.36 o
 -17   2   1        153.74         34.56        28.18 o
 -16   2   1       1199.18       1442.29       106.22 o
 -15   2   1        589.64        706.76        72.71 o
 -14   2   1        578.60        492.61        56.63 o
 -13   2   1       5034.16       4631.46       115.85 o
 -12   2   1       2344.67       2451.72        69.81 o
 -11   2   1        724.82        557.33        36.24 o
 -10   2   1        502.03        559.91        43.39 o
  -9   2   1        717.35       1059.80        39.24 o
  -8   2   1       4171.15       3229.66        69.15 o
  -7   2   1        477.03        597.15        31.13 o
  -6   2   1       7895.54       8979.50       128.42 o
  -5   2   1        112.45         75.41        11.71 o
  -4   2   1      11196.75       9867.53       112.84 o
  -3   2   1      45190.42      41742.85       435.63 o
  -2   2   1        757.29        647.77        24.06 o
  -1   2   1       7777.35       6909.68        76.60 o
   0   2   1       7632.82       6971.65        68.74 o
   1   2   1      20895.33      22949.12       175.01 o
   2   2   1       5506.21       3845.29        49.98 o
   3   2   1        159.03        558.79        25.79 o
   4   2   1       7539.07       5206.96        74.01 o
   5   2   1       3423.37       3408.27        69.82 o
   6   2   1        849.83       1755.01        54.86 o
   7   2   1       6768.58       6674.68       116.28 o
   8   2   1       3457.03       2532.29        77.97 o
   9   2   1       1807.24       1436.24        68.37 o
  10   2   1        373.00        519.61        44.23 o
  11   2   1        875.14        971.93        58.79 o
  12   2   1       3720.81       3879.13       110.96 o
  13   2   1       3057.28       2880.71       127.89 o
  14   2   1         14.39         25.35        27.97 o
  15   2   1        234.35        202.69        41.65 o
  16   2   1         22.32         49.24        23.79 o
  17   2   1        237.02        197.97        47.05 o
  18   2   1         57.23         21.77        25.09 o
  19   2   1        140.31        105.74        42.16 o
 -19   3   1        156.59        120.10        51.90 o
 -18   3   1          1.74         46.52        23.29 o
 -17   3   1        950.91        835.23        76.65 o
 -16   3   1       1246.06       1275.58        95.39 o
 -15   3   1        599.37        497.06        57.83 o
 -14   3   1         72.74         74.51        33.51 o
 -13   3   1          8.48         17.60        15.97 o
 -12   3   1         60.55         75.45        16.54 o
 -11   3   1       7274.04       6818.64       107.82 o
 -10   3   1         10.03          4.77         7.63 o
  -9   3   1       1929.94       2464.64        70.66 o
  -8   3   1       2985.75       3027.65        59.63 o
  -7   3   1      30100.84      27786.38       324.08 o
  -6   3   1       1658.84       1617.85        87.05 o
  -5   3   1       8867.90       8105.32       114.53 o
  -4   3   1         72.25         10.70         9.69 o
  -3   3   1        445.04        536.39        29.99 o
  -2   3   1      41584.14      39376.04       386.91 o
  -1   3   1       3555.44       3356.40        38.92 o
   0   3   1        788.51        926.48        24.91 o
   1   3   1      89238.23      82352.98       618.35 o
   2   3   1         59.23          1.80         7.91 o
   3   3   1       6962.75       6296.21        83.17 o
   4   3   1       1911.72       2362.72        59.47 o
   5   3   1       2548.58       2438.33        63.52 o
   6   3   1       2304.94       1626.28        53.99 o
   7   3   1        523.21        602.89        38.52 o
   8   3   1        340.51        342.57        31.47 o
   9   3   1         39.30         83.26        19.27 o
  10   3   1      13361.28      13054.31       204.13 o
  11   3   1        364.22        364.35        37.84 o
  12   3   1        606.90        818.55        60.57 o
  13   3   1        224.42        103.15        33.26 o
  14   3   1       1186.14       1152.11       118.94 o
  15   3   1          1.93         34.09        24.36 o
  16   3   1        971.51       1156.10       104.11 o
  17   3   1          1.56         16.05        23.75 o
  18   3   1        184.88        123.37        36.95 o
 -18   4   1         31.88         29.56        24.89 o
 -17   4   1        614.52        530.37        70.08 o
 -16   4   1       1235.44       1298.96        84.33 o
 -15   4   1        109.76        132.78        26.96 o
 -14   4   1         54.30         69.35        18.72 o
 -13   4   1        963.72        919.84        56.06 o
 -12   4   1        236.05        309.25        28.26 o
 -11   4   1         14.82         14.52        12.30 o
 -10   4   1        538.74        450.08        42.53 o
  -9   4   1         26.72         45.02        11.43 o
  -8   4   1       4419.16       4702.79        97.01 o
  -7   4   1        249.91        370.76        31.81 o
  -6   4   1       9283.75       9166.39       143.79 o
  -5   4   1        207.27         78.59        17.24 o
  -4   4   1       5503.64       4337.25        91.53 o
  -3   4   1      10781.19       9774.24       134.00 o
  -2   4   1         58.70         19.89         8.76 o
  -1   4   1      19409.63      20434.75       166.08 o
   0   4   1      14464.44      14304.07       138.01 o
   1   4   1      18548.62      15934.31       152.54 o
   2   4   1        242.52        120.92        13.72 o
   3   4   1       1466.92        987.16        31.91 o
   4   4   1        188.38        437.04        28.73 o
   5   4   1          5.84         16.42        14.94 o
   6   4   1         16.88         20.54        16.32 o
   7   4   1       2084.13       1791.45        60.39 o
   8   4   1         34.94         95.74        19.61 o
   9   4   1         16.18         13.83        14.32 o
  10   4   1          0.26         -0.66        12.00 o
  11   4   1       2326.98       2059.76        83.38 o
  12   4   1        159.17         42.30        21.31 o
  13   4   1         97.09        206.28        54.42 o
  14   4   1       2038.70       1569.08       133.00 o
  15   4   1       4613.17       4166.48       150.70 o
  16   4   1         36.44         19.74        21.02 o
  17   4   1        393.75        551.66        82.10 o
  18   4   1         85.63        100.45        32.15 o
 -18   5   1        429.29        332.21        60.51 o
 -17   5   1         68.34         12.49        22.94 o
 -16   5   1          0.29          6.26        15.43 o
 -15   5   1       1713.97       2241.93       114.71 o
 -14   5   1        413.60        554.51        52.16 o
 -13   5   1        604.26        541.42        44.39 o
 -12   5   1         53.20        104.27        20.62 o
 -11   5   1         87.40         54.21        19.11 o
 -10   5   1         19.19         22.58        13.67 o
  -9   5   1       1867.84       1647.58        53.03 o
  -8   5   1         26.23          0.66         9.97 o
  -7   5   1       2265.38       2677.31        74.71 o
  -6   5   1       2127.13       1969.03        70.05 o
  -5   5   1       2269.04       2104.03        71.51 o
  -4   5   1       1774.22       1651.70        43.34 o
  -3   5   1       4482.06       4693.71        70.38 o
  -2   5   1          2.71          5.18        10.45 o
  -1   5   1       5234.84       4458.44        59.06 o
   0   5   1        993.54        994.10        37.38 o
   1   5   1       2006.60       1887.83        41.72 o
   2   5   1        750.21       1040.98        33.32 o
   3   5   1       2160.57       2446.06        51.85 o
   4   5   1       4662.46       4722.50        88.35 o
   5   5   1         43.08         14.40        22.52 o
   6   5   1       2229.68       2381.77        64.30 o
   7   5   1        192.79        168.48        26.55 o
   8   5   1       1573.90       1105.59        58.33 o
   9   5   1        942.01       1105.79        56.99 o
  10   5   1        160.17        136.09        33.50 o
  11   5   1       1301.27       1412.36        71.95 o
  12   5   1        915.87        944.58        64.14 o
  13   5   1        359.55        521.35        60.58 o
  14   5   1       1599.73       1680.79        99.69 o
  15   5   1        174.15        182.71        41.58 o
  16   5   1        231.10        247.23        47.16 o
  17   5   1        236.28        239.68        46.49 o
  18   5   1        303.79        181.98        42.32 o
 -18   6   1         73.54         73.15        20.50 o
 -17   6   1          3.60        -27.17        36.47 o
 -16   6   1         58.35         41.79        16.07 o
 -15   6   1          0.14         25.89        29.53 o
 -14   6   1         43.28          5.86        33.01 o
 -13   6   1        406.96        537.17        51.09 o
 -12   6   1       1282.93       1696.78        73.32 o
 -11   6   1        536.32        526.17        45.72 o
 -10   6   1       1717.51       1826.47        66.02 o
  -9   6   1        880.96       1042.33        54.28 o
  -8   6   1        662.76        600.79        35.23 o
  -7   6   1       2991.81       3006.32        69.32 o
  -6   6   1        398.35        784.60        34.65 o
  -5   6   1        679.18        675.39        36.69 o
  -4   6   1        921.65        997.79        35.23 o
  -3   6   1         27.81        -13.87        13.87 o
  -2   6   1       2708.78       3075.27        55.76 o
  -1   6   1       8380.42       9523.65       111.93 o
   0   6   1       2592.96       3072.71        53.51 o
   1   6   1      12529.54      13554.20       156.39 o
   2   6   1          6.64          0.20         9.05 o
   3   6   1          0.83          7.87         9.96 o
   4   6   1       1378.48       1184.14        50.77 o
   5   6   1        390.60        330.80        29.79 o
   6   6   1          7.84         19.96        14.87 o
   7   6   1        526.91        497.94        37.68 o
   8   6   1        215.78        359.06        32.86 o
   9   6   1        309.84        431.20        39.78 o
  10   6   1          2.84         17.99        17.21 o
  11   6   1        228.23        360.47        41.75 o
  12   6   1       1126.99       1210.79        79.75 o
  13   6   1       1447.01       1502.28       124.23 o
  14   6   1        720.37        683.15        66.97 o
  15   6   1         58.93         95.27        33.93 o
  16   6   1         69.22         77.63        26.09 o
  17   6   1        250.71        243.30        42.42 o
  18   6   1          2.57         -5.55        22.86 o
 -18   7   1          0.16         21.95        47.55 o
 -17   7   1        756.89        733.06       231.23 o
 -16   7   1        113.88        149.08        59.94 o
 -15   7   1       1278.58       1194.78        68.09 o
 -14   7   1        657.73        417.48        44.09 o
 -13   7   1        128.92        172.26        50.88 o
 -12   7   1       1636.00       1625.40        95.64 o
 -11   7   1         97.15        221.28        28.61 o
 -10   7   1       1620.79       1529.56        65.22 o
  -9   7   1       1658.62       1630.72        71.40 o
  -8   7   1        518.15        515.07        31.48 o
  -7   7   1       4653.63       4597.36        81.32 o
  -6   7   1        709.01        696.13        34.64 o
  -5   7   1        236.15        304.06        24.79 o
  -4   7   1        230.60        307.47        24.38 o
  -3   7   1         89.92         91.51        15.63 o
  -2   7   1       3405.77       3911.88        69.51 o
  -1   7   1       1702.09       1876.42        47.68 o
   0   7   1        468.79        660.52        40.50 o
   1   7   1       1042.27       1168.11        43.41 o
   2   7   1       3037.30       3132.70        61.20 o
   3   7   1        829.35        900.11        35.12 o
   4   7   1        807.64       1338.18        64.39 o
   5   7   1       1628.65       1574.73        62.20 o
   6   7   1         73.89         78.07        24.63 o
   7   7   1          0.14         13.29         8.72 o
   8   7   1        619.94        806.86        56.75 o
   9   7   1        474.61        466.11        45.45 o
  10   7   1        769.42        867.31        55.91 o
  11   7   1         14.32         20.17        17.04 o
  12   7   1        309.32        101.36        28.86 o
  13   7   1        656.82        943.21        77.05 o
  14   7   1          3.34         41.14        21.39 o
  15   7   1         87.08         61.09        37.04 o
  16   7   1          0.09         -9.59        17.97 o
  17   7   1        118.83         93.11        38.06 o
 -17   8   1         67.93        115.78        63.56 o
 -16   8   1        221.22        251.33        73.04 o
 -15   8   1        108.33        129.50        50.98 o
 -14   8   1        171.59        119.19        45.93 o
 -13   8   1       1425.85       1721.96       114.96 o
 -12   8   1        147.53        232.67        33.10 o
 -11   8   1         29.09        136.47        24.12 o
 -10   8   1        231.26        127.73        19.96 o
  -9   8   1        496.76        321.47        30.80 o
  -8   8   1       4542.51       5391.75        97.12 o
  -7   8   1       2011.90       2406.80        64.11 o
  -6   8   1       3872.29       3902.42        77.63 o
  -5   8   1        238.28        213.91        23.23 o
  -4   8   1       3297.55       3045.96        67.15 o
  -3   8   1        408.50        493.80        35.50 o
  -2   8   1        568.55        627.91        40.75 o
  -1   8   1       4074.79       3917.08        76.90 o
   0   8   1        576.20        543.12        38.31 o
   1   8   1       1327.09       1524.20        67.02 o
   2   8   1        704.50        657.50        49.70 o
   3   8   1        350.94        186.10        21.37 o
   4   8   1         48.98         14.85        13.40 o
   5   8   1         22.92         29.46        13.58 o
   6   8   1          1.95         19.73        10.59 o
   7   8   1          9.28          4.61         8.11 o
   8   8   1        204.04        138.80        28.11 o
   9   8   1        475.71        543.27        51.32 o
  10   8   1        140.26         99.11        21.66 o
  11   8   1        253.11        185.37        30.16 o
  12   8   1        332.00        378.50        48.66 o
  13   8   1         80.54         47.16        26.96 o
  14   8   1         29.80          7.51        36.04 o
  15   8   1        496.04        454.81       107.33 o
  16   8   1         19.08         48.05        42.67 o
  17   8   1         35.02         98.10        29.16 o
 -16   9   1         12.50         39.61        43.73 o
 -15   9   1         51.33         91.53        55.14 o
 -14   9   1        189.95        121.04        49.26 o
 -13   9   1          4.06         -0.40        20.58 o
 -12   9   1        638.45        779.92        53.30 o
 -11   9   1        774.85        742.76        51.66 o
 -10   9   1        761.62        939.14        84.15 o
  -9   9   1        387.31        432.75        34.27 o
  -8   9   1        199.42        181.77        24.17 o
  -7   9   1       3067.35       3723.13        86.24 o
  -6   9   1        152.97        153.40        18.57 o
  -5   9   1       1677.35       1665.72        57.57 o
  -4   9   1       1184.06       1439.57        57.15 o
  -3   9   1       1843.89       1578.37        71.72 o
  -2   9   1       5484.51       6061.35       107.93 o
  -1   9   1       3507.79       3118.81        71.39 o
   0   9   1       2439.71       2641.37        76.13 o
   1   9   1       2541.35       2997.97        80.55 o
   2   9   1        494.30        619.94        40.88 o
   3   9   1        699.89        634.09        36.00 o
   4   9   1       1105.04       1023.16        62.19 o
   5   9   1          4.32         18.88        15.65 o
   6   9   1       2963.99       3509.97       114.13 o
   7   9   1        163.65        332.40        41.39 o
   8   9   1          3.49         49.65        27.47 o
   9   9   1       3238.70       4097.64       153.99 o
  10   9   1       1719.28       2251.98       102.29 o
  11   9   1       1020.29       1463.88       112.39 o
  12   9   1       1183.29       1113.00        83.15 o
  13   9   1         43.06         12.49        28.22 o
  14   9   1       1571.62       2058.66       122.11 o
  15   9   1         50.73         32.49        27.46 o
  16   9   1         83.37         89.94        29.61 o
 -16  10   1        257.90        221.25        66.59 o
 -15  10   1          6.68         43.18        65.17 o
 -14  10   1        341.29        306.04       121.51 o
 -13  10   1         69.30         64.77        72.22 o
 -12  10   1       3382.93       3655.37       173.58 o
 -11  10   1        301.05        389.47        65.66 o
 -10  10   1        304.35        380.12        53.67 o
  -9  10   1         15.30         18.51        19.33 o
  -8  10   1        748.10        873.42        60.10 o
  -7  10   1        171.18        315.47        35.74 o
  -6  10   1        117.10        255.15        34.37 o
  -5  10   1         31.43         39.16        20.32 o
  -4  10   1       2808.42       2790.62        91.34 o
  -3  10   1        190.95        243.58        31.36 o
  -2  10   1       2989.67       3228.84        79.54 o
  -1  10   1        671.02        470.58        34.82 o
   0  10   1        956.27        879.98        65.80 o
   1  10   1       2079.60       2714.19        81.15 o
   2  10   1       2408.66       3139.07        75.58 o
   3  10   1        146.83        151.03        19.95 o
   4  10   1         26.52          3.18        11.61 o
   5  10   1       3515.11       3490.74       101.00 o
   6  10   1         59.23         17.11        19.90 o
   7  10   1         58.41         24.60        22.91 o
   8  10   1         65.65        131.46        29.60 o
   9  10   1        769.73        944.84        83.16 o
  10  10   1          1.43         35.96        22.56 o
  11  10   1       1123.90       1442.84       101.18 o
  12  10   1        125.69        165.62        33.11 o
  13  10   1        239.40        327.60       101.80 o
  14  10   1       1074.84       1025.52       113.37 o
  15  10   1        177.41        174.22        45.84 o
  16  10   1         35.07          4.12        27.12 o
 -15  11   1        651.75        410.80       123.45 o
 -14  11   1          8.99         39.87        44.06 o
 -13  11   1        379.99        501.49       117.28 o
 -12  11   1        701.84        677.90        64.39 o
 -11  11   1        691.24        643.93        69.62 o
 -10  11   1        107.07        183.77        69.86 o
  -9  11   1        756.12        791.71        67.12 o
  -8  11   1       1651.46       1758.68        81.11 o
  -7  11   1         52.52         11.24        15.23 o
  -6  11   1         86.95         63.56        18.80 o
  -5  11   1        359.96        338.42        56.99 o
  -4  11   1        634.41        894.76        62.30 o
  -3  11   1       2130.64       2875.32        97.89 o
  -2  11   1         44.78        105.94        19.65 o
  -1  11   1       1760.60       1962.95        75.08 o
   0  11   1          3.05          8.61         8.47 o
   1  11   1       1043.96       1070.02        59.13 o
   2  11   1       3690.34       4169.15        96.13 o
   3  11   1       4737.12       4826.99       104.44 o
   4  11   1        290.15        282.71        34.92 o
   5  11   1        132.64        100.36        20.74 o
   6  11   1         28.12         22.87        26.46 o
   7  11   1       1333.19       1388.00       125.75 o
   8  11   1         64.00        117.01        32.50 o
   9  11   1        373.37        368.76        59.47 o
  10  11   1          4.17          0.27        24.36 o
  11  11   1         10.86         51.03        20.14 o
  12  11   1        336.74        313.20        74.84 o
  13  11   1         64.43         52.96        54.55 o
  14  11   1        336.32        355.78        76.82 o
  15  11   1          5.53         38.88        23.50 o
 -14  12   1        399.70        571.87       116.63 o
 -13  12   1         26.59         34.92        53.68 o
 -12  12   1         55.94         64.30        19.94 o
 -11  12   1         20.71         25.16        35.99 o
 -10  12   1        637.06       1067.76       120.71 o
  -9  12   1          3.14         38.34        20.22 o
  -8  12   1        504.49        857.62        69.19 o
  -7  12   1        847.25        842.46        66.26 o
  -6  12   1         34.23         41.40        20.80 o
  -5  12   1        615.71        614.35        62.84 o
  -4  12   1         29.94         22.39        20.29 o
  -3  12   1        172.74        211.59        31.63 o
  -2  12   1        242.23        253.65        30.70 o
  -1  12   1         22.02         22.75        17.83 o
   0  12   1        453.85        634.59        49.04 o
   1  12   1          1.46         25.31        11.14 o
   2  12   1        205.76        300.15        42.07 o
   3  12   1        141.83         52.58        21.07 o
   4  12   1        989.46       1179.88        79.78 o
   5  12   1       1793.64       2386.22       145.80 o
   6  12   1         55.35         24.42        19.67 o
   7  12   1        234.44        123.24        27.09 o
   8  12   1        358.57        468.05        64.23 o
   9  12   1       1062.72       1590.72       113.52 o
  10  12   1          2.80         64.63        27.47 o
  11  12   1        403.33        339.93        73.06 o
  12  12   1          6.87         33.63        19.43 o
  13  12   1        140.86        112.94        58.69 o
  14  12   1        128.95        139.16        36.14 o
 -13  13   1        193.02        236.93        84.42 o
 -12  13   1          0.70         12.36        28.14 o
 -11  13   1         89.97         84.30        59.94 o
 -10  13   1          0.05         66.82        24.92 o
  -9  13   1         83.78         23.97        29.36 o
  -8  13   1        205.17        334.75        51.59 o
  -7  13   1        177.95        137.07        30.20 o
  -6  13   1          1.24         36.41        23.51 o
  -5  13   1        340.32        296.79        48.78 o
  -4  13   1          7.30         -2.48        27.26 o
  -3  13   1          0.26         10.08        16.16 o
  -2  13   1        274.15        351.98        44.74 o
  -1  13   1        214.97        157.43        24.65 o
   0  13   1         97.35         66.31        19.26 o
   1  13   1        685.48        687.60        55.46 o
   2  13   1        776.77        745.80        76.19 o
   3  13   1       1010.21        743.61        50.30 o
   4  13   1       4270.18       4275.30       155.88 o
   5  13   1        276.60        153.18        36.65 o
   6  13   1         15.06          7.54        19.66 o
   7  13   1        244.21        243.72        39.78 o
   8  13   1        495.08        783.30        74.93 o
   9  13   1        205.58        290.38        47.18 o
  10  13   1         81.40         26.74        32.76 o
  11  13   1        339.42        244.18        84.11 o
  12  13   1         15.91         25.87        20.16 o
  13  13   1         38.59         89.40        33.66 o
 -12  14   1         28.78         27.63        24.79 o
 -11  14   1         29.72         29.98        28.91 o
 -10  14   1         32.69         27.12        15.62 o
  -9  14   1        127.85         79.61        31.50 o
  -8  14   1         14.26          1.09        16.23 o
  -7  14   1        566.32        559.82        64.51 o
  -6  14   1         33.67         51.75        32.28 o
  -5  14   1         58.49         38.29        22.80 o
  -4  14   1        463.85        442.54        61.41 o
  -3  14   1        361.90        369.25        54.68 o
  -2  14   1        270.43        321.15        65.27 o
  -1  14   1        392.39        301.90        34.58 o
   0  14   1       1803.93       2069.42        90.03 o
   1  14   1        220.84        274.99        36.42 o
   2  14   1          0.77         11.41        10.43 o
   3  14   1        935.92        929.37        86.80 o
   4  14   1         22.04        114.40        46.71 o
   5  14   1       1104.11       1553.48       140.81 o
   6  14   1          1.05         -6.37        31.82 o
   7  14   1         45.43         29.30        22.94 o
   8  14   1        224.65        223.08        47.68 o
   9  14   1         82.44         21.29        22.43 o
  10  14   1        215.74        113.63        31.43 o
  11  14   1         14.01         15.00        17.30 o
  12  14   1         47.20         27.26        26.23 o
 -11  15   1          7.28         16.43        17.71 o
 -10  15   1          7.74        -14.73        14.73 o
  -9  15   1        175.91         69.78        40.35 o
  -8  15   1        318.32        184.51        38.63 o
  -7  15   1         68.78         72.14        18.79 o
  -6  15   1        461.45        383.44        72.07 o
  -5  15   1          2.73          1.61        20.15 o
  -4  15   1        189.91        190.16        40.60 o
  -3  15   1       1017.34       1232.30       103.33 o
  -2  15   1         23.96         74.35        25.16 o
  -1  15   1        402.60        448.91        67.03 o
   0  15   1         58.26        103.95        34.26 o
   1  15   1          1.98         34.89        10.33 o
   2  15   1       2689.83       2311.88       130.50 o
   3  15   1        594.76        624.04       101.30 o
   4  15   1        256.58        252.27        63.35 o
   5  15   1        199.89         58.43        32.21 o
   6  15   1        427.22        412.28        67.87 o
   7  15   1        151.45         46.93        27.37 o
   8  15   1        316.70        233.79        40.37 o
   9  15   1        165.10         98.97        31.84 o
  10  15   1         12.70         18.46        38.30 o
  11  15   1         81.11         51.02        24.28 o
  -9  16   1         20.97         -4.79        21.55 o
  -8  16   1         53.86         66.64        28.37 o
  -7  16   1         19.66         28.90        18.19 o
  -6  16   1         44.84         50.99        16.86 o
  -5  16   1         79.62         58.62        36.37 o
  -4  16   1        355.62        266.68        50.60 o
  -3  16   1          3.05         11.85        29.99 o
  -2  16   1        691.60        895.13        99.40 o
  -1  16   1          2.34         23.03        26.65 o
   0  16   1          8.47         54.45        37.83 o
   1  16   1        291.77        483.90        67.47 o
   2  16   1          0.54         47.55        18.01 o
   3  16   1        251.52        232.81        59.71 o
   4  16   1         15.68        -14.65        17.15 o
   5  16   1        178.27        228.13        50.29 o
   6  16   1          5.04         13.79        30.79 o
   7  16   1         68.11        -13.92        21.34 o
   8  16   1         21.47        -12.47        31.21 o
   9  16   1        339.03        335.75        54.87 o
  -7  17   1         52.70         23.20        57.43 o
  -6  17   1         49.31         17.46        25.20 o
  -5  17   1         71.27         92.93        40.33 o
  -4  17   1         35.11         45.58        21.46 o
  -3  17   1         28.29         69.93        33.03 o
  -2  17   1         78.74         56.84        28.25 o
  -1  17   1         20.19          2.41        29.28 o
   0  17   1          7.67        107.51        49.81 o
   1  17   1         57.19         80.65        51.12 o
   2  17   1        290.06        215.48        56.03 o
   3  17   1        143.21         45.46        32.64 o
   4  17   1        492.26        475.39        81.46 o
   5  17   1         14.72        -11.13        20.98 o
   6  17   1        103.01         88.34        32.62 o
   7  17   1         13.22          9.36        21.38 o
  -4  18   1         17.43         14.35        21.38 o
  -3  18   1          0.62          6.93        19.93 o
  -2  18   1        155.65        206.59        62.28 o
  -1  18   1         37.88          4.18        33.53 o
   0  18   1          0.26          0.12        52.91 o
   1  18   1         88.60        263.89        81.87 o
   2  18   1         18.44        -16.71        39.89 o
   3  18   1        258.51        291.58        97.09 o
   4  18   1        151.42         93.54        45.22 o
 -19   0   2        129.99         35.85        37.83 o
 -18   0   2        694.33        781.86       132.58 o
 -17   0   2          2.91         11.83        30.78 o
 -16   0   2       3868.20       3256.98       220.05 o
 -15   0   2         22.77         41.55        32.59 o
 -14   0   2        337.14        471.77        96.35 o
 -13   0   2       2034.74       1713.58       130.11 o
 -12   0   2       1648.94       1461.94        94.76 o
 -11   0   2       3510.37       3867.71       119.52 o
 -10   0   2       1491.32       1648.63        78.60 o
  -9   0   2       5873.95       6564.44       147.25 o
  -8   0   2        122.13         48.73        23.64 o
  -7   0   2       4764.42       5379.63       103.49 o
  -6   0   2       3133.65       3400.60        72.24 o
  -5   0   2        195.73        101.17        16.32 o
  -4   0   2        321.44        243.88        19.40 o
  -3   0   2      13852.24      12128.34       161.56 o
  -2   0   2       5165.05       4546.93        93.76 o
   1   0   2       1825.88       1253.17        37.34 o
   2   0   2      22064.39      22451.86       414.88 o
   3   0   2       4741.80       4138.84       100.00 o
   4   0   2       7870.79       6308.34       149.13 o
   5   0   2       6690.76       4148.47       151.28 o
   6   0   2       4134.00       3040.75       106.52 o
   7   0   2       2610.13       3487.19       104.32 o
   8   0   2       4456.72       4651.72       235.27 o
   9   0   2         32.64         71.51        24.82 o
  10   0   2       7432.74       7368.64       216.85 o
  11   0   2      16152.08      16955.96       374.80 o
  12   0   2       1912.54       2251.40       154.72 o
  13   0   2       5152.34       4514.62       407.39 o
  14   0   2       4958.57       5389.63       397.25 o
  15   0   2       3622.00       4597.20       265.36 o
  16   0   2        766.83        807.41       139.71 o
  17   0   2         94.03         64.24        32.07 o
  18   0   2        842.24       1009.35       140.19 o
 -19   1   2        262.12        199.15        40.52 o
 -18   1   2         67.52        119.69        35.78 o
 -17   1   2        289.02        509.26        64.32 o
 -16   1   2         60.36         63.70        29.77 o
 -15   1   2       2778.80       2837.77       138.98 o
 -14   1   2       2935.24       2984.03       132.24 o
 -13   1   2         28.04         39.29        15.67 o
 -12   1   2          4.87         16.79         8.76 o
 -11   1   2       2936.61       3048.34        78.94 o
 -10   1   2       6091.03       5355.10       112.48 o
  -9   1   2         90.66        191.16        20.20 o
  -8   1   2       7705.94       8489.86       115.57 o
  -7   1   2       1310.04       1199.60        56.50 o
  -6   1   2       4628.09       3899.31        66.33 o
  -5   1   2        117.78         90.78        13.19 o
  -4   1   2       5371.80       6043.14        70.19 o
  -3   1   2      38201.56      36744.82       307.23 o
  -2   1   2      19635.23      18188.21       173.54 o
  -1   1   2         55.73         42.58        11.61 o
   0   1   2       6929.40       7219.32        97.29 o
   1   1   2        708.97        382.81        15.64 o
   2   1   2      49595.13      45205.14       329.77 o
   3   1   2       1595.27       1985.27        46.63 o
   4   1   2        363.01         91.50        17.76 o
   5   1   2       2696.97       2558.43        87.90 o
   6   1   2       1995.04       1326.48        69.98 o
   7   1   2      16207.27      13881.51       242.66 o
   8   1   2       1305.71       1609.39        71.84 o
   9   1   2        795.41        798.46        52.84 o
  10   1   2       2170.77       2190.60        79.25 o
  11   1   2       6210.98       6798.53       159.64 o
  12   1   2         81.88         84.05        32.76 o
  13   1   2       4618.05       3955.42       161.56 o
  14   1   2       2491.23       2676.41       171.64 o
  15   1   2       2302.66       2736.91       164.22 o
  16   1   2        173.10        190.70        71.47 o
  17   1   2        432.77        387.51        56.69 o
  18   1   2         33.57         -1.28        23.71 o
 -19   2   2         69.46         59.43        20.63 o
 -18   2   2         84.40         92.85        36.02 o
 -17   2   2         47.83         16.63        19.30 o
 -16   2   2        660.30        695.30        77.31 o
 -15   2   2         20.42          7.87        18.13 o
 -14   2   2         86.52        127.53        22.09 o
 -13   2   2         52.48         47.18        14.07 o
 -12   2   2        851.87        798.54        42.09 o
 -11   2   2        103.97        123.41        26.25 o
 -10   2   2        547.84        494.34        30.78 o
  -9   2   2        202.55        144.31        19.54 o
  -8   2   2       7234.21       7724.20       100.01 o
  -7   2   2      11551.69      12255.38       126.54 o
  -6   2   2         29.96         23.49         9.57 o
  -5   2   2       3686.47       3636.04        55.72 o
  -4   2   2        175.23        221.74        26.57 o
  -3   2   2       4294.77       3396.66        79.15 o
  -2   2   2       3981.22       3962.46        58.73 o
  -1   2   2       1463.73       1409.30        27.23 o
   0   2   2        122.36         79.88        11.12 o
   1   2   2       1827.00       1400.83        31.36 o
   2   2   2       2026.11       1265.19        32.82 o
   3   2   2       2920.53       2191.85        49.72 o
   4   2   2        538.30        433.89        60.47 o
   5   2   2        110.63        242.72        23.87 o
   6   2   2       2833.68       2726.02        69.87 o
   7   2   2      14430.69      13566.28       185.27 o
   8   2   2      12009.08      12201.82       178.33 o
   9   2   2         27.40         36.74        17.02 o
  10   2   2        168.37         81.25        22.96 o
  11   2   2        882.02        910.34        62.39 o
  12   2   2        158.44         75.61        24.56 o
  13   2   2        290.97        407.40        56.22 o
  14   2   2         29.69         92.75        33.34 o
  15   2   2        234.66        117.83        36.07 o
  16   2   2        443.48        340.76        60.67 o
  17   2   2          1.15         40.33        22.53 o
  18   2   2         34.31        106.62        39.67 o
 -19   3   2         42.55        123.67        29.03 o
 -18   3   2          4.52          1.03        28.01 o
 -17   3   2        115.08         30.28        22.11 o
 -16   3   2         76.33        168.72        35.47 o
 -15   3   2        377.18        629.59        49.05 o
 -14   3   2         84.08        215.44        25.42 o
 -13   3   2       2653.97       3217.50        75.13 o
 -12   3   2        257.29        415.86        28.17 o
 -11   3   2        171.89        208.10        26.61 o
 -10   3   2        557.39        473.75        29.56 o
  -9   3   2        372.69        393.62        32.03 o
  -8   3   2        734.45        888.80        44.23 o
  -7   3   2       1393.06       1154.78        56.45 o
  -6   3   2       2403.06       2462.40       105.02 o
  -5   3   2         23.88        -13.61        20.28 o
  -4   3   2       1369.89       1340.57        77.51 o
  -3   3   2       5473.27       5279.12       179.01 o
  -2   3   2       5745.02       5046.35        82.07 o
  -1   3   2       6765.01       7282.25        69.82 o
   0   3   2        351.75        506.36        24.87 o
   1   3   2        196.88        535.48        28.93 o
   2   3   2       2763.32       2657.91        74.87 o
   3   3   2        683.57       1152.89        48.56 o
   4   3   2          5.64         46.20        12.74 o
   5   3   2        294.77        345.61        27.30 o
   6   3   2      11548.76      12294.97       178.44 o
   7   3   2       1495.37       1098.46        81.49 o
   8   3   2         63.08         85.52        20.62 o
   9   3   2       3341.23       2938.74        89.30 o
  10   3   2         47.24         66.72        28.25 o
  11   3   2        106.41         81.83        23.45 o
  12   3   2        206.23        150.82        39.29 o
  13   3   2       1285.97       1073.76        89.09 o
  14   3   2          0.06          6.13        20.59 o
  15   3   2         98.17         37.08        29.50 o
  16   3   2          7.50         60.01        29.70 o
  17   3   2        155.84        194.96        56.72 o
  18   3   2         40.31         74.37        28.74 o
 -19   4   2         29.00          9.23        16.77 o
 -18   4   2          4.26        -11.95        12.61 o
 -17   4   2         35.56         50.79        23.45 o
 -16   4   2        687.28        565.64        89.60 o
 -15   4   2        403.35        307.63        46.16 o
 -14   4   2       2742.29       2861.28        87.50 o
 -13   4   2          7.07          8.19        22.47 o
 -12   4   2       1327.73       1429.50        53.01 o
 -11   4   2       1385.31       1464.94        46.07 o
 -10   4   2        372.87        430.76        22.30 o
  -9   4   2        168.29         88.02        41.08 o
  -8   4   2       2198.27       2194.17       124.74 o
  -7   4   2       1307.72       1173.31       172.75 o
  -6   4   2       5955.87       5770.15       171.79 o
  -5   4   2        114.71         75.70        23.95 o
  -4   4   2        305.63        146.66        29.99 o
  -3   4   2       7580.13       7018.55       103.71 o
  -2   4   2        261.25         95.15        18.04 o
  -1   4   2       6823.13       7706.95        89.93 o
   0   4   2       4003.47       3106.61        64.32 o
   1   4   2      22350.73      22703.01       205.51 o
   2   4   2         60.42        146.11        17.95 o
   3   4   2        553.00        549.81        43.38 o
   4   4   2       6678.57       6528.48        99.97 o
   5   4   2       2205.66       1993.73        60.81 o
   6   4   2       2468.44       2628.97        79.41 o
   7   4   2       1379.49       1821.01        79.11 o
   8   4   2         94.82         67.59        24.70 o
   9   4   2         58.64         45.54        15.60 o
  10   4   2       4031.21       4187.77       103.77 o
  11   4   2       3437.10       3542.55       100.03 o
  12   4   2        574.42        730.92        87.71 o
  13   4   2         96.68        147.09        39.06 o
  14   4   2        210.96        131.12        35.63 o
  15   4   2        454.49        398.56        59.86 o
  16   4   2         26.25         26.04        19.51 o
  17   4   2         21.27         42.36        23.66 o
  18   4   2         53.60         47.49        23.76 o
 -18   5   2          1.30         -5.83        20.71 o
 -17   5   2        283.23        266.29        38.04 o
 -16   5   2         72.22        109.81        35.62 o
 -15   5   2       2501.05       2617.14        83.90 o
 -14   5   2        139.78         57.09        21.56 o
 -13   5   2        448.00        543.27        37.75 o
 -12   5   2        654.32        528.26        53.78 o
 -11   5   2         56.23         59.57        14.54 o
 -10   5   2       4063.19       3838.76        83.85 o
  -9   5   2         57.24        167.84        35.21 o
  -8   5   2       4717.53       5394.42       185.82 o
  -7   5   2       2097.29       2255.19        83.80 o
  -6   5   2       1589.45       1766.64        68.67 o
  -5   5   2        112.13          3.94        22.71 o
  -4   5   2       7585.34       8148.73       129.97 o
  -3   5   2       1433.07        848.08        25.31 o
  -2   5   2        490.40        697.76        32.06 o
  -1   5   2       5877.75       4963.00        70.95 o
   0   5   2        136.81         31.92         8.49 o
   1   5   2        137.62         34.47        10.19 o
   2   5   2       3173.18       2883.16        62.91 o
   3   5   2        232.17        266.60        22.49 o
   4   5   2       5688.81       4632.79        84.26 o
   5   5   2       2625.34       2682.41       112.77 o
   6   5   2        771.73       1061.77        50.89 o
   7   5   2        348.12        269.52        29.88 o
   8   5   2         52.06         32.65        17.89 o
   9   5   2          4.71         17.31        17.91 o
  10   5   2       1102.40       1279.53        69.69 o
  11   5   2       4275.84       3521.66       100.39 o
  12   5   2         36.81        120.94        32.81 o
  13   5   2       3449.49       4061.14       147.16 o
  14   5   2       4225.25       4615.17       157.56 o
  15   5   2       1401.49       1506.02       154.72 o
  16   5   2        118.87        118.97        35.75 o
  17   5   2        298.67        306.11        53.69 o
  18   5   2         28.57        -17.69        17.69 o
 -18   6   2        427.60        362.02        86.11 o
 -17   6   2          0.08         45.86        39.39 o
 -16   6   2       1641.59       1733.30       160.00 o
 -15   6   2         85.54         82.27        41.42 o
 -14   6   2        148.95        125.13        36.94 o
 -13   6   2        967.03       1003.14        76.82 o
 -12   6   2       1580.80       1739.06       101.22 o
 -11   6   2       3018.43       3187.67        87.60 o
 -10   6   2          7.58         12.63        37.14 o
  -9   6   2        954.22       1018.07       130.29 o
  -8   6   2       1273.51       1507.83        68.29 o
  -7   6   2       4675.76       5336.16       164.19 o
  -6   6   2       4701.96       4590.75       124.42 o
  -5   6   2       2643.92       2662.37        84.42 o
  -4   6   2       1279.87       1245.72        33.81 o
  -3   6   2      12716.92      11560.19       133.34 o
  -2   6   2       2105.16       1828.38        50.27 o
  -1   6   2      15978.39      16149.74       163.50 o
   0   6   2        238.78        122.00        16.35 o
   1   6   2       5185.40       5075.99        78.32 o
   2   6   2        887.58        954.78        45.17 o
   3   6   2       6613.85       6436.35        98.73 o
   4   6   2        123.52         43.51        15.33 o
   5   6   2       5090.81       5712.87       118.92 o
   6   6   2       6689.02       7016.43       151.42 o
   7   6   2       1465.95       1454.07        61.34 o
   8   6   2       3725.37       3908.00       124.30 o
   9   6   2       2013.91       2126.50        85.92 o
  10   6   2        382.21        527.30        47.51 o
  11   6   2       1744.20       1577.73        76.53 o
  12   6   2        917.18        657.12        97.34 o
  13   6   2       1479.01       1877.67       109.26 o
  14   6   2        834.43       1073.91        91.45 o
  15   6   2        465.74        171.57        42.80 o
  16   6   2       1101.93        871.73       114.33 o
  17   6   2         52.65        161.79        38.99 o
 -18   7   2         39.86          4.03        40.13 o
 -17   7   2        313.39        222.31        66.33 o
 -16   7   2         58.13        100.07        64.87 o
 -15   7   2        588.06        441.81        77.28 o
 -14   7   2         20.74         56.38        51.40 o
 -13   7   2         15.28         33.33        28.35 o
 -12   7   2        451.90        376.12        59.76 o
 -11   7   2       3909.75       4051.92       110.90 o
 -10   7   2        828.84       1084.32       144.39 o
  -9   7   2        469.66        426.55        47.28 o
  -8   7   2       2288.37       1800.33       117.82 o
  -7   7   2          5.38         25.42        12.72 o
  -6   7   2       8070.55       8674.89       129.41 o
  -5   7   2       1309.50       1249.64        42.20 o
  -4   7   2       1753.02       1735.59        54.10 o
  -3   7   2        443.04        641.77        38.54 o
  -2   7   2       1021.50       1065.42        61.45 o
  -1   7   2       2216.48       2604.20        60.82 o
   0   7   2       6917.01       6889.74       110.32 o
   1   7   2       3921.76       4208.66        95.75 o
   2   7   2       1559.53       1446.09        59.10 o
   3   7   2       3003.34       2823.27        64.73 o
   4   7   2       2570.49       2334.34        74.33 o
   5   7   2        353.06        229.26        29.96 o
   6   7   2       2198.52       2157.03       103.35 o
   7   7   2         30.33         49.62        20.77 o
   8   7   2       1222.29       1345.22        79.89 o
   9   7   2        516.12        533.31        52.06 o
  10   7   2       3754.20       4127.34       112.28 o
  11   7   2       2466.09       2674.36       109.30 o
  12   7   2        381.30        420.58        56.75 o
  13   7   2        190.09        261.02        47.56 o
  14   7   2        313.69        372.70        54.36 o
  15   7   2       1544.38       1355.95       100.72 o
  16   7   2         52.26         69.50        41.91 o
  17   7   2        157.77        274.62       109.80 o
 -17   8   2         27.02         42.12        43.28 o
 -16   8   2        174.57        166.48        65.54 o
 -15   8   2        355.07        498.19       108.82 o
 -14   8   2       4573.97       5198.77       207.87 o
 -13   8   2        242.76        399.62        55.38 o
 -12   8   2        525.39        654.97        64.01 o
 -11   8   2        189.12        162.05        34.93 o
 -10   8   2        210.03        283.59        49.90 o
  -9   8   2       1906.89       2186.83        86.31 o
  -8   8   2       3065.38       3502.49        79.87 o
  -7   8   2          2.98         47.93        12.91 o
  -6   8   2        388.40        472.49        39.55 o
  -5   8   2       1890.25       2298.17        57.03 o
  -4   8   2        554.26        626.67        38.23 o
  -3   8   2       2146.93       1937.91        59.73 o
  -2   8   2         70.98        132.62        15.14 o
  -1   8   2       3595.84       4259.34        79.57 o
   0   8   2         87.86         60.95        15.45 o
   1   8   2       9754.40       8453.24       137.20 o
   2   8   2        239.51        210.35        26.22 o
   3   8   2        140.14         25.53        18.14 o
   4   8   2        547.44        571.57        52.44 o
   5   8   2       4591.39       3976.81       126.94 o
   6   8   2        164.09        110.64        46.28 o
   7   8   2       1669.80       2314.51       102.81 o
   8   8   2        478.72        582.22        55.20 o
   9   8   2       1420.24       1326.88        84.21 o
  10   8   2         15.49         23.31        16.76 o
  11   8   2          1.64         33.76        22.66 o
  12   8   2       1147.43       1356.96        99.87 o
  13   8   2        564.20        370.60        70.05 o
  14   8   2        720.28        731.53        75.09 o
  15   8   2          1.01         20.75        32.58 o
  16   8   2        239.68        202.80        47.63 o
 -17   9   2         15.91        127.68        63.64 o
 -16   9   2         58.43         16.18        41.92 o
 -15   9   2          0.79         28.09        48.01 o
 -14   9   2        104.81         28.97        40.34 o
 -13   9   2          0.47         -2.75        29.66 o
 -12   9   2        775.46       1286.80        91.54 o
 -11   9   2        522.60        352.44        78.01 o
 -10   9   2        448.23        400.93        34.38 o
  -9   9   2        116.93        276.97        25.82 o
  -8   9   2         17.28         26.35        14.38 o
  -7   9   2          1.64         39.81        12.85 o
  -6   9   2       2625.46       2991.46        72.34 o
  -5   9   2       1238.57       1534.13        58.24 o
  -4   9   2        546.85        352.11        35.27 o
  -3   9   2        187.66        269.18        37.67 o
  -2   9   2       5187.85       5265.80        96.97 o
  -1   9   2       2298.49       2396.05        62.92 o
   0   9   2       4182.43       4230.11        95.27 o
   1   9   2         32.38         38.50        15.44 o
   2   9   2       3966.76       4189.16        92.63 o
   3   9   2          8.13         18.83        17.16 o
   4   9   2        370.28        340.22        43.78 o
   5   9   2        531.19        695.64        70.44 o
   6   9   2       2417.99       2515.97       110.54 o
   7   9   2        719.88        634.46        80.91 o
   8   9   2         87.66         84.03        40.39 o
   9   9   2         86.03         69.61        30.77 o
  10   9   2        840.42        929.08        82.08 o
  11   9   2         17.57         21.48        23.63 o
  12   9   2        470.83        552.33        87.19 o
  13   9   2        814.83        951.68        84.82 o
  14   9   2        547.03        586.63        66.64 o
  15   9   2        155.51        151.26        63.89 o
  16   9   2         10.15         14.15        21.26 o
 -16  10   2        248.31        108.91        58.59 o
 -15  10   2        133.35        349.79        78.41 o
 -14  10   2        254.16        180.66        65.45 o
 -13  10   2         78.70         63.23        41.79 o
 -12  10   2         53.44         47.61        41.97 o
 -11  10   2         70.69         84.08        35.26 o
 -10  10   2         51.50        126.81        30.86 o
  -9  10   2        244.30        161.45        28.93 o
  -8  10   2        500.90        584.98        45.30 o
  -7  10   2        104.85         41.63        13.86 o
  -6  10   2        469.80        578.04        45.67 o
  -5  10   2       1164.36       1452.38        69.14 o
  -4  10   2         95.51         82.55        20.83 o
  -3  10   2        219.98        279.84        34.83 o
  -2  10   2        484.83        499.71        47.33 o
  -1  10   2        579.47        565.35        38.35 o
   0  10   2          0.06         21.60        11.05 o
   1  10   2        117.79         48.23        12.57 o
   2  10   2        567.31        521.88        39.77 o
   3  10   2        764.23        995.83        63.68 o
   4  10   2        277.44        331.84        41.46 o
   5  10   2       1486.24       1661.79        97.93 o
   6  10   2        164.47        120.29        30.69 o
   7  10   2       1016.43        824.06        71.01 o
   8  10   2        189.54         44.09        27.49 o
   9  10   2        184.82        390.41        74.60 o
  10  10   2         40.81         43.44        26.18 o
  11  10   2        240.52        402.36        59.58 o
  12  10   2        898.00       1244.06        98.37 o
  13  10   2         66.05         62.29        28.32 o
  14  10   2         28.53         39.95        21.61 o
  15  10   2         65.61        132.90        36.41 o
 -15  11   2         14.63          8.90        38.32 o
 -14  11   2        296.99        201.54        62.22 o
 -13  11   2          1.35         26.39        42.64 o
 -12  11   2         24.60         23.30        36.01 o
 -11  11   2        542.88        888.96       109.91 o
 -10  11   2        404.14        719.28        65.77 o
  -9  11   2        116.72        212.93        32.63 o
  -8  11   2         35.47         71.37        20.31 o
  -7  11   2        327.51        384.74        39.29 o
  -6  11   2       2934.91       3205.64       105.65 o
  -5  11   2         92.62         65.81        17.63 o
  -4  11   2       1378.55       1329.40        74.08 o
  -3  11   2        489.14        574.74        49.07 o
  -2  11   2       2268.62       2621.07        84.75 o
  -1  11   2        296.14        428.87        38.49 o
   0  11   2         23.97         28.89        16.77 o
   1  11   2        897.29       1073.62        71.42 o
   2  11   2        347.01        360.18        33.37 o
   3  11   2       2082.60       1899.33        79.07 o
   4  11   2         40.51          2.47        15.09 o
   5  11   2        167.48         80.05        23.89 o
   6  11   2       1098.40       1113.22        99.15 o
   7  11   2        100.67        144.73        33.36 o
   8  11   2         10.37          6.47        15.12 o
   9  11   2         24.97         25.26        24.53 o
  10  11   2        572.04        743.44       101.61 o
  11  11   2        236.09        259.15        49.63 o
  12  11   2        183.66         78.60        34.90 o
  13  11   2         40.07         66.46        28.51 o
  14  11   2         15.11         56.69        36.29 o
  15  11   2        102.12        111.20        32.15 o
 -14  12   2        589.94        742.26       110.28 o
 -13  12   2        240.85        175.59        65.39 o
 -12  12   2         91.76        147.10        59.59 o
 -11  12   2          1.80         25.19        27.58 o
 -10  12   2         24.44         54.52        29.55 o
  -9  12   2       1633.09       1961.87        92.48 o
  -8  12   2         68.20         48.14        21.40 o
  -7  12   2        591.69        499.96        59.57 o
  -6  12   2         68.24         65.85        25.97 o
  -5  12   2       2544.59       3045.82       126.12 o
  -4  12   2        275.52        335.18        45.09 o
  -3  12   2        647.56       1056.13        77.97 o
  -2  12   2        579.53        625.30        55.63 o
  -1  12   2        123.45         62.69        16.92 o
   0  12   2        593.35        492.36        44.37 o
   1  12   2       1941.77       1952.60        79.14 o
   2  12   2          6.45         -5.43        12.70 o
   3  12   2        189.46        258.43        42.87 o
   4  12   2        519.07        580.92        60.00 o
   5  12   2        366.00        321.20        46.74 o
   6  12   2       1548.26       1657.73       106.42 o
   7  12   2        943.03       1155.76       100.40 o
   8  12   2        224.55        242.81        57.71 o
   9  12   2       1280.18       1096.24        96.73 o
  10  12   2        141.18         57.24        23.82 o
  11  12   2         23.85        -18.04        18.04 o
  12  12   2        894.69       1199.30       135.57 o
  13  12   2          0.61         50.23        27.21 o
  14  12   2        143.19         83.69        66.18 o
 -13  13   2        152.03        227.75        56.25 o
 -12  13   2          2.11         22.17        24.99 o
 -11  13   2        307.73        222.75        91.63 o
 -10  13   2        528.82        458.11       115.16 o
  -9  13   2        434.73        532.10        60.81 o
  -8  13   2        190.28         99.49        52.76 o
  -7  13   2        401.70        241.51        43.52 o
  -6  13   2       3387.40       3811.57       147.96 o
  -5  13   2        115.49        167.26        35.45 o
  -4  13   2        294.33        212.08        48.65 o
  -3  13   2        245.97        300.03        46.77 o
  -2  13   2       1847.21       1838.60        97.52 o
  -1  13   2         70.80        105.06        21.93 o
   0  13   2       1570.57       1628.46        77.82 o
   1  13   2        205.20        156.02        26.58 o
   2  13   2        140.15        101.70        21.90 o
   3  13   2        196.35        191.57        30.25 o
   4  13   2        750.88        931.51        97.88 o
   5  13   2        449.93        405.07        61.21 o
   6  13   2       3168.69       3246.92       138.06 o
   7  13   2        123.94        121.54        28.05 o
   8  13   2        275.77        166.03        33.80 o
   9  13   2        438.87        310.62        66.15 o
  10  13   2        638.81        633.22        90.11 o
  11  13   2        271.74        354.11        61.49 o
  12  13   2        218.82        178.39        50.90 o
  13  13   2         29.17         16.87        25.45 o
 -12  14   2        102.60         33.99        31.09 o
 -11  14   2        105.25         14.35        34.06 o
 -10  14   2        419.59        514.99        76.73 o
  -9  14   2          1.14         24.58        19.21 o
  -8  14   2        264.09        234.33        42.33 o
  -7  14   2         23.72         18.51        18.63 o
  -6  14   2         88.71         71.62        23.79 o
  -5  14   2       1134.41       1064.09       108.73 o
  -4  14   2         72.62         57.63        26.68 o
  -3  14   2       1509.00       1624.39       116.79 o
  -2  14   2        645.76        546.01        71.06 o
  -1  14   2        652.77        856.29        65.80 o
   0  14   2         38.49          2.03        18.78 o
   1  14   2        684.60        702.58        66.56 o
   2  14   2         14.80         51.56        14.50 o
   3  14   2       1605.46       1873.98       152.38 o
   4  14   2        139.33        150.29        41.90 o
   5  14   2       1036.84        978.14       101.59 o
   6  14   2        351.73        470.65        79.38 o
   7  14   2        315.85        393.99        65.90 o
   8  14   2        345.13        228.54        46.31 o
   9  14   2        383.74        394.27        88.95 o
  10  14   2         65.81         51.63        25.20 o
  11  14   2          3.73         39.64        29.71 o
  12  14   2          1.04         63.19        37.85 o
 -11  15   2         49.74         99.75        38.65 o
 -10  15   2        249.30        249.15        63.66 o
  -9  15   2        131.77        131.24        58.64 o
  -8  15   2        200.20        145.54        35.21 o
  -7  15   2         21.01         74.71        27.73 o
  -6  15   2          4.31         29.74        22.43 o
  -5  15   2         15.02         23.86        19.23 o
  -4  15   2        594.82        611.48        70.51 o
  -3  15   2        443.62        399.76        58.09 o
  -2  15   2        389.45        477.15        63.22 o
  -1  15   2         20.94         14.98        42.84 o
   0  15   2       1291.20       1491.52       110.71 o
   1  15   2        356.24        411.19        90.82 o
   2  15   2       1307.48       1869.45       133.22 o
   3  15   2          6.81         27.78        24.42 o
   4  15   2        260.71        280.27        58.14 o
   5  15   2         90.53         64.78        35.11 o
   6  15   2         16.02         -9.24        34.40 o
   7  15   2          0.45         13.36        19.83 o
   8  15   2        307.05        254.66        69.20 o
   9  15   2          2.68          1.94        20.53 o
  10  15   2        175.43        177.74        52.67 o
  -9  16   2          0.16        -10.70        35.62 o
  -8  16   2         54.74         59.61        45.68 o
  -7  16   2          3.70        -22.62        33.83 o
  -6  16   2        139.58         29.52        31.01 o
  -5  16   2        157.33        132.07        33.39 o
  -4  16   2          4.22         49.56        29.65 o
  -3  16   2         21.16         26.52        28.73 o
  -2  16   2         25.78         77.76        29.06 o
  -1  16   2        396.77        339.72       100.05 o
   0  16   2         34.82          5.47        19.40 o
   1  16   2         49.32         14.22        29.08 o
   2  16   2        186.86        146.32        51.94 o
   3  16   2        359.73        484.81        83.76 o
   4  16   2         14.85         29.99        31.06 o
   5  16   2       1097.23        952.87        99.66 o
   6  16   2          8.18         15.53        24.20 o
   7  16   2         28.42         35.83        27.52 o
   8  16   2          0.12        -13.48        22.99 o
   9  16   2         44.48         38.38        36.29 o
  -7  17   2          3.48          0.42        27.00 o
  -6  17   2         93.54         17.44        22.96 o
  -5  17   2         57.74         43.05        26.08 o
  -4  17   2        157.63        156.06        84.58 o
  -3  17   2         69.61          4.76        24.06 o
  -2  17   2         40.06         70.02        44.12 o
  -1  17   2         10.12         -0.15        27.82 o
   0  17   2          3.13         26.49        56.27 o
   1  17   2         18.60         -8.34        53.82 o
   2  17   2         24.74        102.25        51.59 o
   3  17   2         45.70        102.22        46.19 o
   4  17   2         98.48         51.83        35.62 o
   5  17   2         11.49        -18.69        25.38 o
   6  17   2        119.96         51.18        28.15 o
   7  17   2         32.78         -6.69        17.24 o
  -4  18   2          0.05          4.63        27.45 o
  -3  18   2        506.02        370.69        75.64 o
  -2  18   2         21.47         -2.73        36.30 o
  -1  18   2         34.16        -33.32        33.32 o
   0  18   2         14.74         72.42        63.75 o
   1  18   2         64.68         98.46        72.95 o
   2  18   2          0.02        -25.26        41.19 o
   3  18   2        101.45         50.70        64.54 o
 -19   1   3        199.79        160.78        50.86 o
 -18   1   3        162.47        101.34        27.16 o
 -17   1   3         69.60         66.12        27.23 o
 -16   1   3        129.51        164.49        39.04 o
 -15   1   3       1695.23       1500.46       111.36 o
 -14   1   3         40.54         68.19        21.33 o
 -13   1   3         14.64         34.70         9.84 o
 -12   1   3         62.11         70.51        14.39 o
 -11   1   3       1581.67       1592.82        52.47 o
 -10   1   3         25.62         24.11         9.44 o
  -9   1   3        184.41        183.32        19.16 o
  -8   1   3         88.50        131.74        18.26 o
  -7   1   3        340.58        358.87        27.31 o
  -6   1   3       4799.79       5307.40        76.84 o
  -5   1   3        746.99        670.02        31.29 o
  -4   1   3        390.07        308.51        22.20 o
  -3   1   3      10854.03      10114.30       151.31 o
  -2   1   3       3369.47       2720.77        40.22 o
  -1   1   3       1336.98       1361.80        27.57 o
   0   1   3      13549.97      12217.23       119.33 o
   1   1   3       8834.76       8435.39        81.00 o
   2   1   3      11360.52      10528.43       123.45 o
   3   1   3       1823.06       1443.36        41.63 o
   4   1   3        266.70        327.52        27.64 o
   5   1   3       6339.42       7133.79       125.96 o
   6   1   3       5789.69       4369.48       108.72 o
   7   1   3          1.63         14.16        17.28 o
   8   1   3       1874.17       1475.61        80.95 o
   9   1   3       2924.20       3279.57        99.60 o
  10   1   3          0.33         -9.58         9.58 o
  11   1   3        123.38         77.42        25.45 o
  12   1   3       5236.06       5378.12       190.73 o
  13   1   3        103.79        167.75        42.98 o
  14   1   3       1301.41       1252.68       110.73 o
  15   1   3         58.31         70.70        29.27 o
  16   1   3        306.25        280.05        51.85 o
  17   1   3        114.95        213.99        50.08 o
  18   1   3          2.40         37.45        26.30 o
 -19   2   3         76.99         59.85        24.71 o
 -18   2   3        481.03        374.60        83.74 o
 -17   2   3         47.29         48.25        17.60 o
 -16   2   3        342.89        432.35        55.15 o
 -15   2   3         50.57        156.73        29.09 o
 -14   2   3       1137.31       1078.59        56.45 o
 -13   2   3        178.28        207.21        24.09 o
 -12   2   3        515.90        662.95        34.87 o
 -11   2   3       1241.27       1155.04        39.71 o
 -10   2   3        876.66       1034.41        31.72 o
  -9   2   3        110.90         57.49        10.53 o
  -8   2   3       7424.55       7679.50       106.49 o
  -7   2   3      16530.49      17054.63       187.86 o
  -6   2   3       2752.65       3014.82        53.17 o
  -5   2   3       2855.97       2747.94        72.80 o
  -4   2   3        974.31        558.18        24.60 o
  -3   2   3       2753.12       2394.45        47.77 o
  -2   2   3      64555.76      56962.05       506.24 o
  -1   2   3      15816.35      14156.25       131.36 o
   0   2   3       1191.21       1344.71        30.07 o
   1   2   3       7968.68       7711.86        92.36 o
   2   2   3         12.91         10.68        10.70 o
   3   2   3       9366.93       9825.56       139.29 o
   4   2   3          3.34         24.93        12.00 o
   5   2   3       9939.87       8416.16       140.31 o
   6   2   3      16249.92      15885.40       194.88 o
   7   2   3       2049.80       1511.72        62.72 o
   8   2   3      11555.81      11380.43       163.31 o
   9   2   3        316.40        339.24        38.42 o
  10   2   3       1221.78       1203.30        78.77 o
  11   2   3        828.76       1039.67        68.63 o
  12   2   3        985.99       1350.54       102.30 o
  13   2   3       1652.86       1861.99       128.48 o
  14   2   3        128.36        117.12        35.14 o
  15   2   3        229.23        131.55        39.63 o
  16   2   3        115.00         73.93        55.15 o
  17   2   3        591.79        468.02        71.40 o
  18   2   3        231.58        254.00        75.69 o
 -19   3   3        254.63        361.97        52.51 o
 -18   3   3        288.06        320.83        52.28 o
 -17   3   3        366.38        370.33        66.40 o
 -16   3   3        212.12        205.98        39.66 o
 -15   3   3        926.66        857.57        64.15 o
 -14   3   3          9.37         52.67        17.10 o
 -13   3   3        273.79        280.68        43.19 o
 -12   3   3        615.03        632.72        40.17 o
 -11   3   3       3425.75       3499.61        69.31 o
 -10   3   3        875.34       1118.57        61.75 o
  -9   3   3        172.29        107.83        31.31 o
  -8   3   3       1193.87        761.41       100.15 o
  -7   3   3         61.88         55.26        41.70 o
  -6   3   3       1125.02        785.03        62.59 o
  -5   3   3       1959.66       2016.25        90.36 o
  -4   3   3        964.68        510.82        54.72 o
  -3   3   3          5.28         25.19        12.12 o
  -2   3   3      12258.11      11163.81       130.90 o
  -1   3   3      48124.86      39367.91       371.71 o
   0   3   3        638.39        448.34        23.86 o
   1   3   3       4356.30       5058.04        71.28 o
   2   3   3       4640.57       4114.10        69.77 o
   3   3   3       4279.50       4698.96        89.37 o
   4   3   3       1146.67        882.89        43.22 o
   5   3   3        381.77        468.59        33.19 o
   6   3   3       3660.16       3796.84        84.18 o
   7   3   3       6425.00       6238.03       113.80 o
   8   3   3       1471.94       1505.66        69.80 o
   9   3   3       6261.24       6414.03       132.15 o
  10   3   3          4.59         19.69        16.03 o
  11   3   3       2265.92       2660.60       101.77 o
  12   3   3       5403.37       5803.65       189.50 o
  13   3   3        449.90        336.16        55.51 o
  14   3   3        551.43        505.50        68.51 o
  15   3   3       1888.33       2106.82       157.94 o
  16   3   3        665.64        703.26        86.03 o
  17   3   3        390.73        358.02        66.11 o
  18   3   3          9.84         41.11        22.35 o
 -19   4   3        102.48        152.64        58.19 o
 -18   4   3        385.84        373.20        45.49 o
 -17   4   3        657.16        708.97       120.04 o
 -16   4   3       1659.84       1730.80        65.84 o
 -15   4   3       3768.44       3401.95        93.54 o
 -14   4   3         34.85         18.79        13.72 o
 -13   4   3         13.26         16.53        18.71 o
 -12   4   3         66.26         46.33        13.86 o
 -11   4   3        646.10        747.10        79.98 o
 -10   4   3        277.74        133.67        38.02 o
  -9   4   3        736.52        522.43        69.07 o
  -8   4   3        129.59        201.46        47.70 o
  -7   4   3        248.51        469.85        64.85 o
  -6   4   3        187.39        220.80        47.73 o
  -5   4   3       2906.99       2308.39       105.88 o
  -4   4   3        158.07         89.86        24.59 o
  -3   4   3         52.58        218.59        23.56 o
  -2   4   3       6308.95       5089.52        89.30 o
  -1   4   3          4.96         16.18         8.87 o
   0   4   3         68.47        144.19        17.20 o
   1   4   3          3.46         92.51        13.90 o
   2   4   3         56.42         83.69        16.19 o
   3   4   3        558.84        685.22        38.33 o
   4   4   3       9332.52       7462.45       116.99 o
   5   4   3         20.47          0.65        14.64 o
   6   4   3       4676.45       4660.82        87.16 o
   7   4   3       1007.89        752.59        48.55 o
   8   4   3       6171.32       6036.71       124.65 o
   9   4   3       1364.24       1168.83        67.53 o
  10   4   3        968.58       1153.42        69.43 o
  11   4   3        322.37        577.42        55.42 o
  12   4   3       1241.47       1227.82        97.90 o
  13   4   3       1150.98        653.02        76.86 o
  14   4   3       1824.68       2694.04       150.69 o
  15   4   3         80.36        184.11        47.00 o
  16   4   3       1186.52        848.03        93.68 o
  17   4   3        686.48        528.14        80.08 o
  18   4   3          6.51          3.76        25.28 o
 -18   5   3         73.87        101.76        39.97 o
 -17   5   3        269.06        281.45        86.06 o
 -16   5   3          1.75         10.50        28.97 o
 -15   5   3          2.20         43.06        35.09 o
 -14   5   3        913.17       1356.26        95.73 o
 -13   5   3        793.05        808.89        84.10 o
 -12   5   3         22.99         52.34        34.31 o
 -11   5   3        599.03        392.81        66.44 o
 -10   5   3       2164.17       2375.44       197.75 o
  -9   5   3         23.86        145.73        39.60 o
  -8   5   3       1997.83       1705.33       177.63 o
  -7   5   3         18.79         57.60        32.44 o
  -6   5   3        231.57        284.76        54.50 o
  -5   5   3        376.79        368.92        76.61 o
  -4   5   3       3689.24       3854.69        98.41 o
  -3   5   3        334.84        341.30        21.04 o
  -2   5   3       2219.67       1951.09        50.00 o
  -1   5   3          1.97         12.26         5.58 o
   0   5   3       1369.54       1226.78        46.44 o
   1   5   3         78.70         65.83        13.57 o
   2   5   3       1006.12        930.00        39.75 o
   3   5   3        723.97        766.19        42.85 o
   4   5   3        479.81        469.19        35.16 o
   5   5   3        394.80        353.77        31.70 o
   6   5   3       2784.39       2610.63        77.90 o
   7   5   3         24.66         73.96        22.04 o
   8   5   3        265.97        354.50        51.07 o
   9   5   3        232.72        178.40        38.41 o
  10   5   3        237.58        194.33        38.59 o
  11   5   3        531.80        614.26        56.87 o
  12   5   3        907.67        959.79        86.27 o
  13   5   3          7.72         35.62        26.38 o
  14   5   3        496.77        545.98        69.34 o
  15   5   3        217.66        246.27        78.70 o
  16   5   3         40.35         75.27        30.41 o
  17   5   3        161.88        121.72        35.93 o
 -18   6   3          0.04         -2.26        77.83 o
 -17   6   3        626.43        645.94        95.40 o
 -16   6   3          4.92        -28.09        37.70 o
 -15   6   3          4.47         -3.74        18.35 o
 -14   6   3         13.32         19.17        24.35 o
 -13   6   3       1579.52       1758.69        75.22 o
 -12   6   3          5.81         -2.41        45.47 o
 -11   6   3       1448.50       1933.43       157.91 o
 -10   6   3       2811.40       3263.51       182.79 o
  -9   6   3         99.99         61.51        36.36 o
  -8   6   3        339.99        319.14        60.41 o
  -7   6   3        783.71        422.32        66.54 o
  -6   6   3         94.97        146.64        41.69 o
  -5   6   3        750.40        796.50        72.30 o
  -4   6   3          4.58         57.13        15.53 o
  -3   6   3       4149.66       3695.96        69.45 o
  -2   6   3      13208.85      10338.19       167.10 o
  -1   6   3       3977.70       3352.85        64.57 o
   0   6   3        127.20        173.41        22.30 o
   1   6   3        673.00        513.62        35.23 o
   2   6   3       1830.22       1456.62        52.59 o
   3   6   3       1862.17       1410.74        67.51 o
   4   6   3         26.20         11.59        11.45 o
   5   6   3        102.17         43.18        22.28 o
   6   6   3       1455.40       1983.60        90.64 o
   7   6   3        788.67        919.30        66.83 o
   8   6   3        841.01        932.32        65.04 o
   9   6   3          3.66         41.15        19.91 o
  10   6   3       1418.90       1414.22        92.13 o
  11   6   3         10.20         10.78        22.09 o
  12   6   3       1078.90       1121.59       124.36 o
  13   6   3        550.22        791.71        91.47 o
  14   6   3        423.76        307.51        62.75 o
  15   6   3         14.70         97.36        32.63 o
  16   6   3        170.14        139.84        62.09 o
  17   6   3        319.32        201.31        53.94 o
 -18   7   3          0.34         29.50        38.08 o
 -17   7   3        209.53        158.92        70.12 o
 -16   7   3         48.83         67.80        51.75 o
 -15   7   3        832.40        747.90       128.34 o
 -14   7   3        258.95        217.45        66.03 o
 -13   7   3        674.55        927.59        81.94 o
 -12   7   3        271.18        282.45        80.99 o
 -11   7   3       2566.81       3115.76       206.14 o
 -10   7   3         23.20         21.76        27.15 o
  -9   7   3         70.99        122.71        39.96 o
  -8   7   3        965.36       1561.37       139.56 o
  -7   7   3         36.70         15.37        26.70 o
  -6   7   3       2687.55       2431.82       126.06 o
  -5   7   3        800.26        802.41        37.67 o
  -4   7   3       3789.62       3153.15        86.41 o
  -3   7   3        674.64        918.80        44.27 o
  -2   7   3        614.98        773.74        66.24 o
  -1   7   3        346.72         96.72        25.69 o
   0   7   3        701.18       1062.21        50.20 o
   1   7   3        563.96       1014.95        58.33 o
   2   7   3        910.80       1059.57        65.40 o
   3   7   3       1064.12        578.15        46.75 o
   4   7   3        174.32         86.86        18.36 o
   5   7   3        239.95        466.14        54.79 o
   6   7   3        536.37        539.32        52.52 o
   7   7   3       1316.98       1521.03        88.91 o
   8   7   3        547.68        500.49        80.64 o
   9   7   3         14.22         13.49        19.32 o
  10   7   3         64.92        140.42        33.01 o
  11   7   3        186.71        182.93        38.93 o
  12   7   3         25.45         20.36        21.17 o
  13   7   3        416.45        200.61        59.97 o
  14   7   3        852.08        703.86        76.26 o
  15   7   3         49.89         55.01        33.01 o
  16   7   3          0.05        -13.54        20.16 o
  17   7   3        145.75         71.07        37.87 o
 -17   8   3         67.15         74.17        52.27 o
 -16   8   3        473.23        418.89       135.55 o
 -15   8   3         33.18         61.75        40.57 o
 -14   8   3        130.21        116.40        34.39 o
 -13   8   3        806.83        684.99        87.02 o
 -12   8   3        156.49         75.96        23.31 o
 -11   8   3         17.30         87.79        41.31 o
 -10   8   3         50.07         45.74        34.89 o
  -9   8   3         39.47        161.43        49.02 o
  -8   8   3        123.47        119.61        32.76 o
  -7   8   3        230.98        301.81        35.04 o
  -6   8   3        156.72        234.76        41.91 o
  -5   8   3       1738.35       1810.18        57.91 o
  -4   8   3        170.36         87.36        17.45 o
  -3   8   3        103.35         42.64        14.20 o
  -2   8   3       2935.00       2759.68        82.66 o
  -1   8   3        298.33        261.36        24.13 o
   0   8   3         43.49         37.99        12.72 o
   1   8   3        246.23        274.55        33.00 o
   2   8   3        193.88        160.75        37.20 o
   3   8   3        248.64        187.03        25.48 o
   4   8   3       3410.31       3326.13        82.68 o
   5   8   3        474.43        417.31        48.18 o
   6   8   3       4243.32       4248.14       125.36 o
   7   8   3          0.58         14.63        18.48 o
   8   8   3       2772.07       3306.90       118.57 o
   9   8   3         77.36         43.76        23.82 o
  10   8   3        712.51        976.49        80.33 o
  11   8   3        634.15        539.94        61.15 o
  12   8   3        135.82         82.84        27.97 o
  13   8   3       3319.58       3851.35       157.43 o
  14   8   3          4.90         13.36        24.36 o
  15   8   3         22.85         22.62        38.90 o
  16   8   3         72.88         76.10        36.48 o
 -17   9   3        123.20        173.00        66.19 o
 -16   9   3         10.24          1.03        42.56 o
 -15   9   3        544.42        575.91       166.40 o
 -14   9   3        541.75        603.41       131.27 o
 -13   9   3        829.20        748.87        68.21 o
 -12   9   3         75.90         41.85        28.97 o
 -11   9   3        169.84        479.22        46.79 o
 -10   9   3       4731.28       5113.61       127.67 o
  -9   9   3       2903.61       3667.48       109.52 o
  -8   9   3         79.29         32.37        10.27 o
  -7   9   3        902.48       1094.31        51.89 o
  -6   9   3       1830.48       1468.48        54.35 o
  -5   9   3       1271.08       1659.87        71.32 o
  -4   9   3         10.86         74.37        19.97 o
  -3   9   3        655.90        736.62        51.06 o
  -2   9   3        341.80        441.97        42.91 o
  -1   9   3         53.04         29.83        13.36 o
   0   9   3        697.13        753.99        47.16 o
   1   9   3         50.83         23.51        11.45 o
   2   9   3         68.93         64.57        17.02 o
   3   9   3        504.63        529.09        44.15 o
   4   9   3        207.87        211.62        32.59 o
   5   9   3        989.46       1039.84        75.84 o
   6   9   3          2.56         -0.53        20.74 o
   7   9   3       2025.59       1957.34       106.61 o
   8   9   3        129.87         32.23        26.61 o
   9   9   3        305.55        399.52        55.34 o
  10   9   3        116.44         38.37        28.22 o
  11   9   3       3487.65       3381.12       140.75 o
  12   9   3        374.31        299.10        46.97 o
  13   9   3        100.76        131.11        43.71 o
  14   9   3         60.75         81.74        31.82 o
  15   9   3        187.33        273.06        53.91 o
  16   9   3        290.84        249.75        84.35 o
 -16  10   3        239.67        300.06        75.22 o
 -15  10   3        131.14        109.30        58.56 o
 -14  10   3        152.65        148.18        54.35 o
 -13  10   3        764.17        706.81       112.66 o
 -12  10   3         77.08         71.68        32.87 o
 -11  10   3       2701.65       2487.13       104.99 o
 -10  10   3          3.01         49.91        40.70 o
  -9  10   3          4.07         21.86        14.12 o
  -8  10   3        741.62        518.48        42.48 o
  -7  10   3        990.21        839.86        50.34 o
  -6  10   3        920.44       1049.18        57.75 o
  -5  10   3       1977.30       2184.81        95.29 o
  -4  10   3         12.54         31.46        16.42 o
  -3  10   3         61.92         39.56        33.73 o
  -2  10   3       6166.38       6760.10       148.43 o
  -1  10   3       4167.46       4473.23       102.62 o
   0  10   3        536.68        773.56        54.83 o
   1  10   3       1415.21       1483.92        78.32 o
   2  10   3       1345.24       1247.27       114.74 o
   3  10   3        124.53        113.99        21.73 o
   4  10   3       2150.30       2686.31        95.26 o
   5  10   3         69.30         82.66        26.84 o
   6  10   3         58.47          1.67        19.19 o
   7  10   3       1548.06       1470.30       108.27 o
   8  10   3         91.46         18.90        17.34 o
   9  10   3          6.73          4.28        22.90 o
  10  10   3       1303.39       1401.40       108.57 o
  11  10   3         76.99        112.39        40.57 o
  12  10   3       2780.56       3148.77       153.98 o
  13  10   3          2.65         47.61        24.18 o
  14  10   3        371.53        173.13        41.73 o
  15  10   3          9.77         -4.32        24.06 o
 -15  11   3         35.61         69.36        50.55 o
 -14  11   3        970.00        929.30       123.82 o
 -13  11   3        207.04        167.19        55.56 o
 -12  11   3        212.44        271.35        66.37 o
 -11  11   3        149.94        174.33        42.17 o
 -10  11   3        888.65        746.41        78.43 o
  -9  11   3        315.80        332.64        49.44 o
  -8  11   3          2.83         48.20        26.01 o
  -7  11   3        428.81        471.48        58.69 o
  -6  11   3        283.82        164.48        41.28 o
  -5  11   3         77.69         63.22        21.50 o
  -4  11   3       1483.33       2106.62        97.62 o
  -3  11   3        387.15        555.00        53.54 o
  -2  11   3        503.63        573.64        55.27 o
  -1  11   3         19.12         19.55        10.56 o
   0  11   3          6.55         36.83        21.37 o
   1  11   3       2422.65       2786.11        94.12 o
   2  11   3        695.72        863.68        60.37 o
   3  11   3        185.48        205.94        28.52 o
   4  11   3        147.50        140.21        22.54 o
   5  11   3         36.39          9.74        24.00 o
   6  11   3         90.27         38.01        23.17 o
   7  11   3        472.99        601.85        96.51 o
   8  11   3        348.57        203.96        64.26 o
   9  11   3         43.80         63.25        41.43 o
  10  11   3        221.39        297.36        62.75 o
  11  11   3       1773.27       1957.42       156.74 o
  12  11   3         56.15         60.03        26.71 o
  13  11   3        178.30        152.30        45.53 o
  14  11   3        107.08        122.02        40.80 o
 -14  12   3          3.14          3.54        41.47 o
 -13  12   3        891.73        893.00       134.51 o
 -12  12   3        183.25         76.78        56.56 o
 -11  12   3        403.38        632.26        90.46 o
 -10  12   3          8.47         60.56        41.88 o
  -9  12   3        433.67        455.38        65.20 o
  -8  12   3        229.60        236.00        53.67 o
  -7  12   3          2.58         24.90        22.50 o
  -6  12   3         37.88         29.81        40.16 o
  -5  12   3       1846.11       1834.94       124.78 o
  -4  12   3        660.45        701.01        73.26 o
  -3  12   3         61.83         12.40        22.94 o
  -2  12   3        955.27        983.98        79.01 o
  -1  12   3        215.45         95.03        17.73 o
   0  12   3          3.95         10.74         9.77 o
   1  12   3        919.56       1165.64       100.71 o
   2  12   3         21.43         14.24        14.38 o
   3  12   3        336.92        287.54        35.29 o
   4  12   3        100.96        204.76        38.14 o
   5  12   3        607.77        627.05        66.33 o
   6  12   3        362.01        294.23        52.67 o
   7  12   3        382.85        484.72        65.57 o
   8  12   3        731.56        875.85        89.86 o
   9  12   3         20.57         17.46        23.33 o
  10  12   3        927.78       1058.56        97.54 o
  11  12   3          2.72        -16.76        26.46 o
  12  12   3         72.23        126.51        40.56 o
  13  12   3        634.11        459.16        68.76 o
 -13  13   3          2.53        -23.38        23.38 o
 -12  13   3        254.48        240.31        83.48 o
 -11  13   3         64.74         86.29        31.20 o
 -10  13   3        122.18        122.73        34.10 o
  -9  13   3          2.69         13.22        20.75 o
  -8  13   3        487.37        669.84       100.55 o
  -7  13   3        205.01        101.97        70.05 o
  -6  13   3         51.61         93.52        34.14 o
  -5  13   3         14.59         23.86        20.50 o
  -4  13   3       1266.36       1303.57       106.57 o
  -3  13   3       3326.20       3886.85       172.62 o
  -2  13   3         49.16         31.35        20.13 o
  -1  13   3        190.65         91.52        21.70 o
   0  13   3        459.18        714.45        72.37 o
   1  13   3         69.77         27.05        15.97 o
   2  13   3         18.02         29.74        18.69 o
   3  13   3         89.65        186.78        46.68 o
   4  13   3        946.85       1052.81        74.34 o
   5  13   3        126.15         77.53        35.81 o
   6  13   3        182.33        154.61        39.06 o
   7  13   3        128.41         79.80        27.44 o
   8  13   3        402.45        312.38        59.72 o
   9  13   3          1.05         -8.37        43.86 o
  10  13   3        224.90        247.95        54.16 o
  11  13   3          8.92          2.20        24.69 o
  12  13   3         18.03         46.27        21.07 o
 -12  14   3         10.46        -21.93        21.93 o
 -11  14   3          0.11         10.26        32.00 o
 -10  14   3        185.52        205.35        53.19 o
  -9  14   3        126.38        116.25        41.37 o
  -8  14   3        125.86         94.22        31.45 o
  -7  14   3         10.86         11.00        24.44 o
  -6  14   3         63.49         54.48        35.78 o
  -5  14   3         67.25         69.64        27.38 o
  -4  14   3          0.25        -12.28        29.88 o
  -3  14   3        788.37        814.99        94.55 o
  -2  14   3        545.34        517.41        73.97 o
  -1  14   3        584.16        599.79        80.25 o
   0  14   3         22.59         16.80        18.15 o
   1  14   3        219.01        129.04        53.40 o
   2  14   3        683.40        465.88        59.03 o
   3  14   3         41.97         95.48        43.22 o
   4  14   3        570.42        358.03        85.57 o
   5  14   3        143.16        187.00        44.41 o
   6  14   3        557.59        521.23       104.07 o
   7  14   3         51.33         73.36        28.78 o
   8  14   3         58.22         84.32        27.37 o
   9  14   3        466.68        640.45        78.73 o
  10  14   3         28.94        -22.74        22.74 o
  11  14   3          0.75         45.90        32.65 o
 -11  15   3          1.48         44.73        30.90 o
 -10  15   3        267.17        120.14       120.53 o
  -9  15   3          0.39        -12.32        36.11 o
  -8  15   3        106.12        229.88        55.45 o
  -7  15   3         60.28         39.59        49.29 o
  -6  15   3        437.46        345.51        85.13 o
  -5  15   3         80.71         42.23        27.22 o
  -4  15   3          4.99          3.97        36.79 o
  -3  15   3         10.48         -9.66        34.20 o
  -2  15   3        424.02        356.43        58.75 o
  -1  15   3         10.58         35.69        20.81 o
   0  15   3        176.12        112.07        75.68 o
   1  15   3        739.68        635.25        68.23 o
   2  15   3        177.76        256.51        50.08 o
   3  15   3         77.91         71.97        35.21 o
   4  15   3        148.70        126.45        34.42 o
   5  15   3          7.13         37.25        21.29 o
   6  15   3         25.21         43.94        29.07 o
   7  15   3       1480.86       1719.92       140.57 o
   8  15   3          3.32         46.15        23.68 o
   9  15   3        192.71         52.21        25.01 o
  10  15   3        121.86         73.47        32.14 o
  -9  16   3        277.35        214.78        60.15 o
  -8  16   3         16.72         13.49        27.39 o
  -7  16   3          2.83         31.74        22.58 o
  -6  16   3        109.69        141.36        46.72 o
  -5  16   3        261.76        132.34        73.20 o
  -4  16   3          6.25         54.46        29.40 o
  -3  16   3          6.14         -0.63        28.12 o
  -2  16   3         34.80         -8.80        18.05 o
  -1  16   3        480.51        488.82        83.28 o
   0  16   3        137.46        191.53        82.81 o
   1  16   3        115.29        283.35        64.40 o
   2  16   3         86.64         45.32        37.48 o
   3  16   3         65.75         17.92        45.87 o
   4  16   3        156.31        136.70        35.14 o
   5  16   3         22.93         35.68        20.81 o
   6  16   3         44.83         28.13        30.20 o
   7  16   3         10.22         51.21        32.75 o
   8  16   3          4.80         51.81        29.98 o
  -7  17   3         17.35         30.54        41.26 o
  -6  17   3        105.15         63.50        39.82 o
  -5  17   3          9.22         35.73        26.99 o
  -4  17   3        259.51        143.15        43.94 o
  -3  17   3        250.35        119.20        46.60 o
  -2  17   3        210.42        174.30        49.71 o
  -1  17   3         74.27         93.64        34.34 o
   0  17   3        411.85        417.88       110.29 o
   1  17   3         81.34         17.73        50.38 o
   2  17   3          1.14         35.03        41.15 o
   3  17   3         17.61        -35.98        35.98 o
   4  17   3        108.09         75.99        37.60 o
   5  17   3         29.05         55.76        28.21 o
   6  17   3         36.34         21.80        22.92 o
  -3  18   3        298.95        165.68       106.38 o
  -2  18   3         16.69         86.58        30.15 o
  -1  18   3         93.16         33.69        59.67 o
   0  18   3        315.10        143.44       113.50 o
   1  18   3         94.12         30.15        65.19 o
   2  18   3        173.27        171.16        82.81 o
 -19   0   4        172.23        200.60        63.50 o
 -18   0   4        118.06        124.66        41.05 o
 -17   0   4       3131.20       2911.36       405.70 o
 -16   0   4        302.14        168.62        64.24 o
 -15   0   4       1042.51        785.81       170.73 o
 -14   0   4       2409.54       2996.76       171.68 o
 -13   0   4       1395.33       1428.64        91.73 o
 -12   0   4       3868.48       3866.75       123.64 o
 -11   0   4        318.32        342.99        41.14 o
 -10   0   4       5663.32       4914.56       210.07 o
  -9   0   4       7179.08       7436.51       138.73 o
  -8   0   4         61.94        108.21        21.96 o
  -7   0   4        539.98        613.51        40.56 o
  -6   0   4        451.32        484.13        33.85 o
  -5   0   4       1272.59       1080.94        44.26 o
  -4   0   4       4982.51       3530.10       175.54 o
  -3   0   4      10774.33       9104.83       199.10 o
  -2   0   4       2134.72       2669.01        58.16 o
  -1   0   4     127211.36     119766.66      1231.42 o
   0   0   4     342003.41     324630.16      2946.75 o
   1   0   4      30951.43      32236.78       390.59 o
   2   0   4         52.27        111.28        24.92 o
   3   0   4       6360.11       5171.40       129.59 o
   4   0   4       9687.39       7114.72       285.60 o
   5   0   4      11496.28      12593.48       296.50 o
   6   0   4       1026.91        562.81        71.50 o
   7   0   4        211.52        133.47        40.15 o
   8   0   4       2179.78       2673.26       136.43 o
   9   0   4      12560.49      12281.36       880.72 o
  10   0   4       8307.15       7994.76       249.57 o
  11   0   4       1072.69       1752.59       139.59 o
  12   0   4         74.36         47.72        45.64 o
  13   0   4       1955.80       2010.38       219.90 o
  14   0   4        286.66        253.37        84.84 o
  15   0   4       2628.41       2411.77       255.80 o
  16   0   4        200.65        216.38        96.35 o
  17   0   4        858.44        700.45       127.63 o
  18   0   4        107.26         43.57        43.28 o
 -19   1   4        393.00        232.84        48.31 o
 -18   1   4        433.82        275.54        52.91 o
 -17   1   4        240.66        333.95        55.02 o
 -16   1   4       1080.27       1264.49       103.60 o
 -15   1   4        363.69        261.81        50.26 o
 -14   1   4       3085.35       3208.08       116.42 o
 -13   1   4        228.86        306.74        29.81 o
 -12   1   4          8.68         39.32        14.17 o
 -11   1   4        654.54        627.44        37.80 o
 -10   1   4        672.28        659.69        39.67 o
  -9   1   4       1849.59       2126.79        50.95 o
  -8   1   4       1422.34       1339.24        43.58 o
  -7   1   4      11662.53      10567.46       130.98 o
  -6   1   4        925.02        959.12        32.79 o
  -5   1   4         76.24         83.97        12.89 o
  -4   1   4         65.19         85.59        12.60 o
  -3   1   4       3822.82       3791.06        53.13 o
  -2   1   4       7390.65       7196.99        72.66 o
  -1   1   4      15833.32      14549.46       122.17 o
   0   1   4      18345.65      18363.23       156.53 o
   1   1   4      19306.02      17865.96       174.76 o
   2   1   4          9.92         45.98        11.49 o
   3   1   4       3241.65       3109.82        67.92 o
   4   1   4        102.28        100.55        18.51 o
   5   1   4       2188.12       2271.52        76.99 o
   6   1   4      10265.96       9916.92       170.23 o
   7   1   4       8536.34       7660.08       164.15 o
   8   1   4        497.80        467.79        68.73 o
   9   1   4       1871.65       2035.94        92.49 o
  10   1   4       2722.52       3242.08       121.99 o
  11   1   4        212.68        114.50        33.52 o
  12   1   4          3.86         21.15        26.07 o
  13   1   4       1240.48       1220.19       107.81 o
  14   1   4       1702.49       1717.52       167.35 o
  15   1   4        143.33        119.63        40.18 o
  16   1   4        493.80        499.58        76.36 o
  17   1   4        214.64        196.55        63.69 o
  18   1   4        683.88        853.64       102.02 o
 -19   2   4        112.31         92.31        29.09 o
 -18   2   4          3.76        -19.15        26.19 o
 -17   2   4        476.85        421.48        59.05 o
 -16   2   4         33.15         47.89        19.97 o
 -15   2   4        450.55        355.36        55.14 o
 -14   2   4        144.80         86.51        18.90 o
 -13   2   4         85.22        129.36        26.17 o
 -12   2   4          3.13          9.68        14.19 o
 -11   2   4        234.93        231.12        23.62 o
 -10   2   4        144.14        107.71        24.00 o
  -9   2   4       1000.51       1018.75        48.40 o
  -8   2   4       3548.07       3257.35        69.48 o
  -7   2   4       1489.69       1617.85        44.22 o
  -6   2   4       4396.16       4692.78        73.94 o
  -5   2   4        246.54        374.75        23.25 o
  -4   2   4        945.91        887.31        31.30 o
  -3   2   4       1383.77       1146.23        54.15 o
  -2   2   4       7062.92       6518.43        84.63 o
  -1   2   4       1017.16        964.42        25.43 o
   0   2   4         57.56         19.83         9.54 o
   1   2   4        435.90        376.78        23.20 o
   2   2   4        826.91       1037.95        46.09 o
   3   2   4        797.84        608.92        37.97 o
   4   2   4        686.71        728.28        41.32 o
   5   2   4          5.99          6.25        14.63 o
   6   2   4       2744.31       3070.83        93.48 o
   7   2   4       1294.05       1247.59        65.65 o
   8   2   4       4445.25       4215.25       103.77 o
   9   2   4       3530.02       3918.10       103.03 o
  10   2   4        370.79        578.51        55.84 o
  11   2   4        461.46        340.77        78.12 o
  12   2   4          8.50         50.17        29.09 o
  13   2   4        276.08        211.99        45.04 o
  14   2   4        266.16        419.60        66.59 o
  15   2   4        753.70       1017.86       117.29 o
  16   2   4          0.30         -9.25        21.55 o
  17   2   4        177.37        120.24        41.90 o
  18   2   4          1.12         50.28        26.84 o
 -19   3   4        151.70         91.51        21.47 o
 -18   3   4         44.95         71.19        26.35 o
 -17   3   4         76.79         29.81        30.74 o
 -16   3   4        270.48        158.67        31.72 o
 -15   3   4        891.03        714.79        76.60 o
 -14   3   4        455.33        607.76        53.17 o
 -13   3   4        301.99        410.23        31.60 o
 -12   3   4        320.54        413.83        24.86 o
 -11   3   4        104.02        108.25        11.55 o
 -10   3   4          0.96          5.39        17.14 o
  -9   3   4         88.73        224.66        31.15 o
  -8   3   4       4046.17       4178.55       120.23 o
  -7   3   4       7898.74       7886.22       178.26 o
  -6   3   4       1979.44       1972.39        83.25 o
  -5   3   4        117.04        167.82        38.84 o
  -4   3   4       5366.32       5061.12        96.76 o
  -3   3   4       2924.27       2561.75        64.74 o
  -2   3   4          4.60         -4.10         7.61 o
  -1   3   4       9559.19       8807.51       103.31 o
   0   3   4       4247.56       3751.78        64.41 o
   1   3   4        397.96        402.50        28.23 o
   2   3   4        864.09        686.92        48.01 o
   3   3   4        755.62       1035.73        47.30 o
   4   3   4        318.12        425.34        33.16 o
   5   3   4       1867.68       1271.98        61.33 o
   6   3   4        163.13        169.56        27.91 o
   7   3   4         70.90         -9.62        15.88 o
   8   3   4        625.59        743.81        50.90 o
   9   3   4        892.05        961.24        69.23 o
  10   3   4         81.77         29.32        30.86 o
  11   3   4        555.44        530.43        53.87 o
  12   3   4        801.74        784.62        85.04 o
  13   3   4          0.60         20.28        29.81 o
  14   3   4        174.81        340.51        56.80 o
  15   3   4        133.27         33.48        30.50 o
  16   3   4         48.49        107.95        31.32 o
  17   3   4          0.26         69.39        35.73 o
  18   3   4         19.62         83.35        37.75 o
 -19   4   4         17.86         42.00        36.80 o
 -18   4   4        159.94        281.26        71.01 o
 -17   4   4        200.89        138.87        50.15 o
 -16   4   4        272.17        435.66        77.46 o
 -15   4   4         15.60         30.21        27.57 o
 -14   4   4          0.35         78.74        45.21 o
 -13   4   4         45.75         64.69        22.55 o
 -12   4   4         46.08         29.28        41.17 o
 -11   4   4        503.88        747.88        96.13 o
 -10   4   4        325.10        590.47        75.17 o
  -9   4   4        187.95         61.36        45.87 o
  -8   4   4          7.30          0.08        21.63 o
  -7   4   4       1308.31       1837.01       122.07 o
  -6   4   4        178.56        192.07        45.06 o
  -5   4   4       2056.46       1199.24        80.46 o
  -4   4   4        363.04        291.60        31.67 o
  -3   4   4      16373.12      11743.25       192.53 o
  -2   4   4       5232.02       4582.17        83.63 o
  -1   4   4       1850.40       1272.53        44.94 o
   0   4   4      16033.62      15876.48       169.29 o
   1   4   4         26.66          8.66        11.55 o
   2   4   4        238.00         77.36        20.06 o
   3   4   4        488.82        469.53        33.42 o
   4   4   4       1117.84       1088.00        52.69 o
   5   4   4       5805.27       5800.73       123.68 o
   6   4   4        793.98       1032.38        57.09 o
   7   4   4         17.63        131.01        24.39 o
   8   4   4         60.39         43.59        21.42 o
   9   4   4       1754.16       2048.64        91.76 o
  10   4   4        991.18       1037.48        70.55 o
  11   4   4       2529.07       3123.60       126.60 o
  12   4   4       1300.39       1184.51        99.03 o
  13   4   4        505.73        653.97        79.21 o
  14   4   4        252.21        627.36       108.64 o
  15   4   4         15.09         22.98        27.79 o
  16   4   4         32.13         88.18        47.70 o
  17   4   4          1.18         -7.01        24.86 o
 -18   5   4        123.09        189.95        55.93 o
 -17   5   4        194.43        283.32        76.34 o
 -16   5   4       1250.44        963.16       116.44 o
 -15   5   4        123.28        149.26        37.60 o
 -14   5   4       2368.52       2804.69       100.60 o
 -13   5   4        242.77         87.75        48.48 o
 -12   5   4       1468.21       1816.49       148.09 o
 -11   5   4         46.45         -0.61        22.32 o
 -10   5   4       4429.25       4670.84       240.58 o
  -9   5   4        956.43       1370.49       117.64 o
  -8   5   4          1.36         51.88        27.83 o
  -7   5   4       3104.93       2976.21       169.33 o
  -6   5   4       2366.46       2769.07       127.97 o
  -5   5   4      21209.28      19565.56       332.76 o
  -4   5   4         18.90         23.25        13.10 o
  -3   5   4       1051.48       1350.22        40.76 o
  -2   5   4       5816.05       4156.79       110.21 o
  -1   5   4        517.53        493.04        28.34 o
   0   5   4        266.63        405.72        33.81 o
   1   5   4       1863.48       1884.19        54.53 o
   2   5   4          4.00          9.52        13.37 o
   3   5   4       3416.11       3952.40        86.38 o
   4   5   4       1700.17       2304.50        87.02 o
   5   5   4       6178.33       5869.91       122.63 o
   6   5   4       3274.21       3457.30        91.09 o
   7   5   4       3543.40       4091.66       121.95 o
   8   5   4        144.79         95.36        32.68 o
   9   5   4        709.01        683.74        59.48 o
  10   5   4        635.60        590.06        54.76 o
  11   5   4         80.88         89.86        30.90 o
  12   5   4         50.45         45.82        30.24 o
  13   5   4         20.82         22.98        29.48 o
  14   5   4        338.84        147.95        45.72 o
  15   5   4         14.61         83.12        37.12 o
  16   5   4        458.24        575.13        80.70 o
  17   5   4        195.52         83.67        38.09 o
 -18   6   4          0.58         16.02        32.87 o
 -17   6   4        772.78        722.85       103.43 o
 -16   6   4         26.05         41.37        33.12 o
 -15   6   4        802.26        764.26        82.96 o
 -14   6   4         82.52         81.50        26.60 o
 -13   6   4        569.77        854.31       249.18 o
 -12   6   4       1285.33       1684.51       148.06 o
 -11   6   4        220.97        311.42        62.24 o
 -10   6   4         19.32         33.11        29.08 o
  -9   6   4        791.82       1017.92       118.58 o
  -8   6   4       4837.55       4775.91       188.86 o
  -7   6   4        391.67        349.31        61.46 o
  -6   6   4          3.12        -10.90        17.75 o
  -5   6   4       4792.50       4260.34       138.04 o
  -4   6   4      10338.50       9530.09       128.10 o
  -3   6   4       4562.56       3602.57        80.13 o
  -2   6   4        159.16        157.61        31.47 o
  -1   6   4       1433.85       1242.60        38.04 o
   0   6   4       8324.59       8061.51       140.98 o
   1   6   4       1681.01       1784.23        73.28 o
   2   6   4       3139.61       2767.34        80.25 o
   3   6   4        269.10        475.05        39.65 o
   4   6   4       4221.12       4515.35       104.35 o
   5   6   4       5987.44       6682.73       135.71 o
   6   6   4        366.84        285.41        35.02 o
   7   6   4        954.17       1003.59        81.41 o
   8   6   4       3868.40       3932.48       118.47 o
   9   6   4       5391.51       5647.86       159.89 o
  10   6   4        298.75        393.46        51.11 o
  11   6   4          3.09        -17.88        17.88 o
  12   6   4       1081.65       1177.67       104.07 o
  13   6   4       1995.85       2139.39       164.05 o
  14   6   4        130.71         97.55        50.90 o
  15   6   4        816.29        849.76       112.14 o
  16   6   4        253.27        122.06        52.03 o
  17   6   4        749.61        747.56        92.40 o
 -18   7   4        505.50        613.98       117.00 o
 -17   7   4         12.00         20.93        39.40 o
 -16   7   4        608.44        763.57        97.81 o
 -15   7   4         64.69         59.18        27.33 o
 -14   7   4       1001.21       1078.43        62.55 o
 -13   7   4       2288.01       2470.32       232.14 o
 -12   7   4        931.28        851.52       106.70 o
 -11   7   4         69.46        105.66        37.83 o
 -10   7   4        342.34        496.90        82.94 o
  -9   7   4       3016.02       3143.95       196.28 o
  -8   7   4         65.24        104.11        44.37 o
  -7   7   4       4159.77       4497.14       190.62 o
  -6   7   4       4599.94       4684.31       156.09 o
  -5   7   4       2263.91       1940.44        76.37 o
  -4   7   4        137.31        170.31        20.77 o
  -3   7   4        389.71        618.04        47.06 o
  -2   7   4          4.78          2.92        11.66 o
  -1   7   4      16075.23      14381.73       162.22 o
   0   7   4        537.19        493.86        35.35 o
   1   7   4       1671.67       1810.56        76.36 o
   2   7   4          0.22          2.15        13.26 o
   3   7   4       5045.73       4701.33       117.79 o
   4   7   4        631.94        883.73        53.52 o
   5   7   4       1119.60       1228.20        71.03 o
   6   7   4        686.18        647.11        97.84 o
   7   7   4       1451.43       1362.87        88.32 o
   8   7   4       1563.89       1745.84       104.14 o
   9   7   4       3362.80       3702.95       125.07 o
  10   7   4        315.19        339.50        52.37 o
  11   7   4        171.19        199.32        42.76 o
  12   7   4        637.40        848.96        83.86 o
  13   7   4        111.04        101.06        37.07 o
  14   7   4       1539.93       1203.31       107.45 o
  15   7   4        109.00        100.48        36.25 o
  16   7   4        150.58        136.61        38.51 o
 -17   8   4         12.47         14.72        64.83 o
 -16   8   4        230.64        163.01        54.77 o
 -15   8   4        284.45        342.53        94.58 o
 -14   8   4        195.01        267.82        52.62 o
 -13   8   4        604.07        925.73       152.49 o
 -12   8   4          0.89        -17.30        22.22 o
 -11   8   4        970.59       1051.51       123.73 o
 -10   8   4       4665.54       4953.03       220.20 o
  -9   8   4       3986.57       4443.80       202.77 o
  -8   8   4          4.00         14.13        23.66 o
  -7   8   4        503.80        479.51        48.14 o
  -6   8   4       1928.18       1876.47        54.47 o
  -5   8   4         29.18          4.77        16.29 o
  -4   8   4       7805.80       7257.80       124.04 o
  -3   8   4       7208.86       6951.63       128.47 o
  -2   8   4        380.84        617.66        52.30 o
  -1   8   4       3723.63       4127.93        77.96 o
   0   8   4       1144.84       1044.68        51.07 o
   1   8   4        249.45        465.78        45.20 o
   2   8   4        875.14        875.07        58.11 o
   3   8   4        326.56        199.15        31.47 o
   4   8   4       3023.81       2563.72       108.92 o
   5   8   4        287.27        260.86        36.89 o
   6   8   4       1717.83       2012.03       100.65 o
   7   8   4        495.91        487.71        56.43 o
   8   8   4        490.07        462.09        57.57 o
   9   8   4        250.05        228.29        41.85 o
  10   8   4        444.26        452.70        59.01 o
  11   8   4       3680.58       3862.56       154.97 o
  12   8   4       1879.83       1929.44       148.93 o
  13   8   4        202.18        202.98        48.83 o
  14   8   4         14.30          8.29        34.82 o
  15   8   4        165.23        104.30        37.84 o
  16   8   4          0.57         26.09        23.22 o
 -17   9   4        135.16         40.08        51.28 o
 -16   9   4         43.70         72.22        42.52 o
 -15   9   4         93.44         63.53        34.36 o
 -14   9   4         24.59         30.38        32.12 o
 -13   9   4        133.99        145.82        29.12 o
 -12   9   4       1939.79       1853.17       170.39 o
 -11   9   4        872.74       1136.43       132.48 o
 -10   9   4        882.01        795.47       109.27 o
  -9   9   4        118.79         58.11        18.68 o
  -8   9   4         29.95         40.06        17.19 o
  -7   9   4       5072.84       5613.46       157.06 o
  -6   9   4        210.78        320.72        35.56 o
  -5   9   4        155.61        263.17        36.19 o
  -4   9   4         21.41         17.93        26.13 o
  -3   9   4        211.10        241.46        33.23 o
  -2   9   4         44.74         58.50        15.27 o
  -1   9   4       1552.85       1583.68        61.52 o
   0   9   4        438.18        267.65        29.38 o
   1   9   4        746.81        640.37        60.89 o
   2   9   4       1196.15       1110.93        68.10 o
   3   9   4       2083.64       1666.91        82.95 o
   4   9   4         25.19          7.55        11.91 o
   5   9   4       1790.22       2007.14       106.21 o
   6   9   4        694.06        685.20        71.64 o
   7   9   4        665.58        711.54        69.39 o
   8   9   4       1085.93       1328.10       102.88 o
   9   9   4          3.95         47.50        35.53 o
  10   9   4         27.27         17.02        25.43 o
  11   9   4       1978.02       2544.37       144.84 o
  12   9   4        628.04        593.26        72.77 o
  13   9   4        257.46        300.61        50.75 o
  14   9   4          2.62         14.56        22.32 o
  15   9   4        124.82         94.34        45.41 o
 -16  10   4        175.73        101.53        52.37 o
 -15  10   4          1.98         28.57        41.20 o
 -14  10   4        285.41        259.66        59.46 o
 -13  10   4          4.46         35.85        48.55 o
 -12  10   4         17.48        103.52        28.00 o
 -11  10   4         18.08          7.65        17.07 o
 -10  10   4        699.04        977.49        64.87 o
  -9  10   4         72.32         90.67        36.64 o
  -8  10   4         81.64         82.42        19.49 o
  -7  10   4        418.72        541.24        44.14 o
  -6  10   4       2011.15       2163.88        76.66 o
  -5  10   4        354.00        315.28        33.97 o
  -4  10   4         84.73         38.35        16.40 o
  -3  10   4        310.81        399.24        45.97 o
  -2  10   4         67.87        171.82        29.69 o
  -1  10   4        173.64        210.54        24.16 o
   0  10   4          1.97        116.05        23.43 o
   1  10   4         68.19         60.11        34.35 o
   2  10   4        184.17        242.28        31.93 o
   3  10   4        212.87        196.69        36.69 o
   4  10   4         30.86         66.25        19.43 o
   5  10   4        654.29        681.92       103.67 o
   6  10   4        714.66        825.33        81.92 o
   7  10   4        660.75        565.86        93.99 o
   8  10   4         30.14         94.26        34.58 o
   9  10   4        727.84        806.76        84.15 o
  10  10   4          0.21         72.58        29.25 o
  11  10   4        278.11        184.95        44.99 o
  12  10   4        141.44        156.80        42.62 o
  13  10   4         52.59         23.20        33.52 o
  14  10   4        192.22        229.15        52.26 o
  15  10   4          9.46         23.85        21.21 o
 -15  11   4         95.02         46.98        42.33 o
 -14  11   4        238.41        131.41        68.81 o
 -13  11   4        100.06        -12.59        26.00 o
 -12  11   4         61.72         18.35        31.72 o
 -11  11   4         93.75        106.21        28.37 o
 -10  11   4         19.89         27.93        20.78 o
  -9  11   4       1146.52        958.09        71.35 o
  -8  11   4        648.83        651.09        60.67 o
  -7  11   4          1.83        115.31        36.30 o
  -6  11   4       1114.75       1334.40        88.12 o
  -5  11   4        130.82         34.26        23.50 o
  -4  11   4         41.76         20.99        15.65 o
  -3  11   4        411.11        396.00        46.17 o
  -2  11   4        179.56        218.56        35.42 o
  -1  11   4         74.67         96.55        20.54 o
   0  11   4         88.30         15.54        18.94 o
   1  11   4        140.89         39.11        21.74 o
   2  11   4       1262.75       1294.48        74.32 o
   3  11   4          0.61          6.11        14.38 o
   4  11   4        142.96        122.02        26.60 o
   5  11   4        155.90        190.53        43.61 o
   6  11   4        627.89        922.89        88.20 o
   7  11   4        252.17        439.53        65.44 o
   8  11   4        676.81        417.76        66.47 o
   9  11   4        891.62       1351.62       112.51 o
  10  11   4         32.93        173.84        43.67 o
  11  11   4          0.16         24.55        28.74 o
  12  11   4        107.34        112.85        34.23 o
  13  11   4         57.74         18.71        24.27 o
  14  11   4        694.01        737.99        94.75 o
 -14  12   4         10.07         72.54        36.91 o
 -13  12   4        344.22        249.43        54.43 o
 -12  12   4         27.53        -14.85        25.70 o
 -11  12   4         70.92        134.98        36.87 o
 -10  12   4         55.26         59.05        26.52 o
  -9  12   4       1000.83       1030.94       112.56 o
  -8  12   4       1429.07       1743.04       143.50 o
  -7  12   4          0.45         25.46        20.40 o
  -6  12   4       1148.13       1138.91        97.92 o
  -5  12   4        167.89        107.83        34.40 o
  -4  12   4       1653.42       2356.85       128.53 o
  -3  12   4        426.27        401.27        57.91 o
  -2  12   4         14.41         34.06        35.28 o
  -1  12   4        818.83        831.28        84.54 o
   0  12   4        782.37        930.83        65.38 o
   1  12   4        949.36       1070.26        72.68 o
   2  12   4        750.90        840.24        69.93 o
   3  12   4        257.10        156.78        30.88 o
   4  12   4       1110.96       1052.43        68.08 o
   5  12   4       1839.31       1995.05       119.15 o
   6  12   4        540.18        657.69        74.39 o
   7  12   4        401.61        355.82        66.78 o
   8  12   4       3388.00       4036.55       179.26 o
   9  12   4         46.91         26.71        28.05 o
  10  12   4         48.71         76.98        39.05 o
  11  12   4        705.82        555.46        76.46 o
  12  12   4        376.97        388.27        65.76 o
  13  12   4         89.81        113.88        39.06 o
 -13  13   4        126.72        149.28        51.67 o
 -12  13   4        407.09        398.90        63.01 o
 -11  13   4         30.98         54.47        60.48 o
 -10  13   4        397.13        611.44        95.34 o
  -9  13   4       1216.15       1113.21       124.17 o
  -8  13   4        270.12        359.96        66.81 o
  -7  13   4        335.65        504.20        64.51 o
  -6  13   4        853.17        933.40        91.79 o
  -5  13   4       1872.58       1825.59       126.40 o
  -4  13   4         90.37         99.34        39.50 o
  -3  13   4        278.65        187.58        39.30 o
  -2  13   4        190.80        128.11        46.35 o
  -1  13   4        106.58        165.65        23.87 o
   0  13   4        629.35        601.67        54.66 o
   1  13   4          4.68         17.12        11.03 o
   2  13   4         43.36         20.39        15.18 o
   3  13   4        114.11         87.02        35.92 o
   4  13   4         42.63         28.80        16.13 o
   5  13   4       4934.97       5423.38       206.41 o
   6  13   4         23.07         46.11        22.85 o
   7  13   4        112.45         43.86        59.17 o
   8  13   4       1224.00       1217.96       118.48 o
   9  13   4        386.23        312.98        82.98 o
  10  13   4        601.06        640.38        85.73 o
  11  13   4        298.74        269.91        57.41 o
  12  13   4        312.25        172.11        79.48 o
 -12  14   4        109.23         70.75        37.55 o
 -11  14   4         27.01          1.15        20.35 o
 -10  14   4        184.72        358.38        82.91 o
  -9  14   4        224.24        102.87       105.68 o
  -8  14   4        595.10        638.68        91.73 o
  -7  14   4        527.11        472.51        85.17 o
  -6  14   4        344.19        417.18       101.05 o
  -5  14   4         27.50         -2.40        21.31 o
  -4  14   4        315.62        227.77        51.42 o
  -3  14   4        216.94        154.89        42.89 o
  -2  14   4        800.32       1005.80       100.47 o
  -1  14   4        131.13         95.67        35.08 o
   0  14   4        257.91        170.38        39.51 o
   1  14   4         16.54         50.61        13.60 o
   2  14   4       1365.98       1767.91        88.90 o
   3  14   4         29.30        -24.91        24.91 o
   4  14   4        244.35        260.82        50.52 o
   5  14   4          5.11          6.45        16.04 o
   6  14   4        210.94         89.68        43.12 o
   7  14   4         98.82         40.39        27.22 o
   8  14   4        544.50        698.41        83.38 o
   9  14   4         21.88         -1.24        26.08 o
  10  14   4          1.02        -10.94        25.44 o
  11  14   4        504.16        436.45        73.20 o
 -11  15   4        208.69        156.36        51.64 o
 -10  15   4        100.85        112.72        62.95 o
  -9  15   4         65.97         91.18        50.75 o
  -8  15   4        177.38         60.41        51.73 o
  -7  15   4         95.53         28.44        32.32 o
  -6  15   4         35.36         21.37        27.18 o
  -5  15   4        110.77        109.52        32.86 o
  -4  15   4         41.39         30.25        30.68 o
  -3  15   4        804.30        649.41        82.52 o
  -2  15   4          6.38         53.78        20.37 o
  -1  15   4        675.15        631.52       101.83 o
   0  15   4         63.41        112.43        47.09 o
   1  15   4       1896.96       1978.10       147.77 o
   2  15   4          0.84         17.62        28.67 o
   3  15   4        381.22        185.92        47.29 o
   4  15   4          0.26          9.20        29.51 o
   5  15   4        337.54        307.50        63.21 o
   6  15   4         21.80         48.47        35.72 o
   7  15   4        849.74       1000.28       106.61 o
   8  15   4         11.34         99.16        46.21 o
   9  15   4          5.75          0.97        26.46 o
  -9  16   4          0.18        -19.54        19.54 o
  -8  16   4         42.82         81.85        34.44 o
  -7  16   4         81.13         68.30        32.19 o
  -6  16   4        137.16        170.46        42.29 o
  -5  16   4          0.16         37.98        28.66 o
  -4  16   4         52.89         80.91        28.29 o
  -3  16   4         28.22         26.42        32.86 o
  -2  16   4        816.27        742.47        88.16 o
  -1  16   4         15.80         -7.40        31.23 o
   0  16   4        279.32        217.62       111.26 o
   1  16   4        214.55        131.50        45.97 o
   2  16   4        174.56        117.10        87.95 o
   3  16   4        248.94         69.39        31.72 o
   4  16   4          5.15         45.14        26.84 o
   5  16   4        166.07         65.14        20.67 o
   6  16   4        118.78        130.43        35.30 o
   7  16   4          5.79         54.60        26.46 o
   8  16   4        166.76        119.68        43.14 o
  -7  17   4          3.86         -2.50        20.49 o
  -6  17   4        130.97         24.30        26.31 o
  -5  17   4          0.25         99.34        41.67 o
  -4  17   4         30.02         31.02        34.09 o
  -3  17   4         61.06         91.82        30.08 o
  -2  17   4          0.05        -20.55        20.55 o
  -1  17   4          5.64         20.22        30.26 o
   0  17   4         48.87         20.06        67.39 o
   1  17   4         98.37        123.72        74.93 o
   2  17   4         12.43         60.01        57.16 o
   3  17   4          0.53         13.00        40.01 o
   4  17   4        122.31        193.07        51.41 o
   5  17   4         13.22         19.16        24.40 o
  -2  18   4          1.65         46.09        22.72 o
  -1  18   4         27.29         14.41        59.75 o
   0  18   4         42.01         12.40        54.62 o
   1  18   4          2.30          6.76        49.81 o
 -19   1   5          9.93         64.95        22.16 o
 -18   1   5        262.29        421.16        62.12 o
 -17   1   5        138.24         50.55        23.31 o
 -16   1   5        212.94        102.35        34.16 o
 -15   1   5        677.79        904.09       106.30 o
 -14   1   5          4.87         14.26        16.74 o
 -13   1   5       1218.59       1255.17        56.61 o
 -12   1   5        157.65        166.46        21.81 o
 -11   1   5       2085.78       2367.87        70.04 o
 -10   1   5          3.08         15.34         8.09 o
  -9   1   5       5378.81       4942.33        78.48 o
  -8   1   5          1.96         30.99         7.82 o
  -7   1   5        305.88        400.01        23.50 o
  -6   1   5         39.31         26.20        13.19 o
  -5   1   5       7351.42       7149.62        99.84 o
  -4   1   5        275.96        282.22        21.13 o
  -3   1   5        268.79        307.46        18.45 o
  -2   1   5      12918.25      13275.57       120.86 o
  -1   1   5       6282.67       5250.92        65.56 o
   0   1   5       6158.83       6045.89        76.47 o
   1   1   5        445.28        422.29        25.01 o
   2   1   5        812.33       1014.62        63.36 o
   3   1   5         26.86        126.21        19.68 o
   4   1   5         31.50        109.10        25.34 o
   5   1   5         76.82          2.40        19.35 o
   6   1   5        372.16        635.79        53.71 o
   7   1   5       4869.08       4538.24       125.31 o
   8   1   5        204.38        294.63        41.59 o
   9   1   5       2407.26       3016.43       129.56 o
  10   1   5       5779.89       6055.35       150.51 o
  11   1   5       6218.55       5699.42       204.95 o
  12   1   5       2780.67       3077.44       156.06 o
  13   1   5        151.29        156.84        38.97 o
  14   1   5         42.74        -16.19        22.08 o
  15   1   5        105.91        118.95        41.96 o
  16   1   5         15.00         36.41        26.57 o
  17   1   5          2.44         10.47        25.44 o
 -19   2   5          4.39         12.72        25.38 o
 -18   2   5        178.08        152.83        40.21 o
 -17   2   5          4.55         76.92        23.91 o
 -16   2   5       4792.80       4755.81       154.81 o
 -15   2   5        143.13        282.01        32.51 o
 -14   2   5        787.70        813.66        60.29 o
 -13   2   5       4140.15       4042.11       102.07 o
 -12   2   5       5768.52       5497.95       116.29 o
 -11   2   5        624.99        759.54        34.21 o
 -10   2   5       1329.45       1100.02        41.26 o
  -9   2   5        376.37        288.36        27.15 o
  -8   2   5       1433.00       1505.16        62.23 o
  -7   2   5         12.19         31.50         9.21 o
  -6   2   5       6182.55       6773.89       111.98 o
  -5   2   5        466.31        563.04        27.75 o
  -4   2   5      11507.16       8030.16       117.43 o
  -3   2   5         22.19        156.60        14.63 o
  -2   2   5        766.63        673.24        28.74 o
  -1   2   5         22.83         23.54         7.29 o
   0   2   5        139.93        186.61        15.70 o
   1   2   5        240.73        339.06        24.33 o
   2   2   5        424.61        733.52        36.47 o
   3   2   5       2102.41       2172.81        65.82 o
   4   2   5        126.05        147.73        29.24 o
   5   2   5       4102.66       3011.13        93.11 o
   6   2   5        639.67        780.64        59.67 o
   7   2   5       8488.25       9323.12       180.81 o
   8   2   5       1192.26       1176.61       124.99 o
   9   2   5       1049.88       1128.64        75.65 o
  10   2   5         12.88          7.04        21.48 o
  11   2   5       1555.62       1407.73       102.15 o
  12   2   5       1993.55       1602.76       124.58 o
  13   2   5        161.91        310.31        61.75 o
  14   2   5        242.87        310.99        62.63 o
  15   2   5         59.01         85.90        36.24 o
  16   2   5        283.37        294.30        57.80 o
  17   2   5        324.15        394.55        70.61 o
 -19   3   5        282.92        249.65        71.23 o
 -18   3   5        219.27        243.55       112.39 o
 -17   3   5        582.01        675.95        96.37 o
 -16   3   5        609.65        518.85        80.58 o
 -15   3   5        271.95        146.64        49.57 o
 -14   3   5        666.03        853.52        80.03 o
 -13   3   5       1546.69       2036.76       157.74 o
 -12   3   5       1493.22       1458.01        65.26 o
 -11   3   5       3708.76       3991.16       176.40 o
 -10   3   5         15.32         10.58        21.74 o
  -9   3   5       2596.96       2618.62        98.70 o
  -8   3   5        985.37       1024.57        71.88 o
  -7   3   5      13312.18      11287.97       271.75 o
  -6   3   5         92.28         61.56        14.97 o
  -5   3   5       3948.93       4698.74        97.86 o
  -4   3   5        881.00        685.10        36.92 o
  -3   3   5       1520.10       1587.75        39.57 o
  -2   3   5       7837.84       7017.60       106.52 o
  -1   3   5        157.02        154.83        19.93 o
   0   3   5       2072.91       2714.91        57.39 o
   1   3   5         32.46         10.61        11.87 o
   2   3   5       5107.64       5204.54        94.84 o
   3   3   5        674.02        781.32        49.40 o
   4   3   5        662.16        735.69        56.38 o
   5   3   5        390.52        203.36        35.13 o
   6   3   5       8221.44       8092.76       163.05 o
   7   3   5       5528.41       5376.97       191.06 o
   8   3   5       1594.37       1587.13        88.34 o
   9   3   5       3621.73       3765.19       114.59 o
  10   3   5      11050.82      11438.37       247.97 o
  11   3   5       2270.29       2598.07       141.18 o
  12   3   5       1060.65       1159.51       109.13 o
  13   3   5         19.86          5.11        25.07 o
  14   3   5        577.28        550.10        81.08 o
  15   3   5          2.60         99.07        35.64 o
  16   3   5        326.08        397.21        77.94 o
  17   3   5         13.99         18.75        29.33 o
 -19   4   5         44.22         19.43        40.93 o
 -18   4   5         33.11        -11.03        34.80 o
 -17   4   5        495.42        503.43       123.44 o
 -16   4   5       1978.50       2259.11       148.23 o
 -15   4   5        280.10        309.33        47.82 o
 -14   4   5        151.53         58.68        25.84 o
 -13   4   5         84.65        166.33        25.24 o
 -12   4   5       3067.23       3315.86       157.78 o
 -11   4   5          4.07         22.19        18.79 o
 -10   4   5       3946.41       3701.17       157.02 o
  -9   4   5        582.63        725.89        80.76 o
  -8   4   5       2997.19       3073.07       146.88 o
  -7   4   5          3.28         30.54        23.35 o
  -6   4   5       5625.81       5309.79       144.98 o
  -5   4   5       2190.80       2143.16        87.93 o
  -4   4   5      10315.74       8797.93       151.43 o
  -3   4   5       2717.64       1901.21        46.57 o
  -2   4   5       1917.36       1905.57        55.70 o
  -1   4   5       1805.54       1291.13        38.51 o
   0   4   5       7061.39       5845.21        92.87 o
   1   4   5       6698.81       6325.03       115.79 o
   2   4   5       1372.89       1475.50        92.78 o
   3   4   5         17.44         61.04        18.98 o
   4   4   5        991.73       1067.64        64.61 o
   5   4   5       1100.57       1164.54        69.67 o
   6   4   5         16.75         34.12        18.24 o
   7   4   5         78.01        103.46        23.78 o
   8   4   5        192.28        184.15        31.98 o
   9   4   5       2595.03       2365.05       155.09 o
  10   4   5        251.02        180.25        40.90 o
  11   4   5        138.69        171.28        48.44 o
  12   4   5         22.13         54.62        28.43 o
  13   4   5        139.54         83.08        39.31 o
  14   4   5        315.36        401.70        67.47 o
  15   4   5       1514.93       1689.16       193.26 o
  16   4   5        117.59         89.92        35.07 o
  17   4   5        345.04        258.17        57.81 o
 -18   5   5        222.18        173.66        53.81 o
 -17   5   5        244.19        319.26        60.15 o
 -16   5   5        198.67        166.24        62.02 o
 -15   5   5       3144.30       3319.77       138.17 o
 -14   5   5        162.33        216.89        46.27 o
 -13   5   5          1.76         -2.54        20.01 o
 -12   5   5         26.41         95.81        38.32 o
 -11   5   5        348.11        350.37        63.64 o
 -10   5   5          9.54          6.51        21.93 o
  -9   5   5        203.84        141.25        86.86 o
  -8   5   5       2893.64       2463.32       132.87 o
  -7   5   5        337.42        461.39        53.72 o
  -6   5   5        618.54        422.80        54.27 o
  -5   5   5        361.21        346.90        64.78 o
  -4   5   5        210.37        189.54        24.58 o
  -3   5   5       6887.76       5736.58        98.00 o
  -2   5   5        583.45        946.77        60.09 o
  -1   5   5         99.34         73.76        13.04 o
   0   5   5       6722.71       5787.03        98.76 o
   1   5   5        962.35        829.03        50.11 o
   2   5   5         48.30         99.36        25.11 o
   3   5   5       1607.65       1775.82        98.07 o
   4   5   5       6366.55       7562.52       219.23 o
   5   5   5        688.44        483.72        51.67 o
   6   5   5       1425.82       1853.22        85.49 o
   7   5   5         13.46         51.25        23.13 o
   8   5   5        161.34        135.70        32.64 o
   9   5   5        274.94        320.77        45.69 o
  10   5   5         15.80         63.02        32.66 o
  11   5   5       1928.55       1503.35       102.18 o
  12   5   5        532.70        829.78        86.16 o
  13   5   5        102.61         32.54        24.70 o
  14   5   5        627.10        527.53        89.58 o
  15   5   5        294.37         89.58        38.22 o
  16   5   5        166.64        186.94        46.20 o
  17   5   5         12.52         33.76        26.45 o
 -18   6   5         17.82         16.01        43.24 o
 -17   6   5        113.63         96.10        41.78 o
 -16   6   5        331.38        270.77        72.59 o
 -15   6   5        436.43        553.62        51.21 o
 -14   6   5         30.94          8.74        33.22 o
 -13   6   5         36.33         21.19        21.01 o
 -12   6   5        257.08        257.68        59.48 o
 -11   6   5       1215.50       1391.91       131.15 o
 -10   6   5        772.84        590.73        84.20 o
  -9   6   5       3990.29       4167.43       180.87 o
  -8   6   5        149.27        110.92        36.57 o
  -7   6   5         77.44        115.39        33.61 o
  -6   6   5       3041.06       2390.37       113.76 o
  -5   6   5        905.37        807.71        51.24 o
  -4   6   5      10571.38       8444.19       126.45 o
  -3   6   5        116.99         39.68        19.97 o
  -2   6   5       5945.49       5448.04       126.99 o
  -1   6   5        850.20       1028.44        53.34 o
   0   6   5       2865.85       2860.43        78.68 o
   1   6   5        751.66        535.77        44.10 o
   2   6   5         22.52         18.95        16.79 o
   3   6   5        126.97         48.30        16.97 o
   4   6   5         64.12        182.58        36.90 o
   5   6   5        194.99         98.49        23.64 o
   6   6   5        161.03        118.95        37.06 o
   7   6   5        213.87        174.35        32.58 o
   8   6   5        312.65        423.15        49.76 o
   9   6   5          8.70         38.50        24.06 o
  10   6   5        363.10        348.36        53.62 o
  11   6   5        180.39        299.70        55.28 o
  12   6   5        173.96        207.22        44.99 o
  13   6   5         59.12         40.09        34.79 o
  14   6   5         26.13         16.06        23.56 o
  15   6   5         44.00         44.25        30.40 o
  16   6   5         10.43         22.95        30.51 o
 -17   7   5        345.08        289.29        58.05 o
 -16   7   5          0.07        -15.41        27.49 o
 -15   7   5        596.39        741.15        78.08 o
 -14   7   5         95.45        128.92       139.35 o
 -13   7   5       1393.15       1447.10       145.89 o
 -12   7   5         51.69        110.18        47.07 o
 -11   7   5         33.10          9.54        29.69 o
 -10   7   5          9.89          5.03        37.59 o
  -9   7   5        714.64        647.02        90.27 o
  -8   7   5       1127.40       1362.75       126.47 o
  -7   7   5       3539.21       3103.12       135.86 o
  -6   7   5       4197.39       4837.26       160.80 o
  -5   7   5         38.32         15.02        11.74 o
  -4   7   5       3404.15       3274.54        87.05 o
  -3   7   5         80.34        200.42        25.93 o
  -2   7   5       2480.84       2316.03        82.39 o
  -1   7   5       1585.61       1905.50        53.40 o
   0   7   5      15925.89      16254.73       211.40 o
   1   7   5          9.66         24.54        12.30 o
   2   7   5        473.93        413.62        52.39 o
   3   7   5        110.50        161.42        26.59 o
   4   7   5          4.82         20.95        13.23 o
   5   7   5        661.31        672.51        92.30 o
   6   7   5       1287.78       1430.01        86.00 o
   7   7   5       1470.60       1682.01        95.74 o
   8   7   5        697.51        721.04        66.29 o
   9   7   5         33.48         24.78        19.29 o
  10   7   5       1043.55       1410.00       101.29 o
  11   7   5        661.52        733.98        77.20 o
  12   7   5       1892.26       2131.35       144.20 o
  13   7   5         60.51         18.76        22.85 o
  14   7   5          8.46        -20.99        21.43 o
  15   7   5         18.78         22.32        33.39 o
  16   7   5         57.60         48.60        25.42 o
 -17   8   5         27.58         42.41        59.40 o
 -16   8   5        104.80         69.20        38.97 o
 -15   8   5         33.43          8.79        53.43 o
 -14   8   5          0.85         16.10        41.09 o
 -13   8   5        987.24        963.47       214.74 o
 -12   8   5        699.10        478.44       133.72 o
 -11   8   5        150.72        198.67        55.36 o
 -10   8   5        857.51       1108.48       107.77 o
  -9   8   5       1420.33       1594.31       124.78 o
  -8   8   5       4065.65       4305.22       165.53 o
  -7   8   5       2070.11       2211.14       151.20 o
  -6   8   5         98.35        206.04        24.72 o
  -5   8   5       2315.58       2411.98        79.26 o
  -4   8   5       8610.43       7837.42       145.70 o
  -3   8   5       2528.16       2728.22        81.50 o
  -2   8   5       2215.00       2285.87        88.47 o
  -1   8   5       1541.10       1896.09        56.27 o
   0   8   5         85.20         98.47        18.12 o
   1   8   5        564.74        758.46        53.94 o
   2   8   5          4.46        -11.82        11.82 o
   3   8   5         10.82          2.19        10.88 o
   4   8   5        137.91        304.63        41.31 o
   5   8   5        427.04        465.72        50.29 o
   6   8   5        798.21       1020.93        89.21 o
   7   8   5         36.35         26.50        24.36 o
   8   8   5        485.80        334.28        57.26 o
   9   8   5       1901.03       1671.38       111.09 o
  10   8   5        773.54       1103.26       108.58 o
  11   8   5        262.67        221.60        54.71 o
  12   8   5         62.55         42.93        31.75 o
  13   8   5        109.73         59.79        29.22 o
  14   8   5         53.43         75.10        29.33 o
  15   8   5         13.23        -10.33        28.49 o
 -16   9   5         12.89        -12.02        32.39 o
 -15   9   5        657.36        687.75        82.96 o
 -14   9   5        206.86        107.74        68.73 o
 -13   9   5        175.53        168.95        62.32 o
 -12   9   5          3.41        -19.28        56.12 o
 -11   9   5       2073.09       2357.98       162.24 o
 -10   9   5         73.37        160.59        51.12 o
  -9   9   5        877.31        584.70        76.96 o
  -8   9   5        786.35       1106.23        83.96 o
  -7   9   5        214.45        259.83        29.89 o
  -6   9   5        105.66        231.94        30.69 o
  -5   9   5       2101.97       2324.37       136.08 o
  -4   9   5        554.23        431.53        43.50 o
  -3   9   5       5252.79       5304.82       117.01 o
  -2   9   5        590.85        832.12        58.13 o
  -1   9   5        113.31         62.07        15.66 o
   0   9   5        686.96        789.40        51.85 o
   1   9   5       4161.89       4623.89       123.73 o
   2   9   5        811.78        777.55        59.39 o
   3   9   5         79.61         82.23        21.06 o
   4   9   5       1317.37       1316.45        69.62 o
   5   9   5        417.79        372.21        47.99 o
   6   9   5       3676.25       4340.97       157.55 o
   7   9   5        118.01        148.18        54.93 o
   8   9   5         10.64          3.39        18.65 o
   9   9   5       1440.32       1776.51       114.35 o
  10   9   5        889.75        910.96       139.10 o
  11   9   5        308.37        350.76        55.36 o
  12   9   5        193.49        215.92        59.36 o
  13   9   5         64.47         62.58        31.88 o
  14   9   5        104.95        139.84        41.75 o
  15   9   5        399.30        390.54        82.15 o
 -16  10   5          5.44         -2.62        31.88 o
 -15  10   5         81.49         60.11        69.50 o
 -14  10   5        247.16        370.71        56.00 o
 -13  10   5        521.56        483.17        79.64 o
 -12  10   5       2767.64       2821.53       215.74 o
 -11  10   5         30.42         47.08        21.34 o
 -10  10   5         18.27         13.08        16.59 o
  -9  10   5        722.27        666.42        52.47 o
  -8  10   5        251.89        325.72        33.11 o
  -7  10   5         29.69         42.43        14.50 o
  -6  10   5        507.81        711.71        56.78 o
  -5  10   5       1945.68       2162.61        86.07 o
  -4  10   5        514.56        402.97        43.40 o
  -3  10   5        385.17        476.75        43.37 o
  -2  10   5       1818.74       2307.27        91.31 o
  -1  10   5        139.77         85.29        20.29 o
   0  10   5       1726.93       1957.27        77.91 o
   1  10   5       1195.50       1213.05        98.63 o
   2  10   5        131.84        134.88        28.51 o
   3  10   5       2891.26       3179.28       117.87 o
   4  10   5        714.04        861.96        63.47 o
   5  10   5        447.60        499.30        63.18 o
   6  10   5         30.09         45.42        23.62 o
   7  10   5         50.47         29.36        26.85 o
   8  10   5          0.61        -13.63        18.44 o
   9  10   5         34.56          9.88        24.59 o
  10  10   5        102.96         55.97        29.64 o
  11  10   5        280.65        298.57        68.36 o
  12  10   5         20.46         50.42        24.95 o
  13  10   5        466.46        494.65        93.24 o
  14  10   5        375.94        429.52        92.00 o
 -15  11   5       1066.99       1196.14       105.48 o
 -14  11   5        337.86        354.25        56.56 o
 -13  11   5        103.66        107.81        42.45 o
 -12  11   5         38.78         43.70        22.12 o
 -11  11   5        230.07         69.63        36.16 o
 -10  11   5        140.32         96.10        29.02 o
  -9  11   5        265.78        294.81        41.96 o
  -8  11   5        967.22       1059.42        88.12 o
  -7  11   5        106.89         96.29        36.04 o
  -6  11   5        316.10        219.39        49.75 o
  -5  11   5        963.13       1005.84        78.82 o
  -4  11   5        706.45        788.40        88.65 o
  -3  11   5        249.72        170.08        42.81 o
  -2  11   5          4.43         13.06        10.50 o
  -1  11   5        766.61        689.04        62.66 o
   0  11   5       2749.70       2819.28        95.76 o
   1  11   5       1959.50       2164.42        87.46 o
   2  11   5          2.74          9.16        13.99 o
   3  11   5       1139.04       1323.91        82.11 o
   4  11   5        403.96        403.10        51.09 o
   5  11   5         14.52         11.71        18.16 o
   6  11   5        412.13        631.09        80.56 o
   7  11   5        126.50         82.26        33.16 o
   8  11   5        200.19        187.09        45.48 o
   9  11   5         52.09        305.19        54.90 o
  10  11   5        184.43         85.57        30.23 o
  11  11   5       1280.89       1761.19       126.39 o
  12  11   5       2302.33       2079.09       218.96 o
  13  11   5         31.66         18.74        38.28 o
 -14  12   5         70.88         71.88        39.65 o
 -13  12   5          7.72          9.28        31.75 o
 -12  12   5         10.06         14.10        24.66 o
 -11  12   5          5.12         63.56        24.39 o
 -10  12   5        575.78        757.22       101.08 o
  -9  12   5        135.30         71.59        58.55 o
  -8  12   5         64.68         48.13        66.01 o
  -7  12   5        280.15        219.71        52.27 o
  -6  12   5        344.82        314.65        53.73 o
  -5  12   5        353.55        540.09        66.03 o
  -4  12   5        638.80        577.79        71.36 o
  -3  12   5       1796.85       1791.57       123.29 o
  -2  12   5         62.58         75.84        26.66 o
  -1  12   5        558.94        959.21        76.28 o
   0  12   5        307.10        314.08        42.81 o
   1  12   5         45.45        105.70        25.78 o
   2  12   5        108.74        104.06        21.55 o
   3  12   5         19.43         16.81        17.14 o
   4  12   5        129.86        148.85        30.34 o
   5  12   5        648.85        556.72        96.47 o
   6  12   5        529.88        479.83       100.04 o
   7  12   5        192.81        227.65        47.29 o
   8  12   5        109.78        120.07        38.08 o
   9  12   5        124.37        128.32        41.01 o
  10  12   5        581.34        642.84        82.64 o
  11  12   5        718.23        626.00        83.48 o
  12  12   5         15.03         19.76        23.16 o
  13  12   5        563.83        652.55        89.21 o
 -13  13   5          4.26         71.18        30.07 o
 -12  13   5          7.00        -18.56        24.69 o
 -11  13   5         15.06         14.63        25.75 o
 -10  13   5        123.59         81.09        32.56 o
  -9  13   5         40.87         37.35        22.67 o
  -8  13   5        592.66        737.14        97.12 o
  -7  13   5         92.91         26.27        45.23 o
  -6  13   5         18.51         27.15        21.42 o
  -5  13   5         34.70         75.47        53.08 o
  -4  13   5         18.75         97.05        35.42 o
  -3  13   5          0.19         13.16        19.66 o
  -2  13   5          7.39          0.78        22.18 o
  -1  13   5        191.66        159.77        55.02 o
   0  13   5        209.03        149.10        34.49 o
   1  13   5        256.81        196.27        36.29 o
   2  13   5         25.41          4.58        12.60 o
   3  13   5       1235.72       1295.89        83.64 o
   4  13   5       1287.44       1234.71        97.37 o
   5  13   5          3.00         36.61        45.92 o
   6  13   5          7.58         32.50        29.80 o
   7  13   5        146.72        294.38        65.02 o
   8  13   5        233.52        199.57        55.43 o
   9  13   5        235.33        209.34        55.44 o
  10  13   5         66.30         87.35        33.55 o
  11  13   5         13.24         42.96        33.23 o
  12  13   5        340.29        259.15        76.63 o
 -12  14   5        114.43        195.86        52.36 o
 -11  14   5          4.62         13.39        32.78 o
 -10  14   5        204.40        135.77        47.97 o
  -9  14   5         69.68         61.51        30.65 o
  -8  14   5         56.96         22.99        23.65 o
  -7  14   5         33.82         71.97        26.56 o
  -6  14   5          0.13         -1.81        29.26 o
  -5  14   5         71.38         75.22        29.48 o
  -4  14   5         16.15         60.82        31.45 o
  -3  14   5          8.40         36.54        17.95 o
  -2  14   5         54.22          7.95        19.49 o
  -1  14   5          6.99         21.22        23.34 o
   0  14   5         50.36         42.80        27.50 o
   1  14   5        433.34        392.58        47.35 o
   2  14   5        211.73         91.09        40.46 o
   3  14   5         18.54         28.00        12.97 o
   4  14   5        940.19        925.96        97.54 o
   5  14   5        141.17         87.54        55.82 o
   6  14   5          3.29         24.87        30.74 o
   7  14   5         47.47         36.70        27.65 o
   8  14   5         78.68         33.42        34.52 o
   9  14   5        104.77         68.88        37.74 o
  10  14   5         37.04         62.63        27.25 o
 -11  15   5        116.58        108.86        40.84 o
 -10  15   5         29.31         59.55        35.17 o
  -9  15   5         37.10         29.28        26.35 o
  -8  15   5        190.59        158.90        84.91 o
  -7  15   5        208.46        127.70        55.14 o
  -6  15   5        101.93         16.72        41.90 o
  -5  15   5         31.86         39.69        25.12 o
  -4  15   5          0.90         36.71        47.72 o
  -3  15   5        353.20        359.51        68.96 o
  -2  15   5         11.48         -6.06        14.99 o
  -1  15   5         57.39         58.78        28.68 o
   0  15   5        233.61        259.03        91.74 o
   1  15   5        666.32        366.74        81.01 o
   2  15   5        197.55         75.03        40.97 o
   3  15   5          1.34         10.85        30.46 o
   4  15   5          0.94          6.87        15.54 o
   5  15   5         17.92          8.69        23.43 o
   6  15   5        426.91        478.37        72.18 o
   7  15   5         10.66         33.99        22.63 o
   8  15   5          9.52          7.53        35.39 o
   9  15   5          6.95          1.92        20.23 o
  -9  16   5          0.35         86.58        38.06 o
  -8  16   5        289.18        207.99        82.98 o
  -7  16   5        117.28        212.95        53.49 o
  -6  16   5         75.10         46.22        30.20 o
  -5  16   5          3.39        -24.45        24.45 o
  -4  16   5         52.83          6.52        54.79 o
  -3  16   5          0.41         61.55        42.87 o
  -2  16   5        430.74        346.94        63.74 o
  -1  16   5        280.47        248.83        81.61 o
   0  16   5        470.74        585.43        83.70 o
   1  16   5         46.24         25.68        22.72 o
   2  16   5          1.97        -26.12        34.95 o
   3  16   5        102.75         72.35       169.42 o
   4  16   5          0.30         23.13        41.63 o
   5  16   5        524.67        329.96        64.74 o
   6  16   5        106.73        152.07        40.58 o
   7  16   5          1.00          5.06        27.21 o
  -6  17   5          7.64         19.17        37.30 o
  -5  17   5        103.66        206.02        50.44 o
  -4  17   5         11.69         57.41        30.14 o
  -3  17   5         69.62         70.48        23.72 o
  -2  17   5          1.97         17.66        23.80 o
  -1  17   5         85.16        111.48        50.75 o
   0  17   5         27.73         53.61        24.49 o
   1  17   5         12.41          0.28        59.83 o
   2  17   5         26.10          9.12        55.93 o
   3  17   5        140.83        204.44        92.81 o
   4  17   5        165.75         56.71        67.28 o
   5  17   5         32.14        -18.23        18.23 o
 -19   0   6         49.72         67.26        31.25 o
 -18   0   6        461.06        767.50       116.18 o
 -17   0   6         62.17         47.82        31.39 o
 -16   0   6       1027.94        937.23       122.96 o
 -15   0   6       5589.92       5382.74       237.43 o
 -14   0   6        309.02        246.43        60.65 o
 -13   0   6       4274.21       4464.86       138.66 o
 -12   0   6       8490.52       8886.39       190.18 o
 -11   0   6       2232.07       2180.17        77.31 o
 -10   0   6       5284.02       5306.73       118.38 o
  -9   0   6       1688.82       1920.94        66.04 o
  -8   0   6        558.64        880.89        53.84 o
  -7   0   6        769.85        649.14        56.80 o
  -6   0   6       3210.02       3358.73       150.30 o
  -5   0   6        736.43        769.80        56.63 o
  -4   0   6        186.74        268.48        32.71 o
  -3   0   6       2627.89       1867.32        50.34 o
  -2   0   6      15354.07      15441.50       193.20 o
  -1   0   6      54976.73      55696.19       586.17 o
   0   0   6       5015.88       5353.50       120.71 o
   1   0   6      76157.97      73837.94      1180.60 o
   2   0   6        161.30         59.21        23.83 o
   3   0   6      18254.28      17527.27       486.30 o
   4   0   6      10060.07       8532.17       245.75 o
   5   0   6       1149.62       1039.71       175.73 o
   6   0   6       5350.56       6340.08       218.92 o
   7   0   6        139.07        126.07        73.88 o
   8   0   6      14439.10      13551.64       382.24 o
   9   0   6       7492.65       7859.52       264.93 o
  10   0   6        200.35        180.58        66.61 o
  11   0   6       2482.22       2464.67       246.24 o
  12   0   6        192.20        150.39        73.07 o
  13   0   6        167.54        416.48       221.45 o
  14   0   6       2860.19       2965.59       250.46 o
  15   0   6       1769.97       1870.34       306.63 o
  16   0   6        678.95        520.23       137.16 o
  17   0   6          7.59        -21.82        33.79 o
 -19   1   6        126.43         75.88        23.48 o
 -18   1   6        232.68        304.04        53.82 o
 -17   1   6        282.14        377.46        52.41 o
 -16   1   6       1196.54       1261.70        95.98 o
 -15   1   6       3715.97       3830.86       109.92 o
 -14   1   6       4160.59       3752.88        97.08 o
 -13   1   6        351.94        370.04        35.94 o
 -12   1   6          3.98         -0.86         8.19 o
 -11   1   6       4059.84       4364.55        79.12 o
 -10   1   6       2605.01       2932.92        64.29 o
  -9   1   6       1267.28       1225.33        42.67 o
  -8   1   6       7673.18       6925.76       100.38 o
  -7   1   6       4382.65       4129.23        75.95 o
  -6   1   6       2984.11       2748.35        56.93 o
  -5   1   6       5822.52       6883.98        91.68 o
  -4   1   6        174.09        387.57        24.21 o
  -3   1   6        491.61        308.80        18.20 o
  -2   1   6       3389.33       2510.80        43.59 o
  -1   1   6      11397.93      12076.79       118.02 o
   0   1   6      27305.79      28160.88       350.04 o
   1   1   6      20658.69      19169.38       198.74 o
   2   1   6       2669.53       2669.82        67.69 o
   3   1   6       1460.82       1531.74        79.22 o
   4   1   6        157.79         86.79        34.77 o
   5   1   6          1.25          2.09        21.23 o
   6   1   6      10845.96       8797.93       177.38 o
   7   1   6       2303.09       2577.13        99.75 o
   8   1   6        296.62        309.64        42.61 o
   9   1   6       1739.46       2177.25       110.34 o
  10   1   6       5718.18       5798.88       172.32 o
  11   1   6        126.42         41.46        35.07 o
  12   1   6        329.80        353.55        62.83 o
  13   1   6        725.07        554.33        76.71 o
  14   1   6        862.04        771.66       109.12 o
  15   1   6        695.38        839.75       104.46 o
  16   1   6         41.18         82.85        40.68 o
  17   1   6        234.86        262.39        79.77 o
 -19   2   6        128.19         61.34        39.04 o
 -18   2   6         45.81         12.41        25.86 o
 -17   2   6          7.13        -17.65        17.65 o
 -16   2   6        517.97        545.80        56.78 o
 -15   2   6       1069.34       1209.03       112.64 o
 -14   2   6        147.02         58.53        14.74 o
 -13   2   6          0.89         30.81        28.06 o
 -12   2   6        670.90        670.87        47.16 o
 -11   2   6          2.16         14.74         7.88 o
 -10   2   6        878.98        777.54        34.19 o
  -9   2   6        321.52        350.45        41.63 o
  -8   2   6       2042.54       2450.78        61.46 o
  -7   2   6       1192.24       1502.68        57.61 o
  -6   2   6       2071.06       2050.44        54.06 o
  -5   2   6       4342.49       3350.73        61.61 o
  -4   2   6        590.86        481.61        26.04 o
  -3   2   6        923.61        990.20        34.83 o
  -2   2   6       2674.28       3206.55        52.45 o
  -1   2   6       9245.46       9038.78       107.48 o
   0   2   6        270.06        166.02        16.86 o
   1   2   6          2.54          4.68         7.49 o
   2   2   6       1249.76       1054.51        58.05 o
   3   2   6       2112.21       2563.99        76.19 o
   4   2   6        528.24        496.89        49.42 o
   5   2   6        426.28        483.60        67.44 o
   6   2   6          4.21         22.94        20.77 o
   7   2   6       6034.33       5976.71       146.75 o
   8   2   6       1423.36       1813.54        99.76 o
   9   2   6         96.34         47.39        36.08 o
  10   2   6          5.49          7.68        24.59 o
  11   2   6         46.37         80.02        35.19 o
  12   2   6        198.18        159.28        46.03 o
  13   2   6          7.72         19.03        28.29 o
  14   2   6         69.84         43.96        30.09 o
  15   2   6        103.05        101.19        43.37 o
  16   2   6        205.83        189.79        88.29 o
  17   2   6          0.30         46.43        30.11 o
 -19   3   6        114.98         43.51        35.37 o
 -18   3   6         18.54        -23.98        29.50 o
 -17   3   6        147.12        221.03        56.28 o
 -16   3   6        972.90        928.12       186.09 o
 -15   3   6        590.95        450.71        88.21 o
 -14   3   6        433.83        626.14        75.95 o
 -13   3   6        914.71        757.01        57.77 o
 -12   3   6        330.45        232.12        34.85 o
 -11   3   6       1188.72       1220.85        87.18 o
 -10   3   6         22.45         81.36        25.17 o
  -9   3   6        588.16        707.30        62.62 o
  -8   3   6       1408.65       1797.78        92.14 o
  -7   3   6        179.76        131.01        19.97 o
  -6   3   6        668.93        641.97        39.21 o
  -5   3   6       5422.53       5438.17       103.85 o
  -4   3   6        756.93        870.95        39.33 o
  -3   3   6       4303.93       3725.18        70.21 o
  -2   3   6       1011.81       1463.82        36.82 o
  -1   3   6         22.58         14.90         6.44 o
   0   3   6          0.12         54.28        14.25 o
   1   3   6         21.90          8.80        11.60 o
   2   3   6        366.19        599.71        44.81 o
   3   3   6        287.58        212.75        29.90 o
   4   3   6        978.21       1060.80        85.23 o
   5   3   6       1648.73       1758.69       136.48 o
   6   3   6       1511.63       2027.38       100.38 o
   7   3   6        272.84        308.98        42.30 o
   8   3   6        334.23        544.69        62.75 o
   9   3   6        655.57        798.82        82.67 o
  10   3   6        187.05         97.60        34.73 o
  11   3   6       1598.29       1343.30       118.78 o
  12   3   6          2.52         52.85        36.04 o
  13   3   6        347.74        251.20        55.85 o
  14   3   6        477.09        183.35        70.42 o
  15   3   6         26.40        132.25        41.65 o
  16   3   6         10.85        149.54        45.30 o
  17   3   6        197.59        114.80        46.98 o
 -18   4   6          3.49          2.20        33.94 o
 -17   4   6         50.78         52.06        33.23 o
 -16   4   6         35.05          6.51        20.53 o
 -15   4   6       1351.53       1410.84        92.04 o
 -14   4   6          1.33          1.16        17.53 o
 -13   4   6        255.88        246.74        79.67 o
 -12   4   6       6954.33       7465.82       239.15 o
 -11   4   6         35.61         21.73        39.04 o
 -10   4   6        352.56        262.63        52.17 o
  -9   4   6        293.33        435.56        65.39 o
  -8   4   6       1644.93       2147.28       144.93 o
  -7   4   6       2633.31       2772.93       107.43 o
  -6   4   6       4115.60       3873.06       103.82 o
  -5   4   6      10515.06       8942.05       310.33 o
  -4   4   6       3513.18       3557.36        70.26 o
  -3   4   6       9202.16       7180.61       128.19 o
  -2   4   6         11.16         34.49        14.47 o
  -1   4   6          5.08         24.57         9.63 o
   0   4   6         14.78         40.76        11.17 o
   1   4   6        236.66        384.30        35.38 o
   2   4   6        960.87        874.79        55.61 o
   3   4   6       3947.78       3982.58        98.04 o
   4   4   6       8792.89       9640.52       184.03 o
   5   4   6         37.56         97.62        28.13 o
   6   4   6       1306.69       1410.78        85.56 o
   7   4   6        775.38        857.60        76.88 o
   8   4   6       1451.01       1539.89        91.20 o
   9   4   6       1735.43       1837.42       102.58 o
  10   4   6        534.96        515.13        80.89 o
  11   4   6        806.03        983.71        91.12 o
  12   4   6        256.74        232.96        54.22 o
  13   4   6        166.66        128.04        45.26 o
  14   4   6        362.70        451.48        78.42 o
  15   4   6        420.71        201.46        70.80 o
  16   4   6         11.33         35.51        33.98 o
 -18   5   6        169.45        196.58        87.54 o
 -17   5   6        152.08        203.20        55.87 o
 -16   5   6        463.01        401.32       156.75 o
 -15   5   6       1500.55       1511.57        73.07 o
 -14   5   6       2201.82       1896.16       216.13 o
 -13   5   6         66.26        104.64        55.64 o
 -12   5   6         30.38          0.34        20.01 o
 -11   5   6        724.35        888.03       102.84 o
 -10   5   6       3234.70       3765.27       168.84 o
  -9   5   6        451.12        560.90        77.19 o
  -8   5   6         12.17         -2.74        15.44 o
  -7   5   6       1378.84       1201.03       103.03 o
  -6   5   6      13070.20      12150.70       222.33 o
  -5   5   6        531.02        859.51        51.02 o
  -4   5   6         74.50         37.39        10.96 o
  -3   5   6      15228.40      12510.57       173.43 o
  -2   5   6       2356.67       2483.06        83.38 o
  -1   5   6       6074.97       5828.34        99.58 o
   0   5   6        234.33        157.20        21.58 o
   1   5   6        322.29        561.21        41.32 o
   2   5   6      12260.79      11511.02       196.29 o
   3   5   6         68.22          3.22        17.08 o
   4   5   6        831.42        909.10        60.95 o
   5   5   6          1.30          2.18        17.65 o
   6   5   6       3817.65       3684.21       125.56 o
   7   5   6       2494.47       2433.40       106.03 o
   8   5   6        238.16        249.32        38.90 o
   9   5   6         19.76         53.24        27.56 o
  10   5   6       6769.90       6695.40       227.55 o
  11   5   6        565.97        514.26        66.65 o
  12   5   6        428.92        471.08        81.59 o
  13   5   6         26.72        -10.74        19.33 o
  14   5   6        786.22        735.93       113.49 o
  15   5   6        329.37        298.02        64.32 o
  16   5   6          4.49          5.41        29.23 o
 -18   6   6        108.08         52.99        34.76 o
 -17   6   6        149.60        167.88        48.52 o
 -16   6   6        740.53        896.36        95.73 o
 -15   6   6       2085.24       2684.79       276.11 o
 -14   6   6       1802.11       1699.26       195.38 o
 -13   6   6       1054.89        958.09       115.45 o
 -12   6   6       3360.78       4486.96       202.59 o
 -11   6   6       1464.91       1458.44       133.40 o
 -10   6   6        388.01        177.27        60.09 o
  -9   6   6        543.96        551.28        66.22 o
  -8   6   6       2842.03       3511.74       142.36 o
  -7   6   6       2773.52       3238.30       128.18 o
  -6   6   6       2371.94       2414.13       102.56 o
  -5   6   6        143.32        137.48        22.96 o
  -4   6   6       3998.59       3832.85        83.64 o
  -3   6   6      15978.41      14334.26       218.12 o
  -2   6   6        121.31         64.01        25.38 o
  -1   6   6      13286.51      13915.55       180.95 o
   0   6   6        176.48         68.33        16.73 o
   1   6   6       5407.96       5677.84       123.17 o
   2   6   6        291.88        269.98        34.44 o
   3   6   6       8071.68       7375.13       147.56 o
   4   6   6        931.23       1378.88        71.00 o
   5   6   6       1453.29       1827.74        93.94 o
   6   6   6       1609.31       1783.82       105.32 o
   7   6   6       2239.96       2169.29       100.23 o
   8   6   6        148.37        201.09        41.99 o
   9   6   6       1684.49       1720.47       112.94 o
  10   6   6         32.98         33.57        25.25 o
  11   6   6        188.41        137.04        37.67 o
  12   6   6        504.16        517.29        74.58 o
  13   6   6        179.81        308.18        55.94 o
  14   6   6        920.79       1250.23       123.64 o
  15   6   6        273.65        239.57        74.76 o
  16   6   6        368.32        404.15        89.75 o
 -17   7   6        376.38        296.40        62.69 o
 -16   7   6         16.17         25.74        31.12 o
 -15   7   6        875.27        658.31       140.08 o
 -14   7   6        817.42        671.61       151.69 o
 -13   7   6        553.45        602.99        98.76 o
 -12   7   6         41.97          7.20        26.84 o
 -11   7   6       4420.51       4324.33       203.07 o
 -10   7   6        139.59        262.27        51.36 o
  -9   7   6       1432.07       1700.45       124.07 o
  -8   7   6       2295.26       2120.88       147.05 o
  -7   7   6       9465.05       9302.75       236.11 o
  -6   7   6       1388.30       1330.88        65.86 o
  -5   7   6        463.57        556.41        49.18 o
  -4   7   6         21.52         38.48        14.86 o
  -3   7   6          0.57         12.17        11.73 o
  -2   7   6      12074.25      11905.73       220.30 o
  -1   7   6        316.26        383.70        26.83 o
   0   7   6       1664.32       1514.01        62.57 o
   1   7   6          1.65         -3.80        21.05 o
   2   7   6       5438.51       5337.52       124.38 o
   3   7   6        350.79        341.01        42.49 o
   4   7   6       2828.48       2892.24        97.82 o
   5   7   6        233.97        232.67        45.59 o
   6   7   6       2815.62       2869.51       114.48 o
   7   7   6        566.85        626.27        59.91 o
   8   7   6       1354.56       1551.06       150.10 o
   9   7   6         67.17        -10.43        25.00 o
  10   7   6       1727.06       2068.51       126.57 o
  11   7   6       1855.44       1545.96       113.35 o
  12   7   6        253.12        298.55        64.61 o
  13   7   6        303.79        252.56        55.78 o
  14   7   6        527.71        334.48        93.29 o
  15   7   6        588.07        482.77        75.13 o
 -17   8   6          7.95         -5.10        26.17 o
 -16   8   6        741.48        831.42       229.90 o
 -15   8   6         88.34        117.10        75.05 o
 -14   8   6        344.73        488.46       119.92 o
 -13   8   6        206.92         53.47        50.26 o
 -12   8   6          9.04         -4.62        26.47 o
 -11   8   6       5021.09       4032.24       194.85 o
 -10   8   6        111.37         39.81        27.70 o
  -9   8   6       1008.35       1281.02       113.04 o
  -8   8   6        835.57        993.93        97.03 o
  -7   8   6        169.82         60.17        26.81 o
  -6   8   6       1673.24       1541.38        87.99 o
  -5   8   6      13805.86      13712.74       229.26 o
  -4   8   6       5257.30       5262.86       124.77 o
  -3   8   6        207.01        375.90        40.77 o
  -2   8   6        417.84        412.70        44.93 o
  -1   8   6       1498.22       1667.03        76.63 o
   0   8   6          4.61         62.73        14.89 o
   1   8   6       6478.03       6839.94       158.83 o
   2   8   6          7.47          4.10        15.81 o
   3   8   6        995.64       1595.89        84.02 o
   4   8   6       1216.09       1387.27        90.67 o
   5   8   6       2829.73       3515.95       140.74 o
   6   8   6         15.64         24.57        23.43 o
   7   8   6       1937.02       2337.83       130.50 o
   8   8   6         70.36         91.95        30.45 o
   9   8   6        405.37        509.17        66.34 o
  10   8   6        186.79        213.64        45.89 o
  11   8   6        598.29        584.13        68.87 o
  12   8   6        247.60         98.15        34.54 o
  13   8   6        254.55        296.76        82.15 o
  14   8   6          4.62          2.84        42.34 o
  15   8   6         32.88         46.42        44.72 o
 -16   9   6        101.36        138.13       147.07 o
 -15   9   6         87.54        110.70        77.76 o
 -14   9   6         79.38         34.17        85.98 o
 -13   9   6        241.93        226.11        53.14 o
 -12   9   6        215.08        465.10        94.86 o
 -11   9   6        316.99        319.73        58.92 o
 -10   9   6         15.48          9.53        21.85 o
  -9   9   6          2.15         14.23        31.85 o
  -8   9   6       1329.52       1072.93       111.67 o
  -7   9   6        320.25        414.80        38.37 o
  -6   9   6          2.85          3.12        16.59 o
  -5   9   6         21.91         92.47        27.10 o
  -4   9   6       1940.28       2247.67        81.90 o
  -3   9   6        818.57        904.67        61.21 o
  -2   9   6       1093.51       1042.77        95.84 o
  -1   9   6       3612.16       3776.67        79.88 o
   0   9   6        904.65       1111.18        60.08 o
   1   9   6         70.01         13.13        20.33 o
   2   9   6          0.82         43.90        16.69 o
   3   9   6        645.90        834.77        86.87 o
   4   9   6       2711.85       3268.43       122.49 o
   5   9   6        265.64        249.51        43.64 o
   6   9   6       1242.57       1345.16       107.21 o
   7   9   6        732.28       1098.58       134.60 o
   8   9   6          0.84         12.89        20.42 o
   9   9   6         47.83         70.02        37.32 o
  10   9   6        156.33         49.47        31.59 o
  11   9   6        980.94       1323.50       108.24 o
  12   9   6       1121.40       1106.20       112.49 o
  13   9   6          0.71         48.63        37.80 o
  14   9   6          3.04         13.12        23.18 o
 -16  10   6          3.82         22.79        40.50 o
 -15  10   6        555.49        495.05       104.98 o
 -14  10   6        106.80        180.21        68.51 o
 -13  10   6         98.93        324.06        82.20 o
 -12  10   6        430.33        278.56        54.87 o
 -11  10   6        102.87        146.00        71.95 o
 -10  10   6        230.37        388.21        38.35 o
  -9  10   6         26.90         28.70        18.01 o
  -8  10   6          0.26          3.66        26.71 o
  -7  10   6        430.84        636.23        53.35 o
  -6  10   6        722.44        857.23        77.37 o
  -5  10   6       1900.17       1877.28       126.87 o
  -4  10   6          3.95         13.31         9.33 o
  -3  10   6         29.10         36.10        18.69 o
  -2  10   6          3.57        104.91        21.14 o
  -1  10   6        697.47        679.05        33.25 o
   0  10   6        108.82         40.31         9.32 o
   1  10   6        337.31        460.67        43.73 o
   2  10   6         26.08          9.95        16.73 o
   3  10   6        119.05         74.09        28.67 o
   4  10   6        601.21        747.15        66.33 o
   5  10   6        697.15        733.71        79.49 o
   6  10   6         18.43         63.98        30.04 o
   7  10   6        537.88        488.48        69.05 o
   8  10   6          5.34         50.51        26.36 o
   9  10   6        383.45        270.77        52.25 o
  10  10   6       1038.24       1156.27       158.92 o
  11  10   6        335.66        362.75        62.36 o
  12  10   6        129.55         77.69        44.10 o
  13  10   6        364.22        418.40        69.74 o
  14  10   6         22.84          5.85        27.58 o
 -15  11   6          4.98          2.95        52.34 o
 -14  11   6         18.87         95.56        34.59 o
 -13  11   6        604.11        631.60        64.42 o
 -12  11   6         10.99        -17.53        17.53 o
 -11  11   6       1436.43       1387.36        72.22 o
 -10  11   6         62.13         23.22        29.80 o
  -9  11   6          6.00         11.48        19.10 o
  -8  11   6          1.19         56.83        24.92 o
  -7  11   6       1557.76       1864.67       110.46 o
  -6  11   6        303.41        369.47        52.53 o
  -5  11   6         79.57        174.48        54.49 o
  -4  11   6         88.54        140.23        52.75 o
  -3  11   6       1096.04       1540.38        93.64 o
  -2  11   6       2417.57       3219.63       130.64 o
  -1  11   6        217.68        208.12        22.64 o
   0  11   6         12.49         18.21        13.53 o
   1  11   6         68.15          6.64        24.46 o
   2  11   6       2565.66       2631.23       107.16 o
   3  11   6        102.41         52.50        32.82 o
   4  11   6        312.07        229.65        38.17 o
   5  11   6         80.60         67.02        32.44 o
   6  11   6          5.66         20.92        24.55 o
   7  11   6         56.56         24.98        28.39 o
   8  11   6        708.35        873.38        95.23 o
   9  11   6         76.46         63.85        34.33 o
  10  11   6          7.75         41.64        29.11 o
  11  11   6        100.49        123.05        41.47 o
  12  11   6         50.83         64.26        36.79 o
  13  11   6          2.85         -0.46        46.62 o
 -14  12   6        384.95        275.87        85.67 o
 -13  12   6         74.11         72.98        42.80 o
 -12  12   6         45.53         43.52        38.87 o
 -11  12   6        499.82        448.14        98.91 o
 -10  12   6        467.46        617.22        92.40 o
  -9  12   6       1306.60       1527.44       135.33 o
  -8  12   6        494.13        488.56        78.65 o
  -7  12   6        371.95        179.18        46.99 o
  -6  12   6        105.99        157.42        44.75 o
  -5  12   6       2075.48       2294.76       145.68 o
  -4  12   6         26.10         33.23        35.36 o
  -3  12   6         12.45         85.17        31.81 o
  -2  12   6          7.74         30.59        28.25 o
  -1  12   6        769.00        695.68        74.33 o
   0  12   6          4.70         34.95        21.59 o
   1  12   6       1239.95       1430.03       117.69 o
   2  12   6         27.78         13.20        12.90 o
   3  12   6        364.76        322.00        81.14 o
   4  12   6        394.89        586.50        64.44 o
   5  12   6       1692.45       1878.76       154.34 o
   6  12   6        427.73        309.28        68.12 o
   7  12   6       1963.24       2416.90       174.80 o
   8  12   6         14.88         -1.22        26.81 o
   9  12   6        382.99        226.58        62.23 o
  10  12   6         25.75         67.70        37.53 o
  11  12   6        220.88        256.10        63.44 o
  12  12   6        120.09         72.27        34.36 o
 -13  13   6        118.89        111.88        35.12 o
 -12  13   6         64.91         15.60        23.42 o
 -11  13   6        365.18        458.48        83.99 o
 -10  13   6        106.00         65.79        54.28 o
  -9  13   6        479.43        472.71        75.25 o
  -8  13   6        544.75        495.41        74.97 o
  -7  13   6        619.02        815.46       100.60 o
  -6  13   6       1171.48       1185.93       121.04 o
  -5  13   6         11.24         39.11        25.92 o
  -4  13   6       1867.08       2264.83       147.30 o
  -3  13   6          4.82         -3.45        42.84 o
  -2  13   6        890.76       1075.69        98.82 o
  -1  13   6          4.39         15.61        53.29 o
   0  13   6       1180.16       1463.20        93.38 o
   1  13   6         69.85         60.07        20.28 o
   2  13   6        180.37        184.08        33.90 o
   3  13   6        135.10        101.46        25.53 o
   4  13   6       2745.58       2874.28       124.62 o
   5  13   6          0.15         24.45        19.42 o
   6  13   6        432.56        300.07        73.79 o
   7  13   6        121.25         64.13        51.06 o
   8  13   6        564.76        555.38        87.12 o
   9  13   6        106.96        103.27        41.13 o
  10  13   6          1.39         26.40        31.09 o
  11  13   6        324.78        353.84        71.24 o
 -12  14   6         31.14         89.08        34.53 o
 -11  14   6        139.56        129.30        40.72 o
 -10  14   6        481.56        452.70        73.85 o
  -9  14   6         76.56         62.06        36.30 o
  -8  14   6        199.83        277.98        66.12 o
  -7  14   6        287.42        302.97        71.47 o
  -6  14   6         29.55         33.97        43.26 o
  -5  14   6       1466.80       1543.53       123.60 o
  -4  14   6        192.96        318.97        70.20 o
  -3  14   6        803.07        696.75        90.89 o
  -2  14   6        155.44        165.40        50.74 o
  -1  14   6        327.40        193.62        54.68 o
   0  14   6          1.67         44.44        21.69 o
   1  14   6        124.03        116.05        41.83 o
   2  14   6          9.78         19.95        13.28 o
   3  14   6        203.18        154.62        34.91 o
   4  14   6        100.22        176.30        50.67 o
   5  14   6       1195.19       1182.37       115.79 o
   6  14   6         89.21         59.41        23.78 o
   7  14   6        871.73       1013.09       118.03 o
   8  14   6         45.58         48.58        56.00 o
   9  14   6         32.67         68.23        31.83 o
  10  14   6        779.48        607.74        95.84 o
 -10  15   6        287.69        267.76        51.23 o
  -9  15   6         50.77         48.06        55.91 o
  -8  15   6        131.62        153.62        69.72 o
  -7  15   6          3.42         28.58        29.77 o
  -6  15   6        267.00        340.85        69.77 o
  -5  15   6          0.24         24.13        23.48 o
  -4  15   6          1.12         19.58        34.89 o
  -3  15   6        141.60         69.31        34.08 o
  -2  15   6        243.82        187.25        67.90 o
  -1  15   6         23.95         40.45        22.56 o
   0  15   6        682.96        644.60        81.50 o
   1  15   6         67.24         61.06        35.61 o
   2  15   6         94.38        152.39        37.89 o
   3  15   6        237.96        129.97        46.81 o
   4  15   6        128.27         50.37        39.43 o
   5  15   6        322.09        187.83        74.17 o
   6  15   6         51.96        120.72        43.51 o
   7  15   6         24.71         -8.71        30.20 o
   8  15   6          8.59         18.27        18.27 o
  -8  16   6        314.30        258.53        81.98 o
  -7  16   6         88.04         72.05        25.78 o
  -6  16   6          0.49          1.08        34.82 o
  -5  16   6         40.75         41.48        31.72 o
  -4  16   6         46.08         90.31        44.53 o
  -3  16   6        392.32        257.18        59.47 o
  -2  16   6         29.87         -2.59        42.68 o
  -1  16   6         67.37         45.57        25.10 o
   0  16   6          3.15        -17.67        17.67 o
   1  16   6         10.89         12.13        27.73 o
   2  16   6        170.27        150.12        81.08 o
   3  16   6        264.44        314.20       133.82 o
   4  16   6         41.10         83.91        74.82 o
   5  16   6        157.90        138.02        71.91 o
   6  16   6          1.32         59.15        31.71 o
  -5  17   6         11.32         19.64        33.61 o
  -4  17   6          5.19         35.46        36.35 o
  -3  17   6         22.44         42.47        24.83 o
  -2  17   6         86.89         82.46        57.09 o
  -1  17   6         46.66         63.91        78.08 o
   0  17   6         33.97        111.15        73.97 o
   1  17   6        120.55          1.85        67.52 o
   2  17   6         17.52        131.43        73.33 o
   3  17   6        144.56         38.56        59.44 o
 -19   1   7        151.75        185.95        36.30 o
 -18   1   7        274.72        207.83        38.49 o
 -17   1   7        183.80        235.56        54.00 o
 -16   1   7         23.51         63.00        28.30 o
 -15   1   7          1.26         72.09        20.49 o
 -14   1   7       2048.41       1944.42        83.89 o
 -13   1   7       2381.56       2221.34        72.03 o
 -12   1   7        185.83        145.91        20.92 o
 -11   1   7         35.90         63.65        17.32 o
 -10   1   7        493.32        706.63        38.14 o
  -9   1   7        174.35        369.96        26.79 o
  -8   1   7        161.99        160.55        17.84 o
  -7   1   7        159.36         98.68        17.99 o
  -6   1   7         23.68          3.90         7.24 o
  -5   1   7          4.05         42.95        11.48 o
  -4   1   7       1330.45       1250.91        44.95 o
  -3   1   7        155.90        317.82        20.84 o
  -2   1   7         23.55          1.93         5.47 o
  -1   1   7       1887.28       1986.21        48.27 o
   0   1   7      11358.20      11872.54       140.82 o
   1   1   7       8058.67       7346.05       130.00 o
   2   1   7          2.00          3.18        18.01 o
   3   1   7         69.28         71.37        25.84 o
   4   1   7       3179.12       3214.07       103.57 o
   5   1   7         49.59        167.43        34.20 o
   6   1   7        212.01        136.53        31.73 o
   7   1   7       1438.12       1722.44       101.45 o
   8   1   7        314.08        351.53        47.16 o
   9   1   7        972.67        710.79        67.55 o
  10   1   7        392.29        558.51        63.57 o
  11   1   7        145.89         56.01        33.86 o
  12   1   7       2216.67       2548.99       173.28 o
  13   1   7        231.25        152.79        50.07 o
  14   1   7        236.52        226.47        53.68 o
  15   1   7          3.69          2.59        27.82 o
  16   1   7         60.68         -5.49        42.27 o
 -19   2   7          0.79         -2.50        46.43 o
 -18   2   7         94.73        138.16        54.58 o
 -17   2   7          8.38         53.01        30.99 o
 -16   2   7        289.39        390.15        34.69 o
 -15   2   7       1202.17       1298.55        65.22 o
 -14   2   7       2344.42       2588.73       125.87 o
 -13   2   7         27.57         46.26        19.84 o
 -12   2   7       4584.37       3862.77        89.04 o
 -11   2   7       1397.87       1610.83        55.75 o
 -10   2   7         88.88         29.56        15.97 o
  -9   2   7        862.06        660.41        53.66 o
  -8   2   7        529.53        502.54        29.66 o
  -7   2   7       8411.16       8863.00       130.90 o
  -6   2   7        103.90         49.07        12.49 o
  -5   2   7       1466.65       1144.10        42.26 o
  -4   2   7        606.36        693.85        34.65 o
  -3   2   7       3993.08       4347.54        67.57 o
  -2   2   7       1964.71       1689.01        41.83 o
  -1   2   7       5796.56       5854.54        91.09 o
   0   2   7        740.88        712.99        38.94 o
   1   2   7       2035.66       2194.69        75.88 o
   2   2   7       4057.48       3801.12        94.78 o
   3   2   7      10761.42      12384.87       195.11 o
   4   2   7        634.50       1177.50        76.37 o
   5   2   7        169.23        156.20        34.50 o
   6   2   7       3855.49       3824.81       127.04 o
   7   2   7      12357.54      12442.69       234.89 o
   8   2   7         84.21        128.10        33.81 o
   9   2   7         35.11         75.40        28.67 o
  10   2   7        242.30        165.84        50.40 o
  11   2   7       1793.94       2139.49       155.60 o
  12   2   7        201.00        245.92        71.09 o
  13   2   7        397.90        315.57        68.49 o
  14   2   7        134.26        132.37        49.07 o
  15   2   7          0.28         23.41        37.84 o
  16   2   7        154.90         55.19        41.71 o
 -18   3   7        451.60        590.69        95.04 o
 -17   3   7         71.05        163.03        45.45 o
 -16   3   7        381.49        228.97        56.92 o
 -15   3   7         78.94         74.53        49.44 o
 -14   3   7       4750.73       5090.26       183.93 o
 -13   3   7       2434.57       2130.99       114.75 o
 -12   3   7         73.91         31.19        22.39 o
 -11   3   7        876.32       1052.70        90.47 o
 -10   3   7       4725.54       5139.08       177.93 o
  -9   3   7         15.04         24.75        13.67 o
  -8   3   7       4556.42       4470.12        88.57 o
  -7   3   7       2232.67       2779.47        82.17 o
  -6   3   7       6314.27       5262.64       100.43 o
  -5   3   7       1891.43       1456.99        45.59 o
  -4   3   7       4049.56       3704.28        70.27 o
  -3   3   7       8263.14      10008.13       148.02 o
  -2   3   7      15568.13      13814.79       153.39 o
  -1   3   7       6406.14       5145.85        85.70 o
   0   3   7       2618.32       2326.12        61.01 o
   1   3   7       1259.64       1372.80        65.77 o
   2   3   7       3798.83       3924.43        99.19 o
   3   3   7        902.33       1172.91        77.49 o
   4   3   7       2253.09       2433.96       103.69 o
   5   3   7       1274.66       1467.78        88.59 o
   6   3   7       1970.93       2468.56       133.85 o
   7   3   7       5267.00       5031.37       139.83 o
   8   3   7        131.40        102.34        36.82 o
   9   3   7        797.43        747.03        83.41 o
  10   3   7       1515.92       1901.89       126.38 o
  11   3   7        199.27        367.68        94.75 o
  12   3   7       3865.30       4628.32       201.65 o
  13   3   7        264.20        303.65        65.04 o
  14   3   7         37.50        -16.92        28.06 o
  15   3   7        812.84        781.57       120.98 o
  16   3   7         39.51         31.82        35.02 o
 -18   4   7        206.92        136.89        50.91 o
 -17   4   7        379.40        216.52        59.12 o
 -16   4   7        985.39       1221.58       114.42 o
 -15   4   7       2597.10       3276.91       150.79 o
 -14   4   7         16.57         46.96        24.71 o
 -13   4   7        263.22        158.29        58.04 o
 -12   4   7        143.45        174.87        58.07 o
 -11   4   7         51.53         42.71        23.57 o
 -10   4   7         92.11        119.04        40.04 o
  -9   4   7       2030.84       1819.41       103.63 o
  -8   4   7          5.33         13.96        15.88 o
  -7   4   7        427.74        530.59        50.06 o
  -6   4   7       2626.78       2712.27        87.82 o
  -5   4   7       7564.09       6999.71       106.48 o
  -4   4   7       4929.42       4257.46        85.77 o
  -3   4   7         13.17          5.57         9.98 o
  -2   4   7        693.35        726.20        46.43 o
  -1   4   7        932.80       1174.76        48.13 o
   0   4   7       5834.59       6489.45       115.40 o
   1   4   7       3972.09       4452.44       106.16 o
   2   4   7       4530.56       3878.85        99.98 o
   3   4   7       5974.39       6001.84       128.44 o
   4   4   7       1515.40       1258.31        80.71 o
   5   4   7        591.50        517.17        52.62 o
   6   4   7        192.44        188.43        54.87 o
   7   4   7       1097.76       1210.69        83.32 o
   8   4   7       2184.21       2338.80       133.73 o
   9   4   7         18.50         30.83        28.12 o
  10   4   7        214.02        190.21        45.97 o
  11   4   7        408.82        386.94        60.87 o
  12   4   7        175.35         85.29        44.55 o
  13   4   7         30.84         13.54        22.31 o
  14   4   7        568.65        726.86        99.35 o
  15   4   7          9.82         70.55        38.65 o
  16   4   7        627.86        781.57       105.48 o
 -18   5   7         19.56         13.22        35.97 o
 -17   5   7         59.92         34.75        29.93 o
 -16   5   7        473.22        548.96       104.09 o
 -15   5   7        506.83        531.85        47.37 o
 -14   5   7        156.31        121.78        96.35 o
 -13   5   7          2.36          1.30        34.76 o
 -12   5   7       2746.72       2610.90       180.82 o
 -11   5   7        547.76        387.69        76.61 o
 -10   5   7       3088.47       3151.02       135.48 o
  -9   5   7        507.61        612.00        74.05 o
  -8   5   7        156.10        124.38        46.25 o
  -7   5   7        106.48        150.81        33.46 o
  -6   5   7       1132.02       1197.16        56.65 o
  -5   5   7         38.56         94.74        18.93 o
  -4   5   7       5716.18       5838.11       106.75 o
  -3   5   7       5965.59       5370.23       104.73 o
  -2   5   7         18.48         51.47        15.94 o
  -1   5   7       1096.73        795.13        50.98 o
   0   5   7        827.28        864.56        48.78 o
   1   5   7       1050.07       1223.67        73.64 o
   2   5   7       2258.54       2544.62        93.10 o
   3   5   7          5.19          5.57        12.51 o
   4   5   7        146.52        217.37        40.96 o
   5   5   7        442.77        337.57        45.53 o
   6   5   7        457.88        598.82        67.85 o
   7   5   7         95.95         42.32        26.25 o
   8   5   7         69.84         71.43        27.13 o
   9   5   7        136.84        124.52        36.93 o
  10   5   7        278.96        173.99        42.57 o
  11   5   7       1252.25       1139.24       102.41 o
  12   5   7        531.03        630.49        87.93 o
  13   5   7         29.29         -0.06        21.64 o
  14   5   7         77.41         35.59        33.25 o
  15   5   7        834.38        733.90       108.16 o
  16   5   7         41.04          9.11        31.33 o
 -18   6   7        151.83        154.40        52.93 o
 -17   6   7        171.75         36.05        71.99 o
 -16   6   7         27.17         45.33        28.30 o
 -15   6   7         24.32        -10.44        28.63 o
 -14   6   7        149.12        203.70        69.58 o
 -13   6   7         28.71         22.83        44.82 o
 -12   6   7        208.04        328.02        63.96 o
 -11   6   7        456.18        496.84        69.10 o
 -10   6   7         47.02        104.12        35.09 o
  -9   6   7        879.43       1039.31        93.04 o
  -8   6   7       1380.30       1702.23       118.49 o
  -7   6   7        455.65        410.56        43.85 o
  -6   6   7       3083.06       3122.51        98.74 o
  -5   6   7        227.79        230.10        37.43 o
  -4   6   7       6985.81       6567.75       118.56 o
  -3   6   7       1811.07       1764.94        72.46 o
  -2   6   7        608.36        728.17        55.31 o
  -1   6   7        756.15        753.32        41.20 o
   0   6   7       1498.97       1398.47        58.11 o
   1   6   7        101.40        118.62        26.24 o
   2   6   7        539.57        690.59        56.36 o
   3   6   7       2205.09       2436.22        99.28 o
   4   6   7        645.20        659.91        54.53 o
   5   6   7        580.02        504.04        54.92 o
   6   6   7        619.24        688.82        64.33 o
   7   6   7        489.07        592.04        68.41 o
   8   6   7        249.65        380.72        57.98 o
   9   6   7         48.11         29.27        40.01 o
  10   6   7        115.95        160.87        58.42 o
  11   6   7        299.25        399.82        59.65 o
  12   6   7        584.97        463.39        77.24 o
  13   6   7        548.48        789.76        99.65 o
  14   6   7          0.45         13.71        27.70 o
  15   6   7         28.38         45.93        29.21 o
 -17   7   7          1.73         -1.72        24.91 o
 -16   7   7         36.86         95.03        49.58 o
 -15   7   7          0.35         40.22        45.48 o
 -14   7   7       1165.38       1022.98       250.18 o
 -13   7   7       1549.41       1511.35       187.31 o
 -12   7   7        244.18        237.08        46.94 o
 -11   7   7        649.43        803.70        90.35 o
 -10   7   7         47.52        -20.01        20.26 o
  -9   7   7          9.85         20.94        24.40 o
  -8   7   7        434.27        621.72        76.11 o
  -7   7   7       6983.37       6931.23       151.50 o
  -6   7   7       1644.49       1623.42        92.64 o
  -5   7   7         74.41         62.58        17.20 o
  -4   7   7       7435.77       8076.34       183.14 o
  -3   7   7       7651.91       7982.33       159.84 o
  -2   7   7      18208.74      18106.76       299.20 o
  -1   7   7        424.51        655.38        40.61 o
   0   7   7       1402.89       1900.21        71.98 o
   1   7   7       1507.33       2140.80        96.49 o
   2   7   7       3808.43       4485.42       123.26 o
   3   7   7        146.88        264.49        35.52 o
   4   7   7        443.63        579.09        53.62 o
   5   7   7       1683.31       1606.35        93.08 o
   6   7   7          3.95         35.38        21.46 o
   7   7   7         81.94         46.42        28.63 o
   8   7   7         53.18        160.29        37.14 o
   9   7   7        116.89         47.92        28.64 o
  10   7   7        109.29         22.12        34.23 o
  11   7   7       2941.26       3483.32       174.35 o
  12   7   7        247.84        196.67        72.63 o
  13   7   7          1.07        -13.81        32.49 o
  14   7   7          3.83         68.59        34.15 o
  15   7   7          5.26        -18.36        26.70 o
 -17   8   7        294.49        458.84       126.10 o
 -16   8   7         69.70         34.94        59.17 o
 -15   8   7        427.38       1007.50       256.95 o
 -14   8   7        340.51        512.42        99.51 o
 -13   8   7        168.00        141.40        52.74 o
 -12   8   7        311.20        174.72        55.89 o
 -11   8   7         10.72         50.65        25.80 o
 -10   8   7        252.11        161.79        54.82 o
  -9   8   7       1167.39       1243.65       113.56 o
  -8   8   7         90.96         89.53        32.65 o
  -7   8   7        989.23       1259.40        73.63 o
  -6   8   7          3.08         35.03        11.76 o
  -5   8   7        994.32        913.07        66.84 o
  -4   8   7       1272.10       1842.10        80.75 o
  -3   8   7        653.92        775.49        70.51 o
  -2   8   7          1.14         81.01        21.89 o
  -1   8   7        938.91       1044.75        55.78 o
   0   8   7       1441.85       1494.35       102.53 o
   1   8   7          4.54         15.79        14.06 o
   2   8   7        162.60        111.84        23.42 o
   3   8   7       4040.97       4195.45       118.99 o
   4   8   7        645.76        531.95        68.47 o
   5   8   7         10.72         -6.04        20.67 o
   6   8   7        225.81        196.87        42.81 o
   7   8   7        739.46        931.97       108.51 o
   8   8   7        769.56        772.91        79.49 o
   9   8   7        551.85        550.64        66.80 o
  10   8   7        117.20         93.04        34.60 o
  11   8   7        319.31        257.37        95.46 o
  12   8   7         77.38         33.97        31.50 o
  13   8   7        905.56        848.59       100.80 o
  14   8   7          9.92         40.28        30.67 o
 -16   9   7         18.29         -8.11        44.31 o
 -15   9   7        575.53        419.66        95.64 o
 -14   9   7        133.57         71.14        42.19 o
 -13   9   7        559.93        921.23       122.21 o
 -12   9   7        599.01        688.52        89.59 o
 -11   9   7       1034.21       1135.79       112.50 o
 -10   9   7       2823.50       2659.60       158.93 o
  -9   9   7        167.79        142.21        27.93 o
  -8   9   7         53.53          4.07         9.42 o
  -7   9   7        268.81        298.09        81.81 o
  -6   9   7       3755.08       3951.76       146.59 o
  -5   9   7        954.56       1071.28        82.54 o
  -4   9   7        389.77        387.02        61.22 o
  -3   9   7       1505.81       1878.80        88.67 o
  -2   9   7       1170.60       1118.95        76.79 o
  -1   9   7       3953.52       5137.01       101.45 o
   0   9   7        170.48        132.00        24.55 o
   1   9   7          9.39          9.11        12.84 o
   2   9   7       4380.70       4865.41       131.84 o
   3   9   7       1296.96       1544.19        90.96 o
   4   9   7         54.71        132.44        30.07 o
   5   9   7        389.61        395.54        62.46 o
   6   9   7         94.32         92.74        36.45 o
   7   9   7        119.71        104.97        35.04 o
   8   9   7          0.34         -4.51        22.48 o
   9   9   7        287.05        306.17        53.54 o
  10   9   7        429.74        198.50        44.39 o
  11   9   7       1370.63       1278.44       109.32 o
  12   9   7          0.43         32.23        42.82 o
  13   9   7          1.72         20.10        28.95 o
  14   9   7         90.28         31.02        34.37 o
 -15  10   7        293.32        377.83       127.31 o
 -14  10   7         54.49         31.57        35.91 o
 -13  10   7        997.63       1183.41       147.37 o
 -12  10   7        226.14         58.56        49.13 o
 -11  10   7       4167.85       4913.15       233.54 o
 -10  10   7        507.39        203.59        38.67 o
  -9  10   7         35.85         84.97        33.70 o
  -8  10   7        553.54        450.96        54.90 o
  -7  10   7       1962.16       1954.84       110.45 o
  -6  10   7        831.86       1019.23        83.18 o
  -5  10   7        266.60        252.93        63.06 o
  -4  10   7        885.01       1170.07        79.82 o
  -3  10   7       1733.09       1703.70       106.93 o
  -2  10   7        876.80        984.94        74.84 o
  -1  10   7       1258.75       1501.19        54.18 o
   0  10   7        218.95        161.11        27.03 o
   1  10   7        327.21        147.53        35.46 o
   2  10   7        186.49        323.07        44.55 o
   3  10   7        641.81        826.20        67.48 o
   4  10   7        828.22        654.27        62.37 o
   5  10   7        358.21        309.48        57.68 o
   6  10   7         24.48         16.95        34.02 o
   7  10   7        571.00        577.37        75.71 o
   8  10   7         68.76        154.03        44.08 o
   9  10   7        545.69        490.44       100.77 o
  10  10   7        113.53         86.38        35.65 o
  11  10   7         21.05         -3.38        29.99 o
  12  10   7       1147.95       1078.33       112.08 o
  13  10   7          1.29         44.32        48.08 o
 -15  11   7        221.39        131.80        57.88 o
 -14  11   7         47.55         20.63        60.51 o
 -13  11   7        486.79        291.63        67.87 o
 -12  11   7       1490.36       1374.25       129.06 o
 -11  11   7          6.19        -11.12        21.28 o
 -10  11   7        587.44        694.59        70.69 o
  -9  11   7          1.57         32.69        32.59 o
  -8  11   7          2.43         -8.93        14.72 o
  -7  11   7         44.29        109.35        50.48 o
  -6  11   7        765.89        993.73        96.04 o
  -5  11   7         99.34         61.28        33.43 o
  -4  11   7       2556.02       2997.96       163.58 o
  -3  11   7        614.87        597.95        88.29 o
  -2  11   7         35.44         44.10        36.29 o
  -1  11   7        526.03        460.88        46.86 o
   0  11   7        706.11        976.99        89.90 o
   1  11   7         64.78         52.37        23.37 o
   2  11   7         24.28          5.34        14.71 o
   3  11   7        404.38        332.49        67.61 o
   4  11   7         48.54         33.46        21.97 o
   5  11   7       1361.84       1780.27       146.91 o
   6  11   7          4.47         30.18        28.59 o
   7  11   7        181.95         69.79        29.05 o
   8  11   7        105.62        185.90        46.30 o
   9  11   7         54.33         64.93        32.23 o
  10  11   7        147.20        179.91        43.00 o
  11  11   7       2441.41       2738.16       181.69 o
  12  11   7        102.77         89.82        53.89 o
 -14  12   7          0.24          4.71        46.86 o
 -13  12   7        156.15        130.26        66.76 o
 -12  12   7         58.96         85.34        47.75 o
 -11  12   7        417.57        709.54       101.61 o
 -10  12   7          5.74         41.03        32.84 o
  -9  12   7         44.61         87.83        37.43 o
  -8  12   7         94.50         73.96        49.24 o
  -7  12   7         23.32         15.52        29.95 o
  -6  12   7          1.36         42.97        33.37 o
  -5  12   7       1545.49       1580.28       134.84 o
  -4  12   7        307.50        235.57        68.86 o
  -3  12   7         28.69         35.44        26.90 o
  -2  12   7          0.89        -17.68        17.68 o
  -1  12   7        204.78        112.09        40.86 o
   0  12   7          0.29         68.28        28.13 o
   1  12   7         27.38         45.18        24.22 o
   2  12   7         80.01        116.12        47.63 o
   3  12   7         59.30        111.61        31.50 o
   4  12   7        849.62       1084.18        95.74 o
   5  12   7        539.01        686.20        94.49 o
   6  12   7         82.74         59.48        36.65 o
   7  12   7        208.77        184.67        63.01 o
   8  12   7          1.73        -19.64        19.64 o
   9  12   7         40.30         24.84        31.32 o
  10  12   7       1163.87       1492.44       136.78 o
  11  12   7          6.59         -3.36        28.11 o
 -13  13   7          7.61        -34.16        34.16 o
 -12  13   7        174.43        105.83        56.70 o
 -11  13   7         71.37        139.97        40.26 o
 -10  13   7          0.30         47.44        32.78 o
  -9  13   7         12.90         -8.69        43.47 o
  -8  13   7          7.11        -14.69        22.87 o
  -7  13   7        151.09        191.31        43.75 o
  -6  13   7         94.74        146.98       123.93 o
  -5  13   7        105.07         91.67        55.07 o
  -4  13   7        561.23        591.49        78.20 o
  -3  13   7         25.88         71.08        27.67 o
  -2  13   7         62.52        137.53        56.38 o
  -1  13   7          0.72         39.24        27.53 o
   0  13   7        274.65        260.41        96.13 o
   1  13   7        272.74        256.09        40.32 o
   2  13   7         65.30         33.73        16.91 o
   3  13   7        161.12        111.05        46.13 o
   4  13   7         32.17         29.67        29.09 o
   5  13   7        315.18        481.14        82.79 o
   6  13   7         57.98         46.27        25.49 o
   7  13   7        140.76         93.05        50.20 o
   8  13   7         16.19         43.77        33.19 o
   9  13   7         51.91         10.75        31.91 o
  10  13   7          0.53          8.63        32.76 o
 -11  14   7         47.03         46.22        46.54 o
 -10  14   7        132.53        287.73        96.66 o
  -9  14   7        160.26        135.38        53.09 o
  -8  14   7        338.49        231.65        84.02 o
  -7  14   7        307.71        239.26        52.61 o
  -6  14   7         81.55         38.45        42.81 o
  -5  14   7         29.68         51.18        38.25 o
  -4  14   7         28.51         19.89        26.47 o
  -3  14   7         11.56         18.41        27.57 o
  -2  14   7        234.92        248.11        56.43 o
  -1  14   7         48.07          0.85        22.74 o
   0  14   7        366.23        227.75        52.86 o
   1  14   7          0.01         18.59        54.17 o
   2  14   7          6.73         30.79        20.66 o
   3  14   7          7.04          5.44        24.81 o
   4  14   7         82.51         76.26        28.76 o
   5  14   7        194.37        148.40        42.40 o
   6  14   7        143.37         84.30        42.34 o
   7  14   7        265.37        100.38        44.51 o
   8  14   7        193.49        179.67        61.82 o
   9  14   7          5.67         23.11        25.86 o
 -10  15   7        173.06        143.52        52.25 o
  -9  15   7          0.07        -28.84        28.84 o
  -8  15   7         75.10        130.94        83.09 o
  -7  15   7          0.45         25.82        66.23 o
  -6  15   7        150.29        213.44        55.54 o
  -5  15   7        250.79        224.52       102.97 o
  -4  15   7        422.25        385.70        76.72 o
  -3  15   7         29.32         39.19        29.55 o
  -2  15   7         22.48         41.40        46.40 o
  -1  15   7        297.96        184.53        71.82 o
   0  15   7        147.40        112.13        57.42 o
   1  15   7         21.00         -0.45        18.62 o
   2  15   7         60.79         23.97        30.65 o
   3  15   7         30.56         14.96        27.87 o
   4  15   7         55.13         17.41        29.77 o
   5  15   7        137.92        127.68        41.54 o
   6  15   7        281.72        103.81        56.61 o
   7  15   7         57.63         53.53        25.42 o
  -8  16   7         82.48         34.55        28.09 o
  -7  16   7         74.05         19.81        28.29 o
  -6  16   7         61.86         49.92        25.86 o
  -5  16   7        307.81        107.34        48.31 o
  -4  16   7          7.11         -1.71        38.55 o
  -3  16   7         64.22         98.78        47.26 o
  -2  16   7         80.17         76.74        37.98 o
  -1  16   7        130.16        139.04        44.92 o
   0  16   7         60.47         59.61        31.28 o
   1  16   7         90.20         96.71        81.12 o
   2  16   7         40.17         49.57        58.12 o
   3  16   7          4.10        -27.52        55.89 o
   4  16   7        467.10        555.51       134.99 o
   5  16   7        198.39        234.53        53.18 o
  -4  17   7        407.84        302.58        62.36 o
  -3  17   7          0.25         36.46        26.97 o
  -2  17   7        108.86        148.01        52.92 o
  -1  17   7          0.52         60.47        64.09 o
   0  17   7         61.67         19.33        73.90 o
   1  17   7         12.92        -29.20        49.12 o
   2  17   7         40.55          0.05        64.56 o
 -18   0   8        207.35        157.92        94.66 o
 -17   0   8        393.33        437.11        80.38 o
 -16   0   8          6.58         13.52        27.22 o
 -15   0   8       1690.33       1468.79       146.66 o
 -14   0   8       2434.36       3149.39       170.88 o
 -13   0   8       3576.80       4296.28       163.89 o
 -12   0   8       2170.64       2407.36       102.84 o
 -11   0   8       1738.18       2305.25       112.89 o
 -10   0   8       6196.54       5538.83       129.28 o
  -9   0   8       4409.69       5143.81       123.29 o
  -8   0   8       2630.34       2599.45        95.57 o
  -7   0   8        633.26        600.39        50.71 o
  -6   0   8         14.77         91.69        31.06 o
  -5   0   8        314.36        218.74        28.54 o
  -4   0   8       3650.65       2134.43        79.72 o
  -3   0   8       2666.04       1991.89        74.43 o
  -2   0   8       6142.68       7117.44       135.62 o
  -1   0   8        112.01        112.16        23.19 o
   0   0   8      51211.17      50050.23       715.72 o
   1   0   8          3.93         17.55        22.23 o
   2   0   8      12663.80      11096.82       233.50 o
   3   0   8       2339.26       2731.75       140.76 o
   4   0   8        156.89        194.15        47.95 o
   5   0   8       2132.10       2485.33       162.91 o
   6   0   8         86.14         30.08        33.42 o
   7   0   8        447.15        427.40       126.88 o
   8   0   8       4842.15       4771.83       200.38 o
   9   0   8          1.78         39.33        38.11 o
  10   0   8        907.28        783.88       182.16 o
  11   0   8          2.17          0.05        35.15 o
  12   0   8        869.21        906.31       146.49 o
  13   0   8       2572.16       2429.94       261.16 o
  14   0   8       1881.26       2384.30       241.85 o
  15   0   8        508.03        667.59       126.59 o
  16   0   8        713.72        698.09       137.71 o
 -18   1   8        313.77         78.45        41.48 o
 -17   1   8        869.25        935.46        79.44 o
 -16   1   8       1664.54       2221.87       128.34 o
 -15   1   8        205.78        341.66        46.08 o
 -14   1   8       2382.01       2496.96        98.23 o
 -13   1   8        493.26        619.12        57.43 o
 -12   1   8        200.51        143.62        19.82 o
 -11   1   8       3085.75       3228.30        72.27 o
 -10   1   8       1748.53       2156.29        58.75 o
  -9   1   8       1799.13       1765.68        53.22 o
  -8   1   8       2824.84       2329.73        59.82 o
  -7   1   8       1126.71       1013.34        50.18 o
  -6   1   8          2.12          2.91         8.66 o
  -5   1   8        844.22        397.25        30.07 o
  -4   1   8       3835.41       3629.71        64.32 o
  -3   1   8       7668.42       9480.51       114.12 o
  -2   1   8       2984.29       2187.21        50.16 o
  -1   1   8      18028.38      18046.89       201.88 o
   0   1   8        995.32        811.65        47.75 o
   1   1   8       4061.88       4385.35        93.71 o
   2   1   8        100.72        172.36        30.31 o
   3   1   8       3836.64       3440.73       109.15 o
   4   1   8        346.44        543.16        59.22 o
   5   1   8       2926.58       2559.44       111.07 o
   6   1   8         20.40          5.52        18.37 o
   7   1   8       2681.98       3385.36       119.00 o
   8   1   8         31.69         40.92        26.50 o
   9   1   8         68.51         81.59        30.44 o
  10   1   8       3619.29       3474.33       175.70 o
  11   1   8         68.93         47.93        38.05 o
  12   1   8       1593.06       1979.03       159.78 o
  13   1   8       2053.26       2316.22       176.84 o
  14   1   8       1535.66       1363.04       132.96 o
  15   1   8         15.56        -25.17        28.83 o
  16   1   8        713.25        870.54       108.52 o
 -18   2   8          4.98          0.00        45.42 o
 -17   2   8        351.18        224.71        60.17 o
 -16   2   8          9.09         23.25        28.41 o
 -15   2   8        743.55        920.78        89.37 o
 -14   2   8        167.36        182.18        27.68 o
 -13   2   8         22.87         14.96         9.06 o
 -12   2   8        145.56        162.13        20.86 o
 -11   2   8        392.50        302.23        44.66 o
 -10   2   8        252.44        242.32        42.75 o
  -9   2   8       2885.74       3170.43        68.20 o
  -8   2   8       3070.67       2926.50        65.58 o
  -7   2   8        191.97        246.18        31.83 o
  -6   2   8       1611.62       1568.27        48.84 o
  -5   2   8         11.88         58.58        11.12 o
  -4   2   8       4335.96       3698.87        72.35 o
  -3   2   8       2103.84       2022.56        60.48 o
  -2   2   8       3741.50       3802.67        67.17 o
  -1   2   8          3.85         11.77         8.07 o
   0   2   8        162.61         38.93        18.10 o
   1   2   8        640.61        325.06        41.90 o
   2   2   8        542.16        715.45        53.12 o
   3   2   8         17.81          4.51        15.11 o
   4   2   8        582.49        780.16        65.49 o
   5   2   8        429.91        423.82        53.76 o
   6   2   8       1845.72       2084.63       114.27 o
   7   2   8        106.79         77.77        27.77 o
   8   2   8       2186.49       2606.30       131.61 o
   9   2   8        748.02        755.11        87.02 o
  10   2   8        134.13        210.34        48.33 o
  11   2   8          2.38        -22.19        26.81 o
  12   2   8        340.28        317.47        62.97 o
  13   2   8         77.73         60.91        38.36 o
  14   2   8        253.14        474.97        81.90 o
  15   2   8        109.70        162.98        51.12 o
  16   2   8         27.97         34.78        39.07 o
 -18   3   8         54.09          2.84        43.16 o
 -17   3   8        273.85        191.59        55.34 o
 -16   3   8         56.46         45.25        34.02 o
 -15   3   8       1300.89       1365.09       119.52 o
 -14   3   8          2.25          7.65        24.06 o
 -13   3   8         41.93         56.50        36.09 o
 -12   3   8         61.71         16.34        22.23 o
 -11   3   8        364.91        527.53        78.09 o
 -10   3   8       1060.01       1404.00        53.71 o
  -9   3   8         12.15          9.89        11.85 o
  -8   3   8        525.64        840.04        49.85 o
  -7   3   8       6291.52       6390.47       109.03 o
  -6   3   8        506.57        674.35        35.33 o
  -5   3   8        542.06        469.98        31.27 o
  -4   3   8       5862.35       6733.33       116.41 o
  -3   3   8         42.65        143.50        21.07 o
  -2   3   8       2506.25       1867.50        50.82 o
  -1   3   8        762.77        791.56        40.48 o
   0   3   8         12.58          0.70        15.11 o
   1   3   8          0.58          9.01        15.88 o
   2   3   8        220.47        265.25        35.19 o
   3   3   8        565.98        435.23        43.08 o
   4   3   8        173.00        253.01        40.33 o
   5   3   8         24.80        -10.16        14.99 o
   6   3   8          0.19         -5.64        17.18 o
   7   3   8       1785.21       2061.03       115.55 o
   8   3   8       1601.00       1625.67       104.60 o
   9   3   8        143.60        183.18        47.01 o
  10   3   8         64.08         14.40        25.32 o
  11   3   8          8.43          8.72        36.66 o
  12   3   8        232.06        395.43        72.01 o
  13   3   8        196.27        313.38        67.64 o
  14   3   8         32.19         49.50        32.53 o
  15   3   8        265.92        210.37        57.76 o
  16   3   8          0.87        -11.51        29.43 o
 -18   4   8          7.88         25.33        26.36 o
 -17   4   8          0.22         31.02        36.20 o
 -16   4   8          6.25         83.59        34.40 o
 -15   4   8         31.40         67.17        27.19 o
 -14   4   8         41.89        -23.90        27.04 o
 -13   4   8       1015.16       1322.57       111.41 o
 -12   4   8       1444.31       1484.37       141.30 o
 -11   4   8       3051.28       3816.94       158.57 o
 -10   4   8       3628.04       3261.76       128.99 o
  -9   4   8        361.52        363.94        50.31 o
  -8   4   8          5.49         13.69        15.37 o
  -7   4   8       4339.73       4731.78        99.82 o
  -6   4   8       1868.61       2146.05       102.07 o
  -5   4   8        797.33        885.89        51.39 o
  -4   4   8       1946.08       1842.03        62.07 o
  -3   4   8       2720.58       2836.23        75.82 o
  -2   4   8       1243.70       1073.77        40.49 o
  -1   4   8       3387.30       3606.33        70.94 o
   0   4   8        329.05        508.54        44.95 o
   1   4   8        185.64        353.93        38.99 o
   2   4   8         20.82         37.24        13.64 o
   3   4   8       1037.52       1298.01        75.84 o
   4   4   8        397.83        223.04        39.14 o
   5   4   8       1356.24       1489.04        93.02 o
   6   4   8       2017.14       2095.03       113.80 o
   7   4   8          4.62         12.88        21.09 o
   8   4   8       1670.37       2009.68       116.46 o
   9   4   8         30.20         18.42        25.82 o
  10   4   8         89.60         42.74        32.78 o
  11   4   8         16.31         16.78        31.89 o
  12   4   8          5.20        100.09        40.90 o
  13   4   8        491.65        615.63       123.77 o
  14   4   8        133.19        112.98        43.29 o
  15   4   8          8.87         82.95        37.18 o
 -18   5   8         51.00         67.48        47.34 o
 -17   5   8        121.29        142.14        41.45 o
 -16   5   8       1060.52        859.76        94.27 o
 -15   5   8         84.75         50.62        39.86 o
 -14   5   8       3451.63       4217.68       292.43 o
 -13   5   8         43.99         76.29        50.21 o
 -12   5   8         33.44         35.19        22.94 o
 -11   5   8         27.22         52.96        23.53 o
 -10   5   8       2319.83       2874.87       130.16 o
  -9   5   8       1523.45       1484.32       108.33 o
  -8   5   8        264.08        478.22        39.34 o
  -7   5   8        558.69        689.44        43.32 o
  -6   5   8       3750.92       4133.25        87.66 o
  -5   5   8      12593.32      11805.12       176.66 o
  -4   5   8       1589.88       1708.68        60.91 o
  -3   5   8        309.16        445.35        40.35 o
  -2   5   8        313.05        514.37        38.97 o
  -1   5   8       6751.77       7222.65       118.52 o
   0   5   8        243.92        119.83        22.64 o
   1   5   8       4529.90       4122.72       107.52 o
   2   5   8       1620.48       2113.39        91.05 o
   3   5   8        701.62        670.52        55.36 o
   4   5   8         71.57         84.73        24.68 o
   5   5   8       3066.73       3331.65       120.40 o
   6   5   8       1113.64       1548.75       101.41 o
   7   5   8        393.52        263.77        45.62 o
   8   5   8        229.06        237.67        50.92 o
   9   5   8          6.33         17.65        23.26 o
  10   5   8       1262.44       1300.08       109.15 o
  11   5   8         36.92         24.87        37.07 o
  12   5   8        861.53        925.98       134.93 o
  13   5   8        288.04        224.60        65.06 o
  14   5   8        363.04        321.35        62.81 o
  15   5   8        424.54        477.29        84.58 o
 -17   6   8       1026.64       1136.98       179.53 o
 -16   6   8         76.74         19.75        35.29 o
 -15   6   8        840.25        777.87       150.55 o
 -14   6   8         27.26         50.15        35.50 o
 -13   6   8       1188.29       1225.19       146.40 o
 -12   6   8        685.22        676.56        79.73 o
 -11   6   8          9.10          4.25        28.31 o
 -10   6   8       1361.76       1482.33       113.97 o
  -9   6   8       1694.24       1794.34       125.22 o
  -8   6   8       5085.79       4861.95       169.58 o
  -7   6   8          1.92         -7.69        15.62 o
  -6   6   8        261.94        254.82        28.32 o
  -5   6   8        915.40       1081.23        51.95 o
  -4   6   8      13547.27      13045.43       235.32 o
  -3   6   8      12398.16      13183.73       240.07 o
  -2   6   8       1013.14       1013.49        68.96 o
  -1   6   8       3230.55       3640.78        84.33 o
   0   6   8      10133.89      10722.70       239.89 o
   1   6   8       1709.50       2307.95       101.62 o
   2   6   8         39.17         33.61        17.02 o
   3   6   8       4631.23       5136.72       127.73 o
   4   6   8      12851.30      14192.38       235.84 o
   5   6   8       3005.27       3261.70       133.12 o
   6   6   8          2.80         58.16        26.68 o
   7   6   8          0.44         23.24        25.35 o
   8   6   8       4352.57       4559.52       167.47 o
   9   6   8       2803.22       2936.39       166.15 o
  10   6   8        170.95        141.04        43.53 o
  11   6   8         78.88         96.78        37.15 o
  12   6   8       1096.52       1442.06       136.21 o
  13   6   8       1465.60       1592.43       140.78 o
  14   6   8        319.10        415.96        84.48 o
  15   6   8        421.05        337.41        73.68 o
 -17   7   8          4.95         30.61        25.57 o
 -16   7   8        158.79        136.04        70.25 o
 -15   7   8        150.14         -3.28        45.45 o
 -14   7   8       1271.41       1059.24       146.87 o
 -13   7   8        436.57        381.83       118.09 o
 -12   7   8        162.51        140.48        50.49 o
 -11   7   8        327.19        566.19        90.09 o
 -10   7   8          3.26         70.67        45.27 o
  -9   7   8       5038.22       4819.92       178.81 o
  -8   7   8        907.62        905.83        69.05 o
  -7   7   8       1289.63       1242.81        67.02 o
  -6   7   8       1737.91       1705.54        93.55 o
  -5   7   8       2055.69       2069.75       117.88 o
  -4   7   8         25.71         19.71        21.66 o
  -3   7   8       3371.57       3176.92       112.65 o
  -2   7   8       3243.91       3250.55       105.12 o
  -1   7   8       6451.46       6505.33       130.59 o
   0   7   8        806.52        913.96        77.42 o
   1   7   8       1408.12       1382.97        85.33 o
   2   7   8         11.42         40.32        17.10 o
   3   7   8       4129.16       4971.31       127.45 o
   4   7   8        251.64        178.23        31.94 o
   5   7   8        460.61        245.44        44.60 o
   6   7   8         72.96         64.25        30.94 o
   7   7   8        988.32        944.84       110.63 o
   8   7   8         49.10         69.29        32.51 o
   9   7   8       1741.13       1954.26       139.35 o
  10   7   8        248.55        192.12        50.40 o
  11   7   8        453.30        762.68        97.95 o
  12   7   8        493.54        311.21       101.04 o
  13   7   8        336.82        197.40        54.45 o
  14   7   8        839.33       1151.21       125.48 o
 -16   8   8         50.49         84.29        57.43 o
 -15   8   8        699.19        821.07       125.88 o
 -14   8   8          9.59         33.95        55.75 o
 -13   8   8         29.44        172.98        53.45 o
 -12   8   8        498.30        105.27        45.35 o
 -11   8   8       5152.22       4568.02       188.02 o
 -10   8   8        277.92        173.38        47.16 o
  -9   8   8         23.92         42.44        28.23 o
  -8   8   8        238.03        319.08        43.19 o
  -7   8   8        361.77        378.02        32.85 o
  -6   8   8       6595.17       7116.31       165.46 o
  -5   8   8       2758.10       2862.23       158.25 o
  -4   8   8        874.75        741.92        60.10 o
  -3   8   8        259.97        295.42        41.88 o
  -2   8   8        283.74        283.33        44.21 o
  -1   8   8         68.33        101.08        15.18 o
   0   8   8       6716.10       7426.35       178.00 o
   1   8   8        382.07        639.70        65.83 o
   2   8   8        646.02        478.30        64.37 o
   3   8   8         28.83         37.22        22.08 o
   4   8   8       2459.36       2987.34       121.77 o
   5   8   8          2.94          9.12        22.15 o
   6   8   8       3494.77       3824.11       169.74 o
   7   8   8         22.62          4.62        22.32 o
   8   8   8          1.63          5.98        29.99 o
   9   8   8         12.43          5.78        32.00 o
  10   8   8       1216.90       1117.16       118.69 o
  11   8   8        535.13        749.36        97.25 o
  12   8   8        342.96        269.46        57.68 o
  13   8   8        264.87        277.63        66.50 o
  14   8   8         11.36          9.83        30.23 o
 -16   9   8          2.40        -22.54        32.61 o
 -15   9   8         31.95         36.56        40.49 o
 -14   9   8         35.06         73.07        55.29 o
 -13   9   8        591.23        738.72       108.88 o
 -12   9   8       1636.51       1711.08       142.52 o
 -11   9   8        916.22        922.62       104.56 o
 -10   9   8        549.88        305.97        70.49 o
  -9   9   8        273.47        175.72        60.98 o
  -8   9   8        202.85         79.83        27.92 o
  -7   9   8       2328.05       2400.50       120.00 o
  -6   9   8         64.43         50.78        24.98 o
  -5   9   8          1.53          9.03        11.34 o
  -4   9   8        617.16        853.73        66.24 o
  -3   9   8         85.51         48.24        14.44 o
  -2   9   8       2660.12       2750.72       112.86 o
  -1   9   8         17.06         -4.36         8.56 o
   0   9   8        122.64         83.92        25.99 o
   1   9   8        283.38        174.92        43.63 o
   2   9   8          1.82         20.46        30.95 o
   3   9   8        698.24        816.07        65.78 o
   4   9   8         24.26         29.38        16.16 o
   5   9   8        449.65        391.70        70.13 o
   6   9   8        159.19        100.01        33.21 o
   7   9   8        410.05        422.44        64.75 o
   8   9   8       1794.61       2520.50       151.33 o
   9   9   8        676.84        589.14        71.35 o
  10   9   8        144.61        231.74        52.09 o
  11   9   8        675.91        800.27       127.90 o
  12   9   8         29.86         11.92        29.24 o
  13   9   8         28.27         11.71        27.15 o
 -15  10   8         10.10        139.51        52.75 o
 -14  10   8        232.64        179.67        56.61 o
 -13  10   8        144.72        128.44        52.04 o
 -12  10   8        256.99        290.82        60.43 o
 -11  10   8        153.38        122.44        31.75 o
 -10  10   8        246.46        367.47        51.27 o
  -9  10   8         91.86         18.72        25.08 o
  -8  10   8          1.08         20.85        24.74 o
  -7  10   8        100.49        103.27        26.21 o
  -6  10   8       1270.14       1166.29        80.67 o
  -5  10   8        191.92         29.70        17.14 o
  -4  10   8          2.42         -1.45        19.08 o
  -3  10   8        612.01        866.12        79.39 o
  -2  10   8         51.32         29.93        25.07 o
  -1  10   8         85.00         41.22         9.52 o
   0  10   8        175.12        237.08        44.79 o
   1  10   8        265.21        188.23        41.33 o
   2  10   8        245.24        150.34        39.16 o
   3  10   8        884.57        889.44        77.59 o
   4  10   8          0.19          4.85        15.89 o
   5  10   8         92.69         93.69        36.18 o
   6  10   8       1476.84       1550.78       115.18 o
   7  10   8        313.20        163.69        42.74 o
   8  10   8          1.25         34.73        22.93 o
   9  10   8        304.03        101.39        46.93 o
  10  10   8        119.13         59.71        32.61 o
  11  10   8         28.38         44.12        37.30 o
  12  10   8         18.85        136.25        50.39 o
 -14  11   8        623.15        528.16       108.55 o
 -13  11   8         12.84         31.83        49.77 o
 -12  11   8         10.00         44.64        26.30 o
 -11  11   8          0.17         74.00        33.11 o
 -10  11   8        174.34        190.13        96.77 o
  -9  11   8       3091.80       2738.60       194.05 o
  -8  11   8         97.38         16.79        47.34 o
  -7  11   8         35.70         43.60        22.76 o
  -6  11   8         64.52         75.60        32.08 o
  -5  11   8         89.82         71.20        42.24 o
  -4  11   8        273.07        376.84        93.24 o
  -3  11   8         31.38         41.09        39.04 o
  -2  11   8          8.09         65.98        42.21 o
  -1  11   8        940.94       1200.24       105.71 o
   0  11   8          7.05         26.33        16.52 o
   1  11   8        466.47        505.03        53.62 o
   2  11   8          0.02         40.01        27.39 o
   3  11   8        431.41        562.04        65.65 o
   4  11   8        142.63        102.84        28.67 o
   5  11   8         19.54        -21.82        21.82 o
   6  11   8        112.65         40.83        26.84 o
   7  11   8        105.50         91.77        33.43 o
   8  11   8          0.18         -6.79        15.43 o
   9  11   8        436.28        390.54        72.03 o
  10  11   8          4.20         35.48        43.09 o
  11  11   8          9.48         13.82        28.62 o
  12  11   8        150.92         90.17        43.39 o
 -13  12   8         17.60         69.52        49.29 o
 -12  12   8        388.21        383.40        65.89 o
 -11  12   8        925.26        854.70       110.73 o
 -10  12   8         10.16        -10.93        28.14 o
  -9  12   8         10.07         97.97        50.82 o
  -8  12   8        704.07        834.56        97.87 o
  -7  12   8         15.86         25.59        27.40 o
  -6  12   8       3033.05       3192.89       180.59 o
  -5  12   8         14.77         32.13        25.26 o
  -4  12   8        622.65        587.58       113.19 o
  -3  12   8         83.90         53.43        32.11 o
  -2  12   8        192.89        235.75        64.64 o
  -1  12   8        396.22        544.95        84.03 o
   0  12   8       1322.01       1180.23        77.50 o
   1  12   8          0.02          1.02        13.86 o
   2  12   8        197.60        278.00        40.51 o
   3  12   8         17.41          0.96        15.65 o
   4  12   8       2475.18       3065.03       152.05 o
   5  12   8        244.09        208.48        61.15 o
   6  12   8        747.95        878.56       112.71 o
   7  12   8          4.92         -6.04        28.98 o
   8  12   8        213.32        132.63        41.08 o
   9  12   8        665.39        485.35        80.01 o
  10  12   8         56.16         47.97        38.56 o
  11  12   8        389.35        167.83        60.34 o
 -12  13   8        467.94        508.73       110.38 o
 -11  13   8         35.12         61.33        33.74 o
 -10  13   8        165.75        243.40        52.96 o
  -9  13   8        808.33        787.40       102.71 o
  -8  13   8          8.51         -3.75        44.33 o
  -7  13   8        617.59        502.31       103.31 o
  -6  13   8        387.36        264.49        58.23 o
  -5  13   8       1859.05       1746.92       144.50 o
  -4  13   8        382.69        451.17        76.77 o
  -3  13   8        203.34        108.81        41.15 o
  -2  13   8          2.66         95.36        42.07 o
  -1  13   8        107.10         53.47        54.65 o
   0  13   8         42.65         -2.98        37.09 o
   1  13   8        193.21        255.24        40.59 o
   2  13   8          0.03         38.90        20.46 o
   3  13   8        137.11         82.57        26.50 o
   4  13   8        135.06        168.02        60.63 o
   5  13   8       1450.57       1350.58       186.80 o
   6  13   8        105.14        103.11        47.64 o
   7  13   8        486.34        272.50        99.87 o
   8  13   8        807.14        934.35       112.89 o
   9  13   8        892.78       1097.41       117.08 o
  10  13   8         25.01         11.23        34.19 o
 -11  14   8        643.03        512.06       136.77 o
 -10  14   8         13.25         48.20        40.94 o
  -9  14   8          1.09        -27.44        27.44 o
  -8  14   8         77.04        176.98        78.99 o
  -7  14   8        119.90        120.92        71.60 o
  -6  14   8       1041.40        814.54       103.53 o
  -5  14   8        147.40         94.13        34.01 o
  -4  14   8         60.75         93.85        79.78 o
  -3  14   8        477.99        357.09       147.37 o
  -2  14   8        260.62        256.56        84.05 o
  -1  14   8         19.34         36.90        54.65 o
   0  14   8        316.60        405.35        80.36 o
   1  14   8         54.51         84.33        29.55 o
   2  14   8        465.25        410.33        85.75 o
   3  14   8          4.82         22.08        23.52 o
   4  14   8        540.55        326.87        51.28 o
   5  14   8         21.30         38.16        51.73 o
   6  14   8        485.88        587.13       103.12 o
   7  14   8         32.17        -18.40        30.88 o
   8  14   8        433.38        410.88        76.01 o
  -9  15   8         85.71         32.81        42.17 o
  -8  15   8          8.22         32.57        23.46 o
  -7  15   8        264.33        237.26        83.45 o
  -6  15   8         21.58         20.51        28.81 o
  -5  15   8        286.47        204.83        65.31 o
  -4  15   8        348.05        389.48        71.06 o
  -3  15   8        263.98        306.50       100.37 o
  -2  15   8        155.88        107.32        58.32 o
  -1  15   8        247.59        270.78        60.42 o
   0  15   8         18.23         67.45        20.08 o
   1  15   8        577.67        561.28        93.42 o
   2  15   8        182.09        187.17        83.09 o
   3  15   8        221.86        215.84        59.86 o
   4  15   8        195.51         35.84        25.86 o
   5  15   8        483.74        635.52        98.62 o
   6  15   8         30.60         71.92        76.28 o
  -7  16   8         31.31        100.67        37.66 o
  -6  16   8          8.64        -23.14        23.14 o
  -5  16   8          4.03         32.05        45.84 o
  -4  16   8          7.54        100.65        95.81 o
  -3  16   8         76.86        220.97        65.20 o
  -2  16   8         63.65          6.01        25.00 o
  -1  16   8          2.91        -13.36        25.68 o
   0  16   8          7.18         15.30        22.03 o
   1  16   8          3.28        166.97        87.08 o
   2  16   8        133.08         17.67        77.91 o
   3  16   8         73.56         50.81        55.32 o
   4  16   8          2.56        -42.05        42.05 o
 -18   1   9        439.33        371.65        47.97 o
 -17   1   9          4.28         -5.87        14.47 o
 -16   1   9          4.55         -1.00        26.84 o
 -15   1   9         28.71         34.50        30.74 o
 -14   1   9       2098.17       1824.06       121.51 o
 -13   1   9        589.23        728.79        59.43 o
 -12   1   9        502.00        806.33        62.10 o
 -11   1   9         64.35         38.09        12.11 o
 -10   1   9        329.01        478.42        31.81 o
  -9   1   9       2709.53       3074.52        74.40 o
  -8   1   9        698.39        668.91        44.82 o
  -7   1   9        595.56        423.55        33.94 o
  -6   1   9        118.25         76.75        13.57 o
  -5   1   9        188.53        402.27        31.08 o
  -4   1   9        439.98        340.83        24.20 o
  -3   1   9         92.95         56.35         8.62 o
  -2   1   9       5524.22       5264.10        93.46 o
  -1   1   9       1742.18       1772.23        67.03 o
   0   1   9         61.02         21.43        17.88 o
   1   1   9       2291.83       2258.12        86.51 o
   2   1   9        484.59        523.59        55.06 o
   3   1   9          1.08          8.18        17.07 o
   4   1   9         26.12         -0.70        17.89 o
   5   1   9          7.05         -9.73        16.10 o
   6   1   9       1872.38       2219.68       123.07 o
   7   1   9       1293.19       1127.63        88.96 o
   8   1   9         35.60         48.09        30.39 o
   9   1   9        454.98        412.74        57.71 o
  10   1   9        896.22        919.05       104.33 o
  11   1   9          6.26          1.85        26.20 o
  12   1   9          1.34         49.82        38.18 o
  13   1   9         15.56         -8.22        29.48 o
  14   1   9        184.76        210.20        60.34 o
  15   1   9          7.64         33.43        33.94 o
 -18   2   9        713.34        898.95       215.24 o
 -17   2   9       1022.75       1077.42       118.26 o
 -16   2   9       1181.75       1570.42       137.78 o
 -15   2   9        113.33        130.35        30.62 o
 -14   2   9       2783.06       3279.67        91.91 o
 -13   2   9        985.47       1042.17        68.55 o
 -12   2   9        340.06        555.32        46.69 o
 -11   2   9       7837.42       8115.39       141.01 o
 -10   2   9       2713.52       2091.46        78.66 o
  -9   2   9        352.53        314.46        28.12 o
  -8   2   9       1349.42       1598.74        52.59 o
  -7   2   9       8934.56       9020.37       122.29 o
  -6   2   9        933.57       1032.51        47.74 o
  -5   2   9        907.37        736.69        43.91 o
  -4   2   9         88.78         10.05        13.86 o
  -3   2   9        715.05        491.84        31.93 o
  -2   2   9        327.71        417.51        29.33 o
  -1   2   9          6.22         28.33         9.95 o
   0   2   9        867.81        671.92        45.44 o
   1   2   9        120.36        102.23        24.07 o
   2   2   9         30.20         38.25        13.67 o
   3   2   9       1790.40       1610.74        80.40 o
   4   2   9         68.57         22.80        23.34 o
   5   2   9       6412.63       6548.10       205.50 o
   6   2   9        154.31         66.06        30.21 o
   7   2   9       1481.57       1829.50       113.65 o
   8   2   9         17.37         34.44        26.56 o
   9   2   9       2995.41       3381.94       164.25 o
  10   2   9         21.47         40.85        33.80 o
  11   2   9       4140.77       3640.05       202.49 o
  12   2   9          0.84         23.06        32.45 o
  13   2   9        317.85        197.12        57.65 o
  14   2   9         39.25          7.37        38.68 o
  15   2   9        107.79         34.03        38.94 o
 -18   3   9        402.71        361.52       131.54 o
 -17   3   9         80.59         42.72        28.98 o
 -16   3   9         30.75         62.57        28.76 o
 -15   3   9        494.35        399.50        71.58 o
 -14   3   9        113.64         57.35        28.07 o
 -13   3   9         13.11         26.65        28.13 o
 -12   3   9         32.58         10.03        16.21 o
 -11   3   9         79.34         82.40        17.13 o
 -10   3   9       2976.51       3078.20        75.35 o
  -9   3   9       2563.78       2731.24        67.78 o
  -8   3   9         88.83        134.31        21.32 o
  -7   3   9       4021.41       3420.04        76.56 o
  -6   3   9         95.66         51.59        11.41 o
  -5   3   9          5.05         18.13         9.54 o
  -4   3   9       2233.79       2375.99        69.09 o
  -3   3   9       3982.21       4821.80        84.99 o
  -2   3   9       2525.19       2358.11        63.41 o
  -1   3   9        375.84        118.93        16.41 o
   0   3   9        190.36        107.86        20.96 o
   1   3   9        518.75        682.28        53.59 o
   2   3   9       1683.60       1839.67        84.94 o
   3   3   9       2081.27       2010.20        91.96 o
   4   3   9          5.90          7.80        20.12 o
   5   3   9       1455.29       1926.54       111.04 o
   6   3   9       4818.31       4804.45       148.33 o
   7   3   9        933.33       1141.81        89.97 o
   8   3   9       1205.22       1103.16        89.46 o
   9   3   9         59.11         80.52        36.11 o
  10   3   9       5076.88       5189.55       188.10 o
  11   3   9        523.66        405.02        77.57 o
  12   3   9        862.85        862.65       110.44 o
  13   3   9         28.02         47.01        36.88 o
  14   3   9       1622.91       2084.79       172.85 o
  15   3   9        211.26        246.50        67.99 o
 -18   4   9          8.07        -24.11        24.11 o
 -17   4   9       1094.11       1040.15       114.58 o
 -16   4   9       1892.98       1765.67       141.96 o
 -15   4   9         30.58         49.32        31.41 o
 -14   4   9        148.45        240.17        49.99 o
 -13   4   9        977.85       1192.97       142.00 o
 -12   4   9        612.76        639.93        88.00 o
 -11   4   9         21.03         37.64        17.27 o
 -10   4   9       1051.69        852.25        65.27 o
  -9   4   9        207.88        171.02        24.34 o
  -8   4   9       3922.67       4119.98       119.96 o
  -7   4   9        557.46        769.72        39.81 o
  -6   4   9        291.34        427.59        33.46 o
  -5   4   9        515.21        457.08        35.77 o
  -4   4   9       5453.39       4816.56       100.47 o
  -3   4   9       1327.37       1283.11        59.38 o
  -2   4   9        251.34        436.25        38.20 o
  -1   4   9          1.20         24.97        11.14 o
   0   4   9       1835.85       2431.49        90.38 o
   1   4   9       1798.13       1617.31        84.74 o
   2   4   9        474.73        429.68        47.76 o
   3   4   9          8.23         16.29        17.09 o
   4   4   9        276.58        280.14        44.49 o
   5   4   9       2826.96       3071.43       125.34 o
   6   4   9          7.73         55.08        25.99 o
   7   4   9          7.87         41.55        31.10 o
   8   4   9        656.09        591.32        71.75 o
   9   4   9       1904.83       2076.27       151.89 o
  10   4   9         36.90         18.45        28.75 o
  11   4   9        645.52        662.88       128.50 o
  12   4   9         24.29         13.45        32.33 o
  13   4   9        276.20        201.58        53.57 o
  14   4   9         93.89        107.80        47.75 o
  15   4   9       1008.79       1668.85       159.12 o
 -17   5   9        396.56        439.46        77.31 o
 -16   5   9        255.97        120.92        33.61 o
 -15   5   9        349.69        267.69        63.44 o
 -14   5   9         36.93          2.68        15.02 o
 -13   5   9        234.00        280.04        61.49 o
 -12   5   9        280.62        351.59        78.08 o
 -11   5   9          8.41         18.83        24.44 o
 -10   5   9        137.42        137.91        34.56 o
  -9   5   9         12.45          4.85        15.97 o
  -8   5   9          3.41          5.19         7.57 o
  -7   5   9        218.12        153.74        26.52 o
  -6   5   9        459.25        278.81        30.37 o
  -5   5   9       1307.12       1289.61        62.28 o
  -4   5   9       1235.96       1214.65        69.48 o
  -3   5   9        315.06        470.58        41.95 o
  -2   5   9       3929.38       3831.23        81.45 o
  -1   5   9       3266.53       2952.20        77.58 o
   0   5   9        196.52        230.34        43.07 o
   1   5   9        267.13        213.76        41.69 o
   2   5   9         50.73         21.92        18.69 o
   3   5   9        494.59        623.32        56.54 o
   4   5   9       2776.68       3293.02       110.45 o
   5   5   9        273.03        431.75        58.82 o
   6   5   9        438.96        286.04        46.23 o
   7   5   9        290.74        207.56        56.31 o
   8   5   9        745.58        667.96        78.24 o
   9   5   9         60.31         73.03        40.25 o
  10   5   9         76.03         46.75        34.94 o
  11   5   9        351.29        462.04        77.42 o
  12   5   9          1.40          1.34        30.56 o
  13   5   9         48.92        157.24        50.08 o
  14   5   9        566.61        511.14        85.71 o
 -17   6   9         13.45         18.82        27.26 o
 -16   6   9         39.68         -2.93        21.11 o
 -15   6   9         37.71         21.90        28.44 o
 -14   6   9        103.21         48.41        35.88 o
 -13   6   9        284.85        106.21        41.14 o
 -12   6   9       1022.35       1422.72       134.77 o
 -11   6   9       3602.40       3976.01       167.51 o
 -10   6   9         50.35        101.09        38.91 o
  -9   6   9         15.93         44.06        25.95 o
  -8   6   9        139.60        184.78        29.34 o
  -7   6   9       1790.84       2135.92        69.48 o
  -6   6   9        541.76        677.82        49.78 o
  -5   6   9       3397.50       4125.09        97.32 o
  -4   6   9         76.09         56.03        17.23 o
  -3   6   9          0.12         12.22        12.30 o
  -2   6   9       3432.74       4161.62        96.20 o
  -1   6   9        483.12        522.14        42.15 o
   0   6   9        119.77        251.12        33.66 o
   1   6   9       3545.08       3445.75       106.20 o
   2   6   9       1680.65       1900.49        96.56 o
   3   6   9        966.71        774.45        68.36 o
   4   6   9        916.50       1107.56        76.86 o
   5   6   9        697.63        481.92        59.09 o
   6   6   9         49.72        137.22        37.65 o
   7   6   9         62.29        112.19        36.02 o
   8   6   9        846.85       1063.93       144.55 o
   9   6   9        136.49        168.71        47.68 o
  10   6   9         62.48         54.80        35.28 o
  11   6   9          3.38        119.64        47.35 o
  12   6   9         31.25         35.87        29.40 o
  13   6   9         99.57          3.90        44.34 o
  14   6   9          5.18         67.67        41.88 o
 -17   7   9         64.28        129.60        35.27 o
 -16   7   9         17.88          7.46        32.04 o
 -15   7   9         15.92         17.56        31.15 o
 -14   7   9        153.04        107.30        38.56 o
 -13   7   9        113.93        172.30        92.41 o
 -12   7   9        111.83        125.44        49.07 o
 -11   7   9        107.60         16.66        21.14 o
 -10   7   9       2806.27       2965.20       163.81 o
  -9   7   9        669.87        698.75        57.45 o
  -8   7   9         44.52         21.18         9.35 o
  -7   7   9          8.22         13.56        10.84 o
  -6   7   9        436.31        492.77        43.47 o
  -5   7   9       2119.31       2671.78       108.62 o
  -4   7   9       1579.24       1422.59        93.31 o
  -3   7   9        706.34        932.74        75.23 o
  -2   7   9        473.65        392.05        44.16 o
  -1   7   9       2439.12       2887.25       140.98 o
   0   7   9       2812.83       2828.64       127.70 o
   1   7   9          4.48         23.56        15.86 o
   2   7   9       2389.99       2372.77       108.72 o
   3   7   9       1036.67        952.81        70.02 o
   4   7   9        799.27        971.47        80.34 o
   5   7   9        251.77        322.81        49.74 o
   6   7   9       1534.86       1746.74       145.15 o
   7   7   9       1257.65       1450.99       115.14 o
   8   7   9         86.99         50.22        30.77 o
   9   7   9          4.80         27.47        37.74 o
  10   7   9       1257.67       1169.49       109.96 o
  11   7   9        104.10        223.54        56.16 o
  12   7   9        219.91         97.96        44.65 o
  13   7   9         94.83        141.69        47.03 o
  14   7   9         80.95         52.04        56.59 o
 -16   8   9         70.72         18.30        33.14 o
 -15   8   9         81.16        121.95        71.66 o
 -14   8   9         44.09         20.29        33.47 o
 -13   8   9       1003.65       1076.04       129.85 o
 -12   8   9        101.96        225.19        65.88 o
 -11   8   9        414.25        339.69        91.12 o
 -10   8   9         46.74         67.62        32.26 o
  -9   8   9          8.00         67.84        29.70 o
  -8   8   9       1666.98       1627.81        72.72 o
  -7   8   9       1732.11       1693.99        69.40 o
  -6   8   9          1.09         24.93        15.56 o
  -5   8   9        652.73        647.54        56.10 o
  -4   8   9       3474.72       3737.01       127.31 o
  -3   8   9       1705.01       2211.33       106.19 o
  -2   8   9        855.34       1249.38        82.85 o
  -1   8   9       1773.71       2014.89        84.01 o
   0   8   9       1733.97       2252.08       107.45 o
   1   8   9        648.70        777.98        74.79 o
   2   8   9        184.65        260.43        52.44 o
   3   8   9         66.07        101.43        29.23 o
   4   8   9        407.85        410.21        52.20 o
   5   8   9       2981.50       3335.75       166.04 o
   6   8   9        218.75        129.90        38.87 o
   7   8   9         18.40         50.09        30.74 o
   8   8   9        124.88         26.25        24.94 o
   9   8   9        972.45       1127.08       129.02 o
  10   8   9        165.53         66.16        36.32 o
  11   8   9        449.55        413.53        76.59 o
  12   8   9         35.34         87.65        46.11 o
  13   8   9        144.99         15.06        38.08 o
 -15   9   9        100.18         64.10        38.10 o
 -14   9   9        319.26        492.65        98.20 o
 -13   9   9         22.22         32.16        29.78 o
 -12   9   9         63.89         60.01        50.75 o
 -11   9   9        561.06        453.57        72.53 o
 -10   9   9        514.87        769.56        71.53 o
  -9   9   9         32.99        131.15        24.97 o
  -8   9   9        167.72        178.11        38.89 o
  -7   9   9        370.69        345.16        50.03 o
  -6   9   9        256.47        171.33        51.41 o
  -5   9   9       1011.53       1107.02        85.73 o
  -4   9   9        291.08        228.56        38.58 o
  -3   9   9        176.71        195.19        38.70 o
  -2   9   9       2446.24       2870.04       130.23 o
  -1   9   9        261.45        406.97        35.48 o
   0   9   9          3.11          6.41        23.97 o
   1   9   9       1033.93        879.49        80.84 o
   2   9   9        285.27        154.29        61.74 o
   3   9   9        661.52        662.83        64.08 o
   4   9   9        426.32        531.39        61.41 o
   5   9   9        870.39        730.15        94.98 o
   6   9   9       2224.14       2605.96       160.54 o
   7   9   9        342.05        246.18        53.42 o
   8   9   9          3.53          7.31        30.03 o
   9   9   9        645.37        426.38        71.27 o
  10   9   9       1127.66        783.46        93.90 o
  11   9   9        181.58        102.89        37.51 o
  12   9   9        277.01        395.65        74.07 o
 -15  10   9         51.27         58.91        56.24 o
 -14  10   9        174.05        151.65        78.78 o
 -13  10   9        691.46        533.57       103.67 o
 -12  10   9       1375.12       1584.78        86.33 o
 -11  10   9         65.28        109.78        46.83 o
 -10  10   9         20.40         29.10        22.47 o
  -9  10   9        472.56        343.53        54.78 o
  -8  10   9        163.60         83.77        44.60 o
  -7  10   9        961.50        944.11       101.46 o
  -6  10   9         60.15         27.00        41.58 o
  -5  10   9         77.42        120.81        62.20 o
  -4  10   9        435.56        569.91        85.91 o
  -3  10   9        116.37         57.13        29.42 o
  -2  10   9       1060.49        940.76       103.54 o
  -1  10   9         59.20         88.74        24.57 o
   0  10   9       1168.85       1243.56        75.63 o
   1  10   9       4270.61       4517.81       171.67 o
   2  10   9       2400.95       2871.61       267.30 o
   3  10   9       1187.44       1332.20       112.89 o
   4  10   9       1064.38       1045.88        98.92 o
   5  10   9        412.61        295.98        65.25 o
   6  10   9        230.83        218.77        56.53 o
   7  10   9        379.17        432.93        72.03 o
   8  10   9         34.58         56.48        34.82 o
   9  10   9        113.79        128.80        46.62 o
  10  10   9          3.88         12.32        26.39 o
  11  10   9        592.38        489.47       111.26 o
  12  10   9         63.95         65.83        47.37 o
 -14  11   9          5.17         -6.17        27.22 o
 -13  11   9        553.17        597.59       121.51 o
 -12  11   9         73.15         82.61        50.41 o
 -11  11   9       1206.15       1277.80       129.96 o
 -10  11   9       1053.20        964.60       113.18 o
  -9  11   9        274.89         76.36        78.18 o
  -8  11   9        143.03        123.72        53.48 o
  -7  11   9        186.34         84.28        45.62 o
  -6  11   9         68.43        144.34        36.33 o
  -5  11   9       3315.64       3426.23       210.81 o
  -4  11   9        193.08        330.17        69.39 o
  -3  11   9         53.86         95.70       116.10 o
  -2  11   9         71.44        262.97        80.93 o
  -1  11   9       1277.60       1329.83       133.64 o
   0  11   9        458.71        368.60        82.64 o
   1  11   9        272.84        294.30        40.55 o
   2  11   9         18.92         10.94        19.03 o
   3  11   9         86.70         93.03        35.67 o
   4  11   9        362.66        359.06        51.56 o
   5  11   9        363.52        240.25        64.72 o
   6  11   9         15.54         83.35        40.38 o
   7  11   9         43.50         31.98        41.09 o
   8  11   9         74.85        132.13        51.08 o
   9  11   9        272.72        165.15        72.40 o
  10  11   9         52.18        108.55        39.90 o
  11  11   9         11.46        -23.16        31.60 o
 -13  12   9         88.50        -13.18        40.40 o
 -12  12   9        518.94        657.40       134.20 o
 -11  12   9        961.89        888.53       116.87 o
 -10  12   9        127.32         49.34        64.44 o
  -9  12   9         89.88        202.99        63.21 o
  -8  12   9         26.04         19.98        38.51 o
  -7  12   9        805.79        530.81        83.96 o
  -6  12   9        255.52        358.43        63.78 o
  -5  12   9         42.26         46.04        20.83 o
  -4  12   9        968.81       1055.49       125.61 o
  -3  12   9        205.65        328.94        81.98 o
  -2  12   9          8.26        -10.03        42.17 o
  -1  12   9        259.08        235.63        53.81 o
   0  12   9        276.56        221.77        70.53 o
   1  12   9          5.46         14.86        27.33 o
   2  12   9        162.12        348.10        49.34 o
   3  12   9         61.88         62.24        29.68 o
   4  12   9        112.62         50.24        22.35 o
   5  12   9         40.60         44.29        42.50 o
   6  12   9         10.77        -12.54        47.23 o
   7  12   9          0.61          6.16        29.30 o
   8  12   9        160.88         43.69        34.74 o
   9  12   9        153.67        217.89       151.85 o
  10  12   9         65.09        172.34       102.97 o
 -12  13   9        174.37        165.59        60.46 o
 -11  13   9        383.18        225.78        82.27 o
 -10  13   9          0.04        -19.28        19.28 o
  -9  13   9          1.71         88.76        45.39 o
  -8  13   9         18.17         -9.67        28.35 o
  -7  13   9         24.44         24.53        38.97 o
  -6  13   9          7.14         94.30        71.35 o
  -5  13   9        423.46        499.81        80.92 o
  -4  13   9          0.24         72.27        22.96 o
  -3  13   9         54.12         54.04        40.09 o
  -2  13   9         19.09         27.57        35.72 o
  -1  13   9         84.53        116.47        65.78 o
   0  13   9          7.67         26.48        20.59 o
   1  13   9         14.02         51.04        30.97 o
   2  13   9         20.26         -7.02        21.06 o
   3  13   9        695.09        642.97        76.44 o
   4  13   9          0.11         -6.29        31.72 o
   5  13   9         41.76         13.26        29.21 o
   6  13   9          0.58         41.02        29.23 o
   7  13   9         85.09         16.26        49.64 o
   8  13   9         42.79          9.48        22.66 o
   9  13   9          0.88         12.07        28.98 o
 -10  14   9        538.49        442.04        79.35 o
  -9  14   9         52.17        124.79        54.74 o
  -8  14   9        294.43        487.41        85.35 o
  -7  14   9         63.93         58.48        26.53 o
  -6  14   9        165.23        105.13        42.90 o
  -5  14   9         80.89         26.27        54.88 o
  -4  14   9          4.73         73.42        29.83 o
  -3  14   9         69.80        134.82        61.17 o
  -2  14   9          2.66         24.05        39.75 o
  -1  14   9        196.70        308.99        60.68 o
   0  14   9         74.38        165.27        58.43 o
   1  14   9        873.17        995.92       137.53 o
   2  14   9          0.09          5.93        36.35 o
   3  14   9        210.81        188.33        72.02 o
   4  14   9        316.37        304.81        43.40 o
   5  14   9          5.77         64.31        33.17 o
   6  14   9         20.35        101.35        49.88 o
   7  14   9         84.34         34.96        47.22 o
  -8  15   9         16.51        -13.18        45.87 o
  -7  15   9         76.29         96.89        34.69 o
  -6  15   9        180.25         42.08        47.33 o
  -5  15   9         98.92        173.30        46.31 o
  -4  15   9          1.82         72.21        53.79 o
  -3  15   9         37.56          1.75        41.48 o
  -2  15   9        103.72         63.70        37.42 o
  -1  15   9        206.55         98.11        43.39 o
   0  15   9        150.10        201.36        56.13 o
   1  15   9        105.72         54.95        33.67 o
   2  15   9        169.75        185.72        47.89 o
   3  15   9         16.03         28.91        46.36 o
   4  15   9        263.81        144.38        96.66 o
   5  15   9         23.89        -13.23        40.01 o
  -5  16   9         94.91        106.61        50.26 o
  -4  16   9        187.71        164.61        58.56 o
  -3  16   9          4.36         40.82        19.98 o
  -2  16   9        213.97        347.07        69.47 o
  -1  16   9         83.04         42.70        35.14 o
   0  16   9        427.00        360.82       108.15 o
   1  16   9         34.26         41.19        50.85 o
   2  16   9          1.31        105.13        87.44 o
 -18   0  10        148.04         65.50        39.60 o
 -17   0  10          1.28         12.07        25.11 o
 -16   0  10        931.25        680.98       106.31 o
 -15   0  10       5245.16       5886.42       256.58 o
 -14   0  10       1859.41       1958.03       206.23 o
 -13   0  10          6.44          4.23        24.50 o
 -12   0  10        858.13        948.62        91.58 o
 -11   0  10       3166.84       3847.99       142.73 o
 -10   0  10        278.53        448.35        44.69 o
  -9   0  10       4141.92       3489.36       112.14 o
  -8   0  10       5390.70       5397.64       261.49 o
  -7   0  10       1676.59       2355.16        92.63 o
  -6   0  10       1278.40        987.71        66.54 o
  -5   0  10        142.02        190.42        26.18 o
  -4   0  10        329.31        690.64        52.65 o
  -3   0  10         98.90         32.36        24.24 o
  -2   0  10       2084.80       2926.38       109.78 o
  -1   0  10      26998.55      27566.55       440.87 o
   0   0  10        106.45        274.53        48.08 o
   1   0  10      10098.10       9534.81       226.10 o
   2   0  10       1331.16       1428.27       130.66 o
   3   0  10       3518.01       3388.88       170.60 o
   4   0  10        114.14        310.54        91.74 o
   5   0  10       1160.81       1202.14       122.90 o
   6   0  10       1040.69       1391.78       172.75 o
   7   0  10       1645.08       1141.36       131.59 o
   8   0  10        340.01        223.07        79.03 o
   9   0  10       1355.51       2541.23       196.18 o
  10   0  10       1887.91       2410.41       231.68 o
  11   0  10        533.10        253.85        90.04 o
  12   0  10       2102.85       1778.03       212.84 o
  13   0  10        954.64        671.32       137.14 o
  14   0  10        766.55        610.58       149.34 o
  15   0  10        183.19        435.81       120.45 o
 -18   1  10        355.66        404.70        46.50 o
 -17   1  10       1228.46       1275.26       107.36 o
 -16   1  10          0.39         26.85        16.75 o
 -15   1  10        409.27        432.19        55.87 o
 -14   1  10        639.17        560.75        62.55 o
 -13   1  10        127.71        256.83        48.36 o
 -12   1  10         80.71         89.98        17.38 o
 -11   1  10         51.90         17.03        10.97 o
 -10   1  10        412.21        419.92        41.74 o
  -9   1  10         65.36         81.50        30.29 o
  -8   1  10        895.13       1104.53        52.95 o
  -7   1  10       1092.05       1303.20        51.79 o
  -6   1  10       8186.43       7366.32       115.88 o
  -5   1  10       2483.82       2766.15        70.99 o
  -4   1  10         23.28         20.32         6.61 o
  -3   1  10        743.81        608.66        41.51 o
  -2   1  10       2851.49       2905.35        84.44 o
  -1   1  10       3371.29       3826.73        92.42 o
   0   1  10      17066.13      18122.43       236.82 o
   1   1  10       5080.63       4976.71       111.64 o
   2   1  10       2613.81       2697.76       126.18 o
   3   1  10        119.26        133.25        31.67 o
   4   1  10       2835.32       2936.72       148.11 o
   5   1  10         76.77         25.96        20.79 o
   6   1  10       4240.24       4791.81       169.79 o
   7   1  10       1714.56       1724.44       110.07 o
   8   1  10         15.66          0.90        22.24 o
   9   1  10        167.32        123.46        60.21 o
  10   1  10       1038.19        889.65       101.59 o
  11   1  10        203.59        129.43        49.50 o
  12   1  10        509.08        666.31        93.31 o
  13   1  10        172.15        115.10        47.88 o
  14   1  10        282.36        233.99        57.58 o
  15   1  10       1481.69       1428.60       154.47 o
 -18   2  10         49.18         52.02        45.91 o
 -17   2  10          4.22          1.68        29.08 o
 -16   2  10       1021.03        933.82       108.64 o
 -15   2  10        804.84        762.91        38.55 o
 -14   2  10         26.58         -3.11        19.11 o
 -13   2  10        246.09        213.74        40.46 o
 -12   2  10        353.10        524.23        40.38 o
 -11   2  10        215.60        319.36        29.84 o
 -10   2  10          1.89          2.85        12.46 o
  -9   2  10          4.98        -12.17        12.17 o
  -8   2  10       1288.92       1443.31        54.56 o
  -7   2  10       2530.22       2955.10        69.57 o
  -6   2  10         13.23         15.53         8.28 o
  -5   2  10        253.48        307.31        32.66 o
  -4   2  10        133.59         82.94        11.61 o
  -3   2  10        774.80        617.67        38.30 o
  -2   2  10       1406.27       2267.00        72.26 o
  -1   2  10       2219.97       2392.05        76.53 o
   0   2  10        418.69        687.18        49.14 o
   1   2  10         40.70         62.40        20.99 o
   2   2  10          0.44         26.11        16.64 o
   3   2  10       1067.27       1408.77        87.85 o
   4   2  10         22.22         21.74        24.30 o
   5   2  10       1080.44       1212.80        91.84 o
   6   2  10         96.08         38.55        24.10 o
   7   2  10       1408.47       1413.92       103.80 o
   8   2  10        388.38        530.86        65.12 o
   9   2  10       1109.51       1239.71       109.29 o
  10   2  10        972.47       1197.31       131.47 o
  11   2  10         15.23         18.22        28.74 o
  12   2  10          0.63         10.50        31.81 o
  13   2  10        377.03        302.98        92.09 o
  14   2  10        129.35        129.56        49.81 o
 -18   3  10        210.13        265.33        70.51 o
 -17   3  10         47.33         19.24        35.61 o
 -16   3  10          4.82        -25.55        25.85 o
 -15   3  10        551.67        471.10        66.49 o
 -14   3  10        263.24        205.29        41.97 o
 -13   3  10         54.63         -7.45        20.57 o
 -12   3  10        108.56         40.56        11.59 o
 -11   3  10        596.58        485.22        34.94 o
 -10   3  10        123.11         44.72         9.61 o
  -9   3  10       2035.70       2249.64        70.28 o
  -8   3  10       1207.68       1110.20        52.74 o
  -7   3  10          7.40         26.84         9.70 o
  -6   3  10          6.60         35.99        10.32 o
  -5   3  10       2677.88       2507.09        74.79 o
  -4   3  10       4153.31       4008.89        90.42 o
  -3   3  10          0.91         15.47         9.94 o
  -2   3  10        404.22        319.97        28.35 o
  -1   3  10         21.49         16.20        11.96 o
   0   3  10        115.19        120.42        27.34 o
   1   3  10        287.95        403.75        43.51 o
   2   3  10         48.00         28.09        16.32 o
   3   3  10        147.45         71.09        24.77 o
   4   3  10          1.88         49.14        25.92 o
   5   3  10         67.08         58.27        29.74 o
   6   3  10        298.59        615.78        71.80 o
   7   3  10        243.34        154.37        54.88 o
   8   3  10        360.48        313.52        51.86 o
   9   3  10         21.84         51.48        30.23 o
  10   3  10         26.90         55.58        35.04 o
  11   3  10         93.63        107.50        41.12 o
  12   3  10        152.95        122.18        46.90 o
  13   3  10        216.72        166.70        95.37 o
  14   3  10        112.72        154.16        54.53 o
 -17   4  10          0.66         11.21        20.05 o
 -16   4  10         15.07          1.27        20.50 o
 -15   4  10        651.27        594.66        70.76 o
 -14   4  10        199.77        247.62        54.89 o
 -13   4  10        256.19        124.13        35.11 o
 -12   4  10         21.99         24.66        22.65 o
 -11   4  10          7.69         43.58        13.98 o
 -10   4  10        180.33        144.22        18.42 o
  -9   4  10         75.14         90.49        27.76 o
  -8   4  10        868.04       1251.14        62.05 o
  -7   4  10          0.35          7.71        11.92 o
  -6   4  10         88.02        112.56        18.87 o
  -5   4  10         66.78        118.85        19.16 o
  -4   4  10        172.76        187.65        26.50 o
  -3   4  10       2091.26       2509.76        63.03 o
  -2   4  10        220.44        182.16        20.68 o
  -1   4  10         60.54         -2.07        11.47 o
   0   4  10        140.22        106.95        24.84 o
   1   4  10       1099.59       1285.87        78.14 o
   2   4  10         83.22         57.35        22.21 o
   3   4  10       3020.12       3355.12       115.89 o
   4   4  10        670.44        562.97        62.20 o
   5   4  10        435.80        405.95        52.66 o
   6   4  10         84.42         24.89        26.57 o
   7   4  10        371.93        494.83        64.41 o
   8   4  10        546.83        398.67        82.99 o
   9   4  10        161.20         58.04        36.17 o
  10   4  10          1.93         15.62        25.32 o
  11   4  10        158.97        219.51        59.27 o
  12   4  10       1110.06       1418.56       175.61 o
  13   4  10         19.33         39.05        44.48 o
  14   4  10          3.39         -0.34        31.76 o
 -17   5  10        671.85        621.37        76.89 o
 -16   5  10         50.31         55.77        28.63 o
 -15   5  10        899.84       1236.61        98.96 o
 -14   5  10       1322.62       1362.27       123.46 o
 -13   5  10          4.24         19.45        18.96 o
 -12   5  10        382.74        472.07        56.82 o
 -11   5  10        363.48        383.92        53.14 o
 -10   5  10       2272.37       2291.77       136.26 o
  -9   5  10        552.09        740.91        39.63 o
  -8   5  10        172.28        159.62        27.47 o
  -7   5  10        881.99       1046.58        51.52 o
  -6   5  10       6541.52       7842.41       128.18 o
  -5   5  10        528.04        569.91        40.98 o
  -4   5  10        741.72       1300.00        66.32 o
  -3   5  10        484.84        510.90        42.63 o
  -2   5  10       3269.57       4260.42        91.16 o
  -1   5  10        726.95       1053.73        55.91 o
   0   5  10       1103.33        881.67        67.82 o
   1   5  10       4309.02       4767.33       126.11 o
   2   5  10       1305.60       1611.11        89.65 o
   3   5  10       2831.31       2791.45       115.68 o
   4   5  10        739.08        755.71        65.30 o
   5   5  10          9.08         21.97        28.15 o
   6   5  10       4455.30       4876.73       157.30 o
   7   5  10       1217.34       1376.63       106.63 o
   8   5  10         50.60         10.58        31.73 o
   9   5  10         95.44         52.10        42.08 o
  10   5  10       1098.25       1497.17       126.07 o
  11   5  10        459.59        496.29        84.43 o
  12   5  10        121.79        102.44        47.09 o
  13   5  10          3.04         59.32        40.53 o
  14   5  10        106.54         99.09        48.26 o
 -17   6  10         28.65         33.23        41.97 o
 -16   6  10        857.07        904.49        83.73 o
 -15   6  10        610.23        700.45        68.23 o
 -14   6  10        498.85        516.63        81.01 o
 -13   6  10          8.33         -9.15        16.61 o
 -12   6  10         46.25         12.17        40.11 o
 -11   6  10        436.42        281.46        59.76 o
 -10   6  10        152.27        118.16        29.47 o
  -9   6  10        572.33        545.11        38.34 o
  -8   6  10        222.79        290.07        31.04 o
  -7   6  10       1258.84       1486.61       102.70 o
  -6   6  10        814.20        773.58        52.96 o
  -5   6  10         72.96         76.02        19.01 o
  -4   6  10       1279.37       1364.17        69.91 o
  -3   6  10       6057.59       6509.46       153.30 o
  -2   6  10        401.81        444.39        36.67 o
  -1   6  10       3597.39       3040.97       108.78 o
   0   6  10        100.19         88.67        22.45 o
   1   6  10       2525.43       2726.53       108.65 o
   2   6  10        167.17        309.89        41.68 o
   3   6  10       5572.24       5846.52       149.20 o
   4   6  10        291.78        205.03        43.24 o
   5   6  10       1363.41       1201.25        94.29 o
   6   6  10       1187.34       1008.01        88.10 o
   7   6  10       1332.86       1902.15       138.43 o
   8   6  10       1272.48       1510.10       120.91 o
   9   6  10        601.94        432.61        68.93 o
  10   6  10        858.32        926.70       114.61 o
  11   6  10        133.07        187.85        60.22 o
  12   6  10        119.57        100.93        48.79 o
  13   6  10        536.23        569.47        92.49 o
 -16   7  10         11.14          8.77        51.32 o
 -15   7  10        864.40        984.67       245.24 o
 -14   7  10        198.87        136.69        46.95 o
 -13   7  10          3.27         38.69        37.90 o
 -12   7  10        278.19        391.56       121.51 o
 -11   7  10       1105.83       1399.41       124.91 o
 -10   7  10        378.29        300.18        53.67 o
  -9   7  10        753.24        916.73        52.60 o
  -8   7  10        401.09        569.69        56.89 o
  -7   7  10       1630.32       1541.28        84.07 o
  -6   7  10       2073.01       2030.43        80.36 o
  -5   7  10       1401.63       1136.87        85.05 o
  -4   7  10       3323.71       3364.79       112.28 o
  -3   7  10        597.92        529.24        75.87 o
  -2   7  10       1745.92       2056.48       104.11 o
  -1   7  10        223.59        166.42        38.31 o
   0   7  10        418.10        314.24        40.23 o
   1   7  10         61.42         55.65        18.56 o
   2   7  10       4868.02       5059.84       138.04 o
   3   7  10        169.00        195.27        35.68 o
   4   7  10        485.15        496.89        60.22 o
   5   7  10          0.14         11.77        23.19 o
   6   7  10       1951.17       2372.54       153.01 o
   7   7  10        818.84       1147.90       108.01 o
   8   7  10        402.79        347.91        88.25 o
   9   7  10         49.68         43.68        34.91 o
  10   7  10        841.56        750.04        90.73 o
  11   7  10       1333.83       1632.74       230.26 o
  12   7  10        298.26        357.77       112.52 o
  13   7  10        357.42        438.34        83.62 o
 -16   8  10        321.07        105.71        55.28 o
 -15   8  10          0.38         32.76        34.34 o
 -14   8  10         37.20         95.88        43.53 o
 -13   8  10        126.10         54.30        40.15 o
 -12   8  10       1906.95       1797.24       164.47 o
 -11   8  10        760.75        922.02        72.15 o
 -10   8  10        487.22        399.17        97.02 o
  -9   8  10        644.24        642.97        87.98 o
  -8   8  10        261.02        324.76        32.14 o
  -7   8  10        570.53        815.81        78.93 o
  -6   8  10        715.58        721.10        67.86 o
  -5   8  10       1404.03       1477.72        99.87 o
  -4   8  10        539.83        472.91        54.06 o
  -3   8  10         11.28         44.77        18.43 o
  -2   8  10          5.10         33.38        17.89 o
  -1   8  10       3616.21       3875.27       120.41 o
   0   8  10        981.74       1151.66       103.44 o
   1   8  10        325.30        347.27        49.02 o
   2   8  10          0.35         13.81        16.69 o
   3   8  10        161.99        193.85        35.94 o
   4   8  10       1313.94       1358.02        89.73 o
   5   8  10       1601.24       1848.74       134.22 o
   6   8  10         18.54          4.35        24.70 o
   7   8  10        528.62        634.44        88.03 o
   8   8  10          0.37         14.85        23.95 o
   9   8  10       1492.23       1505.61       131.17 o
  10   8  10         20.34          6.41        30.35 o
  11   8  10       1056.66       1110.35       128.90 o
  12   8  10         89.93         42.31        30.09 o
 -15   9  10        270.38        320.69        85.17 o
 -14   9  10        114.86        307.87       116.48 o
 -13   9  10        227.32        252.90        71.72 o
 -12   9  10        656.79        755.01        85.31 o
 -11   9  10       1090.26       1567.23        93.73 o
 -10   9  10         12.26         21.67        22.46 o
  -9   9  10        150.64         95.71        19.78 o
  -8   9  10        231.05        244.62        60.55 o
  -7   9  10        218.18        107.16        27.72 o
  -6   9  10        154.24        205.05        56.17 o
  -5   9  10        214.84         60.62        31.10 o
  -4   9  10       2159.91       2527.00       163.28 o
  -3   9  10         86.16         68.62        32.41 o
  -2   9  10         75.06         70.46        28.90 o
  -1   9  10        638.28        584.47        52.10 o
   0   9  10        266.23        117.28        59.61 o
   1   9  10        263.83         99.64        31.35 o
   2   9  10        952.52       1044.81       126.01 o
   3   9  10        938.13       1089.43        89.08 o
   4   9  10        299.75        114.67        32.72 o
   5   9  10         45.37         59.39        35.09 o
   6   9  10        516.66        484.97       118.55 o
   7   9  10        464.34        794.24       111.88 o
   8   9  10          5.66         39.94        30.96 o
   9   9  10         40.91         29.50        37.43 o
  10   9  10         15.98         49.59        35.60 o
  11   9  10         44.83         25.30        29.29 o
  12   9  10         67.01        130.38        48.66 o
 -14  10  10          6.14         -1.31        29.18 o
 -13  10  10        210.00         91.28        51.80 o
 -12  10  10        314.73        426.25        87.11 o
 -11  10  10         18.13        113.31        38.23 o
 -10  10  10        410.41        158.14        52.48 o
  -9  10  10         85.40         94.53        35.09 o
  -8  10  10          1.41          9.47        24.25 o
  -7  10  10        100.56        146.83        39.44 o
  -6  10  10         39.91        214.34        74.78 o
  -5  10  10        470.20        573.74       121.02 o
  -4  10  10         90.48        146.12        51.25 o
  -3  10  10        162.33        103.39        37.92 o
  -2  10  10          0.00         16.87        22.94 o
  -1  10  10        211.70        250.20        69.78 o
   0  10  10         64.59        120.61        35.03 o
   1  10  10        422.46        692.21        82.06 o
   2  10  10         63.74         12.43        13.61 o
   3  10  10         23.57         65.98        47.83 o
   4  10  10         82.23         74.36        22.68 o
   5  10  10        108.26         95.09        40.14 o
   6  10  10          0.73         72.64        37.67 o
   7  10  10         12.49         16.12        27.16 o
   8  10  10          1.19         -6.31        22.70 o
   9  10  10         24.37         56.28        40.08 o
  10  10  10         34.94         -6.01        33.21 o
  11  10  10         44.60        -33.37        53.68 o
 -13  11  10         15.64         47.31        43.20 o
 -12  11  10         47.80        107.55        39.43 o
 -11  11  10         27.69         19.01        40.78 o
 -10  11  10        586.33        426.99        70.22 o
  -9  11  10        116.21        107.44        38.96 o
  -8  11  10          7.70         -0.60        24.16 o
  -7  11  10        219.60        170.29        60.64 o
  -6  11  10        211.98        242.39        65.69 o
  -5  11  10        588.20        543.41       144.93 o
  -4  11  10          8.34         41.06        43.29 o
  -3  11  10        762.66        657.33        99.59 o
  -2  11  10        333.44        277.23        56.26 o
  -1  11  10          1.03        -15.25        15.25 o
   0  11  10         24.03         18.01        16.34 o
   1  11  10         10.67         20.09        36.11 o
   2  11  10       1005.10        945.63       122.97 o
   3  11  10        410.32        242.34        63.21 o
   4  11  10        118.75        110.38        28.48 o
   5  11  10        589.83        451.33        99.57 o
   6  11  10        226.25        176.65        65.33 o
   7  11  10        211.52        181.72        58.38 o
   8  11  10         40.51         91.04        36.49 o
   9  11  10        242.30        222.70        63.13 o
  10  11  10          0.15         23.44        40.12 o
 -12  12  10        213.31        167.89        54.45 o
 -11  12  10         35.44         43.47        35.11 o
 -10  12  10         54.52         93.61        37.00 o
  -9  12  10        238.52        246.67        78.76 o
  -8  12  10         18.08         -8.31        29.57 o
  -7  12  10        503.30        447.69        79.49 o
  -6  12  10         28.10         -3.83        21.38 o
  -5  12  10       1023.60       1106.45       115.18 o
  -4  12  10          4.66         28.90        30.74 o
  -3  12  10        124.42        172.35        55.16 o
  -2  12  10          8.16         23.35        24.81 o
  -1  12  10        169.23         62.38        55.63 o
   0  12  10        511.24        399.08       103.56 o
   1  12  10        437.59        567.14        73.74 o
   2  12  10        374.81        329.53        54.64 o
   3  12  10         28.35         84.56        35.52 o
   4  12  10        253.45        182.32        80.15 o
   5  12  10        790.61        819.84       107.08 o
   6  12  10        416.79        256.29        61.40 o
   7  12  10        381.27        333.97        92.03 o
   8  12  10        397.61        199.26        55.31 o
   9  12  10        554.99        547.97        98.98 o
 -11  13  10        384.93        601.44       108.15 o
 -10  13  10        131.86        255.33        77.25 o
  -9  13  10        388.24        371.09       113.68 o
  -8  13  10        295.57        243.47        54.70 o
  -7  13  10        589.62        463.86        94.26 o
  -6  13  10        473.16        570.45        85.96 o
  -5  13  10          0.85         26.81        20.68 o
  -4  13  10       1421.61       1476.09       166.27 o
  -3  13  10         10.80          9.28        35.26 o
  -2  13  10        425.26        621.24       160.37 o
  -1  13  10          0.50          7.48        18.27 o
   0  13  10        396.37        475.08        98.13 o
   1  13  10          2.97         28.24        23.39 o
   2  13  10        263.32        341.49       134.67 o
   3  13  10        159.31        182.99        58.07 o
   4  13  10        491.10        592.13       140.93 o
   5  13  10        178.65        172.72        77.32 o
   6  13  10        599.00        666.09       100.50 o
   7  13  10        199.37         74.24        46.09 o
   8  13  10        509.53        421.86       116.72 o
  -9  14  10         15.54         45.47        28.79 o
  -8  14  10         98.30         47.63        33.16 o
  -7  14  10        354.05        348.82        69.78 o
  -6  14  10        228.00        125.14        44.97 o
  -5  14  10        429.86        337.80        87.35 o
  -4  14  10        291.67        253.26        63.68 o
  -3  14  10        696.85        677.77       106.71 o
  -2  14  10          5.28          9.62        47.94 o
  -1  14  10         89.20         87.91       133.87 o
   0  14  10          0.50         15.16        41.03 o
   1  14  10        651.50        345.46        76.48 o
   2  14  10          9.99         61.97        22.49 o
   3  14  10         58.78         73.03        31.73 o
   4  14  10         15.42         47.34        17.57 o
   5  14  10        514.17        589.10       159.77 o
   6  14  10          3.55         59.77        47.33 o
  -7  15  10          6.88         55.22        31.09 o
  -6  15  10        153.25         92.20        39.61 o
  -5  15  10         37.48        -18.80        38.49 o
  -4  15  10          6.84         50.28        21.43 o
  -3  15  10         25.88         21.04        18.56 o
  -2  15  10        107.43         44.29        40.50 o
  -1  15  10          0.13         -0.13        63.72 o
   0  15  10        445.26        510.66       102.21 o
   1  15  10         36.80         12.60        37.67 o
   2  15  10        161.52         -7.94        68.81 o
   3  15  10          8.21         -2.56        19.43 o
   4  15  10        193.83        163.24       109.88 o
 -17   1  11          0.45          3.29        19.60 o
 -16   1  11         28.38         41.06        15.40 o
 -15   1  11         58.47         31.83        13.88 o
 -14   1  11        150.57        241.90        32.37 o
 -13   1  11       1425.43       1575.73        81.03 o
 -12   1  11       1125.90       1347.79        79.99 o
 -11   1  11        828.85        877.86        72.32 o
 -10   1  11       1228.19       1462.95        78.36 o
  -9   1  11        547.52        548.70        43.87 o
  -8   1  11        159.89         79.97        22.55 o
  -7   1  11        872.41        923.34        56.49 o
  -6   1  11         29.19         18.51        13.75 o
  -5   1  11       2556.21       2134.07        72.77 o
  -4   1  11         97.50         92.79        20.10 o
  -3   1  11        401.71        367.24        39.17 o
  -2   1  11        130.71        112.29        27.77 o
  -1   1  11       1099.55       1013.88        79.79 o
   0   1  11       5956.82       5771.57       122.06 o
   1   1  11          2.38         27.35        16.12 o
   2   1  11         98.24         86.67        32.32 o
   3   1  11        633.59        584.43        61.40 o
   4   1  11         26.02         42.05        27.58 o
   5   1  11       1154.62       1306.81        97.45 o
   6   1  11         11.39        -12.90        22.91 o
   7   1  11       1319.60       1601.91       110.84 o
   8   1  11        551.25        423.69        63.32 o
   9   1  11         33.35         14.00        28.97 o
  10   1  11         97.03        138.45        46.98 o
  11   1  11        170.96        158.67        54.72 o
  12   1  11          0.35         18.06        31.88 o
  13   1  11         13.55          6.79        34.69 o
  14   1  11         48.36         15.69        46.72 o
 -17   2  11        269.46        214.90        71.25 o
 -16   2  11        716.57        669.31        79.29 o
 -15   2  11          6.90         11.37        11.38 o
 -14   2  11        942.36       1108.07        70.43 o
 -13   2  11        935.35       1047.44        68.32 o
 -12   2  11       6055.81       6156.47       142.56 o
 -11   2  11        869.99       1153.62        61.10 o
 -10   2  11        673.63        619.20        64.44 o
  -9   2  11        847.29       1151.70        68.57 o
  -8   2  11        885.70        853.18        47.81 o
  -7   2  11       6226.42       6136.51       114.47 o
  -6   2  11        303.25        308.48        35.06 o
  -5   2  11       2438.62       2756.12        79.66 o
  -4   2  11        154.96        116.80        22.01 o
  -3   2  11       3021.17       2511.44       116.83 o
  -2   2  11        499.68        499.18        49.29 o
  -1   2  11        846.94       1203.61        70.21 o
   0   2  11        353.28        231.37        31.62 o
   1   2  11        171.59        121.51        28.15 o
   2   2  11        276.37        228.16        37.25 o
   3   2  11         26.12         22.86        19.93 o
   4   2  11       3563.12       3629.86       139.23 o
   5   2  11        222.70        230.69        46.29 o
   6   2  11         31.64        127.49        44.11 o
   7   2  11          1.54         36.56        27.70 o
   8   2  11        889.02        873.52       100.88 o
   9   2  11          2.98         30.83        30.06 o
  10   2  11         17.22         64.92        35.79 o
  11   2  11         63.46        133.21        74.51 o
  12   2  11         66.11         56.67        44.04 o
  13   2  11         40.27         57.31        47.61 o
  14   2  11          3.54         15.93        35.40 o
 -17   3  11         61.55         94.82        40.01 o
 -16   3  11        360.28        152.68        39.68 o
 -15   3  11         11.74         31.47        20.34 o
 -14   3  11        323.06        409.98        64.47 o
 -13   3  11       2055.72       1871.41        81.33 o
 -12   3  11        754.36        734.66        70.14 o
 -11   3  11         71.72         90.70        27.38 o
 -10   3  11       1994.73       2598.74       105.88 o
  -9   3  11          5.75         27.67        11.88 o
  -8   3  11        610.73        504.28        40.71 o
  -7   3  11       3584.12       3616.86        87.20 o
  -6   3  11       5661.91       5776.19       112.90 o
  -5   3  11       5453.35       5277.78       114.56 o
  -4   3  11       1191.48       1195.67        63.38 o
  -3   3  11         26.96         28.97        12.39 o
  -2   3  11       3199.95       3154.33        92.08 o
  -1   3  11        570.30        707.28        55.20 o
   0   3  11         77.63          3.40        16.87 o
   1   3  11        230.93        196.94        34.13 o
   2   3  11         67.13        102.78        33.86 o
   3   3  11       2842.00       3355.31       119.40 o
   4   3  11        180.81        105.89        33.74 o
   5   3  11         99.75         73.44        35.44 o
   6   3  11         63.50         48.06        29.15 o
   7   3  11       3500.38       3984.50       168.28 o
   8   3  11        480.19        457.94        80.41 o
   9   3  11          8.95         51.71        32.46 o
  10   3  11        137.95        236.85        63.69 o
  11   3  11        565.70        684.99       104.67 o
  12   3  11        201.24        166.71        73.13 o
  13   3  11          2.69         22.15        37.53 o
  14   3  11         79.63         74.94        40.28 o
 -17   4  11         95.09         69.23        31.05 o
 -16   4  11        443.42        344.67        56.24 o
 -15   4  11       1357.08       1484.73       139.08 o
 -14   4  11        164.74        145.87        31.09 o
 -13   4  11         88.47         32.61        36.60 o
 -12   4  11          4.18         10.00        12.92 o
 -11   4  11        273.03        184.69        20.58 o
 -10   4  11         44.49         93.79        17.14 o
  -9   4  11        818.70        831.99        52.46 o
  -8   4  11        219.60        256.71        40.71 o
  -7   4  11       1056.92       1274.48        61.87 o
  -6   4  11        688.82        621.94        52.75 o
  -5   4  11       3348.62       3294.45       129.97 o
  -4   4  11         44.54         30.89        17.36 o
  -3   4  11        583.71        400.35        37.18 o
  -2   4  11        664.17        632.21        43.36 o
  -1   4  11        936.92       1231.55        69.92 o
   0   4  11        453.63        486.80        48.14 o
   1   4  11       1312.60       1464.52        93.92 o
   2   4  11         25.96         12.24        16.16 o
   3   4  11        780.27        738.87        61.50 o
   4   4  11       1592.31       2179.92       125.94 o
   5   4  11         34.75          4.20        24.07 o
   6   4  11        543.33        502.20        63.07 o
   7   4  11        252.43        333.09        64.58 o
   8   4  11        644.72        675.14        87.38 o
   9   4  11          1.69         23.18        35.52 o
  10   4  11       1405.18       1552.20       146.20 o
  11   4  11        281.34        148.12        48.96 o
  12   4  11         95.74        119.58        45.12 o
  13   4  11         17.95         18.35        42.41 o
 -16   5  11        192.03        145.22        59.05 o
 -15   5  11        174.86        104.80        36.60 o
 -14   5  11         51.47        122.98        53.09 o
 -13   5  11        315.83        366.77        73.69 o
 -12   5  11       1553.10       1682.88       108.61 o
 -11   5  11       1422.70       1802.99       111.89 o
 -10   5  11        573.85        639.45        41.02 o
  -9   5  11         42.46         27.70        12.74 o
  -8   5  11        267.94        228.26        28.40 o
  -7   5  11          1.60         10.91        21.08 o
  -6   5  11       1799.83       1747.07        65.31 o
  -5   5  11        146.35        253.84        30.75 o
  -4   5  11        217.24        242.27        32.01 o
  -3   5  11          7.31         12.21        15.72 o
  -2   5  11       1827.48       1484.39       126.81 o
  -1   5  11         95.10         73.95        20.43 o
   0   5  11        427.35        479.03        59.73 o
   1   5  11        143.55        201.31        35.00 o
   2   5  11        430.32        576.37        76.18 o
   3   5  11        255.53        356.56        45.66 o
   4   5  11        159.57        109.76        25.82 o
   5   5  11        296.31        239.84        52.18 o
   6   5  11        225.50        144.74        38.81 o
   7   5  11         38.45         51.75        33.52 o
   8   5  11        226.44        167.23        51.91 o
   9   5  11        123.32         69.34        45.11 o
  10   5  11        106.28         80.83        37.63 o
  11   5  11         57.35         75.91        41.26 o
  12   5  11         23.86         24.34        38.46 o
  13   5  11         13.37        -21.05        57.21 o
 -16   6  11          1.73         -2.72        22.29 o
 -15   6  11         43.75         34.05        28.72 o
 -14   6  11        106.56        121.75        37.68 o
 -13   6  11         10.98         22.36        29.66 o
 -12   6  11        418.68        363.32        54.35 o
 -11   6  11       1064.21       1609.45        92.72 o
 -10   6  11         24.00         39.13        14.87 o
  -9   6  11        859.29        884.85        47.97 o
  -8   6  11          9.65         56.58        13.78 o
  -7   6  11        217.10        218.69        26.74 o
  -6   6  11          3.51         32.01        18.39 o
  -5   6  11        288.52        176.71        23.02 o
  -4   6  11         23.36          3.07        11.97 o
  -3   6  11         87.64         57.07        15.82 o
  -2   6  11        244.52        344.14        34.81 o
  -1   6  11          5.28         33.08        17.48 o
   0   6  11          1.14          2.79        12.89 o
   1   6  11         90.08        104.74        29.08 o
   2   6  11         69.29         78.25        21.46 o
   3   6  11        294.74        280.01        42.36 o
   4   6  11       1558.33       1619.39       132.42 o
   5   6  11        362.46        350.45        62.97 o
   6   6  11        287.49        401.88        66.78 o
   7   6  11          9.43        -23.08        23.08 o
   8   6  11        105.67         37.44        31.51 o
   9   6  11        262.07        259.05        88.14 o
  10   6  11        637.01        769.95        93.94 o
  11   6  11         33.30         64.34        43.44 o
  12   6  11         34.15         32.08        36.38 o
  13   6  11         18.07         23.48        30.03 o
 -16   7  11         13.61         21.29        27.08 o
 -15   7  11        189.21        216.09        60.02 o
 -14   7  11        194.39        168.12        38.55 o
 -13   7  11        543.60        480.49        61.15 o
 -12   7  11        471.74        262.67        79.05 o
 -11   7  11         23.64         33.99        22.75 o
 -10   7  11          2.68          5.44        14.47 o
  -9   7  11          4.37         41.50        19.17 o
  -8   7  11         30.57         41.37        12.54 o
  -7   7  11        656.03        627.01        61.22 o
  -6   7  11        188.98        249.20        41.47 o
  -5   7  11         35.41        105.57        26.35 o
  -4   7  11        884.33        667.13        90.57 o
  -3   7  11        360.26        405.35        49.75 o
  -2   7  11        935.48       1418.96       103.28 o
  -1   7  11        126.50         40.35        20.54 o
   0   7  11       2572.34       2972.42       129.69 o
   1   7  11       1065.26       1242.71       131.60 o
   2   7  11        285.41        300.84        52.87 o
   3   7  11        318.79        294.45        45.20 o
   4   7  11        196.63         90.88        25.24 o
   5   7  11         42.27         43.24        29.34 o
   6   7  11        523.37        897.22       107.16 o
   7   7  11        635.62        618.20        95.51 o
   8   7  11        444.85        618.39        84.07 o
   9   7  11         22.85         46.98        32.09 o
  10   7  11        328.33        313.51        69.18 o
  11   7  11        537.21        376.46        81.60 o
  12   7  11          0.80        101.46        44.23 o
 -15   8  11         15.31         68.60        24.52 o
 -14   8  11        146.04         85.58        45.97 o
 -13   8  11          0.95         51.42        37.29 o
 -12   8  11        110.85         -5.83        26.35 o
 -11   8  11         65.49        121.70        56.06 o
 -10   8  11          2.95          3.83        27.24 o
  -9   8  11        139.17        125.89        29.33 o
  -8   8  11        126.88        119.06        20.67 o
  -7   8  11        484.78        591.10        67.90 o
  -6   8  11          8.76         11.82        38.06 o
  -5   8  11       1759.81       1874.33       155.09 o
  -4   8  11        256.39        182.24        47.17 o
  -3   8  11         98.49        114.92        48.32 o
  -2   8  11        106.16        318.98        66.37 o
  -1   8  11        264.60        168.76        36.01 o
   0   8  11         65.02         13.78        17.14 o
   1   8  11         11.90         88.80        27.52 o
   2   8  11         19.24          6.90        23.26 o
   3   8  11         22.19         94.92        32.75 o
   4   8  11       1401.60       1507.87       104.60 o
   5   8  11        273.71        211.23       105.32 o
   6   8  11         56.59         19.53        29.45 o
   7   8  11         80.24        154.68        52.22 o
   8   8  11        164.74        136.84        43.55 o
   9   8  11          0.04         49.01        31.02 o
  10   8  11        145.03         79.87        47.88 o
  11   8  11         10.18        -17.34        35.01 o
  12   8  11         84.93         51.42        39.66 o
 -14   9  11        100.46        146.80        61.05 o
 -13   9  11         88.96         75.02        54.83 o
 -12   9  11        561.88        675.52       104.79 o
 -11   9  11        572.33        523.04        90.77 o
 -10   9  11        732.55        657.30       106.24 o
  -9   9  11        224.56        188.39        38.75 o
  -8   9  11        157.43        167.41        32.58 o
  -7   9  11         61.18         58.03        36.11 o
  -6   9  11       1566.32       1464.51       142.30 o
  -5   9  11          0.89         14.81        25.98 o
  -4   9  11        148.25        303.43        70.03 o
  -3   9  11         42.72         29.24        35.62 o
  -2   9  11       1636.68       1337.04       163.48 o
  -1   9  11        365.38        458.06        47.66 o
   0   9  11        115.48        181.07        39.97 o
   1   9  11         41.06         67.59        23.11 o
   2   9  11       1674.58       1816.78       116.70 o
   3   9  11       1607.03       1645.41       120.62 o
   4   9  11        104.59         75.09        27.06 o
   5   9  11        502.46        566.82       108.82 o
   6   9  11          1.59        -15.07        29.79 o
   7   9  11        120.99         77.05        37.21 o
   8   9  11        107.26         83.70        47.75 o
   9   9  11        328.08        408.62        79.64 o
  10   9  11        237.64        219.66        61.04 o
  11   9  11        642.46        693.66       174.87 o
 -14  10  11        304.44        272.91        76.89 o
 -13  10  11         41.30        110.08        73.66 o
 -12  10  11         33.06         84.10        44.27 o
 -11  10  11       1878.37       2099.19       188.85 o
 -10  10  11        267.35        234.21        55.01 o
  -9  10  11        567.12        586.12        83.97 o
  -8  10  11        705.43        885.65       108.20 o
  -7  10  11        144.22        429.02        77.66 o
  -6  10  11        289.11        301.56        64.87 o
  -5  10  11       1849.95       2309.60       219.59 o
  -4  10  11          0.36         28.55        36.16 o
  -3  10  11        777.57        643.44        93.39 o
  -2  10  11         35.43         57.36        61.97 o
  -1  10  11        255.17        351.68        73.33 o
   0  10  11        252.16        231.87        76.04 o
   1  10  11          3.94         38.23        20.19 o
   2  10  11         90.49         95.82        33.52 o
   3  10  11        182.07        199.87        46.29 o
   4  10  11          6.07         16.15        21.67 o
   5  10  11        209.74        224.82        54.60 o
   6  10  11        168.55        286.63        67.54 o
   7  10  11         18.26         56.37        40.38 o
   8  10  11          4.34         11.80        28.54 o
   9  10  11         51.76        142.72        44.30 o
  10  10  11        100.43        197.91        67.34 o
 -13  11  11        239.16        311.69       129.74 o
 -12  11  11       1785.10       1667.96       176.53 o
 -11  11  11         82.08         23.11        40.28 o
 -10  11  11         89.30         50.77        47.99 o
  -9  11  11         40.83         34.36        26.65 o
  -8  11  11          8.57         16.10        19.78 o
  -7  11  11         69.91        119.89        56.75 o
  -6  11  11        543.49        328.69        79.82 o
  -5  11  11         70.10         54.34        36.32 o
  -4  11  11          1.77        105.75        65.38 o
  -3  11  11        141.99        123.62        64.45 o
  -2  11  11         14.36         43.62        21.87 o
  -1  11  11        199.15        126.15        46.85 o
   0  11  11        477.94        317.32        71.28 o
   1  11  11        174.88        145.57        46.46 o
   2  11  11       1121.11       1101.93       182.54 o
   3  11  11        160.31        156.09        39.86 o
   4  11  11        219.69        205.16        43.50 o
   5  11  11        169.14        171.68        52.44 o
   6  11  11         53.84         25.59        31.59 o
   7  11  11        114.94         95.97        41.12 o
   8  11  11          2.13         30.89        32.16 o
   9  11  11        428.16        373.48        89.43 o
 -11  12  11        397.99        297.88       120.15 o
 -10  12  11         37.29         80.05        32.82 o
  -9  12  11        277.48        349.66        71.10 o
  -8  12  11          3.89         60.67        34.17 o
  -7  12  11          4.94         26.68        24.74 o
  -6  12  11        241.41        259.66        52.86 o
  -5  12  11        722.99        608.22       119.56 o
  -4  12  11        216.90        184.26        46.56 o
  -3  12  11         48.52         51.30        41.97 o
  -2  12  11        449.38        539.90        91.35 o
  -1  12  11          8.10         41.89        69.02 o
   0  12  11          7.18         40.09        30.96 o
   1  12  11         71.94         97.64        33.88 o
   2  12  11         17.24         11.65        18.97 o
   3  12  11        409.42        241.72       109.57 o
   4  12  11          0.31         19.92        15.64 o
   5  12  11        150.55        181.12        54.96 o
   6  12  11         46.01         34.36        32.63 o
   7  12  11          7.26         30.81        30.68 o
   8  12  11         10.46         50.68        48.01 o
 -10  13  11          0.46         28.18        29.30 o
  -9  13  11          0.33        -20.19        20.19 o
  -8  13  11          4.85         82.30        35.70 o
  -7  13  11         69.92        181.90        62.27 o
  -6  13  11        118.62         66.13        34.38 o
  -5  13  11         45.12        -19.24        25.35 o
  -4  13  11         18.39        -27.07        35.14 o
  -3  13  11        150.61        202.30        62.76 o
  -2  13  11         49.26        -11.32        56.86 o
  -1  13  11          0.08        -14.43        31.29 o
   0  13  11          5.67         41.08        64.67 o
   1  13  11        111.96         78.13        44.25 o
   2  13  11         48.72         15.03        19.24 o
   3  13  11         12.78         24.95        57.68 o
   4  13  11         51.47         65.77        33.93 o
   5  13  11         68.42         82.33        49.92 o
   6  13  11         57.48         35.20        40.51 o
  -8  14  11        477.85        327.80        68.64 o
  -7  14  11         16.81         41.57        42.16 o
  -6  14  11          0.25         27.29        26.40 o
  -5  14  11         97.98         92.41        40.50 o
  -4  14  11         10.67         -1.99        29.39 o
  -3  14  11         27.05         73.02        36.92 o
  -2  14  11          8.63         29.75        22.47 o
  -1  14  11         36.74         57.03        57.48 o
   0  14  11        118.85         58.38        25.37 o
   1  14  11         66.62         62.23        53.86 o
   2  14  11          3.82          3.82        21.41 o
   3  14  11         38.24        -11.52        35.39 o
   4  14  11        114.85         50.83        19.56 o
   5  14  11          4.24         50.90        90.80 o
  -5  15  11          6.79         37.73        29.29 o
  -4  15  11          2.71         17.37        24.64 o
  -3  15  11          1.10        -22.52        29.44 o
  -2  15  11        194.32        276.80       127.40 o
  -1  15  11        159.70        132.37        51.12 o
   0  15  11          0.71          4.63        36.15 o
   1  15  11          6.29         36.66        35.73 o
   2  15  11         19.73         51.51        67.92 o
 -17   0  12          2.40         -0.91        38.88 o
 -16   0  12        410.72        368.66        58.21 o
 -15   0  12       2292.53       2097.41       133.76 o
 -14   0  12        638.67        919.50        97.89 o
 -13   0  12        495.14        533.97        75.95 o
 -12   0  12          9.61         38.26        35.61 o
 -11   0  12         18.18         20.29        54.09 o
 -10   0  12       2615.10       2711.74       173.00 o
  -9   0  12      12125.58      11719.85       357.38 o
  -8   0  12        430.21        452.32        63.93 o
  -7   0  12         10.93         88.87        30.17 o
  -6   0  12        411.32        560.07        59.18 o
  -5   0  12       3352.34       3276.83       141.42 o
  -4   0  12       8544.41       7835.89       227.97 o
  -3   0  12        560.81        528.05        70.08 o
  -2   0  12         55.03         98.98        29.25 o
  -1   0  12       1355.03       1262.73       100.96 o
   0   0  12      16230.55      17479.55       349.28 o
   1   0  12        267.76        360.95        55.35 o
   2   0  12        196.23        305.28        84.91 o
   3   0  12        115.12         88.64        68.81 o
   4   0  12        250.30        252.43        67.83 o
   5   0  12       1867.16       1982.57       176.07 o
   6   0  12        199.79        160.06        61.97 o
   7   0  12         53.59        102.32        55.27 o
   8   0  12        418.88        351.38        79.25 o
   9   0  12         75.06        -41.26        41.26 o
  10   0  12        184.02        246.58        87.28 o
  11   0  12        154.29        179.88        93.37 o
  12   0  12       2127.23       1585.26       218.59 o
  13   0  12        655.13        995.79       188.49 o
 -17   1  12          2.03         13.22        18.29 o
 -16   1  12        258.96        291.21        40.21 o
 -15   1  12         77.72         28.84        12.55 o
 -14   1  12        429.34        535.31        53.09 o
 -13   1  12        929.99       1294.55        81.58 o
 -12   1  12       3782.88       3885.15       115.30 o
 -11   1  12         44.21         32.93        15.16 o
 -10   1  12       4482.40       5027.95       158.92 o
  -9   1  12       1386.54       1624.09        87.87 o
  -8   1  12          1.44         23.38        15.42 o
  -7   1  12       1265.36       1112.47        63.61 o
  -6   1  12       4731.99       4641.71       123.50 o
  -5   1  12       2281.52       2230.12        78.73 o
  -4   1  12        502.04        400.78        43.20 o
  -3   1  12         21.32         57.50        20.20 o
  -2   1  12       3333.93       3387.95        96.81 o
  -1   1  12       5183.14       5331.97       121.48 o
   0   1  12       1247.11       1117.43        68.90 o
   1   1  12         10.63         24.01        18.01 o
   2   1  12        266.20        287.38        54.99 o
   3   1  12          3.98          7.85        22.90 o
   4   1  12        107.32        203.25        44.31 o
   5   1  12        103.23        106.88        35.07 o
   6   1  12         74.57         25.52        29.78 o
   7   1  12       1297.00       1623.21       121.56 o
   8   1  12         14.44         57.38        31.97 o
   9   1  12        598.62        219.28        56.18 o
  10   1  12          1.64        -21.69        34.52 o
  11   1  12        398.69        559.81        91.43 o
  12   1  12         37.28         43.20        36.68 o
  13   1  12        717.90        675.85       105.53 o
 -17   2  12        132.48        126.01        35.14 o
 -16   2  12          4.46         -7.46        47.33 o
 -15   2  12        764.12        798.95        65.14 o
 -14   2  12        959.72       1156.54       104.83 o
 -13   2  12          7.88          6.88        17.91 o
 -12   2  12         96.45        109.87        24.10 o
 -11   2  12        849.45       1276.76        89.19 o
 -10   2  12        108.37         73.40        37.86 o
  -9   2  12       1493.96       1353.62        79.99 o
  -8   2  12        708.27        777.54        58.97 o
  -7   2  12        144.23        196.71        25.87 o
  -6   2  12        911.97       1031.17        63.01 o
  -5   2  12        608.03        660.72        49.38 o
  -4   2  12       1393.63       1353.19        59.73 o
  -3   2  12        604.77        546.83        51.37 o
  -2   2  12        496.77        400.70        38.51 o
  -1   2  12        161.20        204.41        33.25 o
   0   2  12         71.62        121.75        23.91 o
   1   2  12        119.03         23.26        16.20 o
   2   2  12          1.48         32.53        16.13 o
   3   2  12        208.61        290.88        49.35 o
   4   2  12         55.49         71.75        35.30 o
   5   2  12         40.56         79.26        32.60 o
   6   2  12        807.57        632.11        76.36 o
   7   2  12        349.11        399.96        59.73 o
   8   2  12        707.98        643.74        77.38 o
   9   2  12        160.48        177.25        47.97 o
  10   2  12          4.02          6.50        35.04 o
  11   2  12          4.74        -14.51        31.65 o
  12   2  12        113.68         61.86        46.90 o
  13   2  12         11.36         44.85        36.24 o
 -17   3  12          8.66         31.07        21.47 o
 -16   3  12        632.57        547.50        73.32 o
 -15   3  12         15.62         16.52        22.08 o
 -14   3  12         63.09         93.90        37.75 o
 -13   3  12        114.09        186.27        34.23 o
 -12   3  12        648.63       1059.81        94.48 o
 -11   3  12         94.40        110.29        22.90 o
 -10   3  12         83.85         18.04        29.30 o
  -9   3  12        201.06        322.26        41.62 o
  -8   3  12        344.88        287.97        41.75 o
  -7   3  12         92.42         45.39        14.02 o
  -6   3  12        145.74        113.74        28.54 o
  -5   3  12        193.82        229.78        29.35 o
  -4   3  12          4.31         29.58        21.69 o
  -3   3  12        117.92         95.35        19.44 o
  -2   3  12          4.22          3.22        13.73 o
  -1   3  12        713.48        589.43        51.26 o
   0   3  12         29.49         20.96        18.54 o
   1   3  12       1180.70       1378.14        84.28 o
   2   3  12         87.77         92.60        28.34 o
   3   3  12        256.99        240.29        41.86 o
   4   3  12          9.27         21.60        26.95 o
   5   3  12        321.07        494.67        65.87 o
   6   3  12         28.31         75.11        35.73 o
   7   3  12        439.95        476.50        67.47 o
   8   3  12        228.69        301.36        61.25 o
   9   3  12         34.82         41.31        35.76 o
  10   3  12         23.22        105.93        45.19 o
  11   3  12          6.35        -20.60        31.21 o
  12   3  12         11.82         57.82        43.42 o
  13   3  12          1.73        -10.81        26.42 o
 -16   4  12        168.19        152.54        38.98 o
 -15   4  12        192.14        103.21        34.51 o
 -14   4  12          4.86         40.15        27.39 o
 -13   4  12        825.59       1086.49       153.23 o
 -12   4  12         19.80         19.40         7.72 o
 -11   4  12         45.09         25.99        10.24 o
 -10   4  12        255.83        340.21        52.41 o
  -9   4  12       2004.91       2299.12        83.23 o
  -8   4  12        605.92        643.09        51.82 o
  -7   4  12        781.34        697.18        54.23 o
  -6   4  12          7.18         12.70        13.64 o
  -5   4  12        448.02        552.14        55.69 o
  -4   4  12       2086.20       2515.01        96.18 o
  -3   4  12        495.31        526.25        51.01 o
  -2   4  12        249.11        366.06        43.80 o
  -1   4  12         85.62        130.30        27.50 o
   0   4  12       1083.25       1374.17        86.35 o
   1   4  12          6.60         43.47        18.38 o
   2   4  12        218.63        176.09        35.97 o
   3   4  12       1352.18       1264.11        84.10 o
   4   4  12        303.76        232.74        46.66 o
   5   4  12       1705.44       1591.10       114.72 o
   6   4  12        653.93        670.83        75.90 o
   7   4  12         92.93        142.36        72.57 o
   8   4  12        644.68        549.66        79.21 o
   9   4  12        300.24        129.55        46.12 o
  10   4  12         31.20         70.52        44.17 o
  11   4  12         29.14         30.05        52.44 o
  12   4  12        569.26        356.61        80.45 o
 -16   5  12         76.65          3.93        40.99 o
 -15   5  12          5.14         -6.76        17.60 o
 -14   5  12        730.13        787.84        97.63 o
 -13   5  12        546.88        483.87        68.25 o
 -12   5  12        304.05        399.08        59.68 o
 -11   5  12          5.06         12.52         8.14 o
 -10   5  12       1778.07       1446.97        67.95 o
  -9   5  12        722.17        691.93        61.12 o
  -8   5  12         15.35         33.19        18.91 o
  -7   5  12         27.65         42.01        19.93 o
  -6   5  12       3076.59       3360.94       118.68 o
  -5   5  12       1618.48       1534.89        77.69 o
  -4   5  12         56.87         10.76        16.08 o
  -3   5  12        534.52        336.28        49.06 o
  -2   5  12        239.91        322.04        50.63 o
  -1   5  12        753.62       1132.05        84.87 o
   0   5  12         44.60         19.33        15.70 o
   1   5  12        112.47        207.75        38.41 o
   2   5  12          2.11          4.51        16.41 o
   3   5  12         45.28         -5.81        19.01 o
   4   5  12        881.55       1111.84        94.02 o
   5   5  12        861.87       1391.34       107.07 o
   6   5  12        446.29        613.79        75.47 o
   7   5  12         27.88         11.85        29.54 o
   8   5  12          9.19         58.14        33.61 o
   9   5  12        309.82        435.96        75.48 o
  10   5  12        194.41        211.01        72.83 o
  11   5  12         97.12        106.94        46.04 o
  12   5  12          1.56         38.32        40.66 o
 -16   6  12         34.10         12.95        26.35 o
 -15   6  12        553.78        476.62        87.37 o
 -14   6  12        281.26        184.05        51.30 o
 -13   6  12       1643.96       1755.37       167.09 o
 -12   6  12        325.58        369.07        73.69 o
 -11   6  12       1067.15       1216.77       111.39 o
 -10   6  12        333.76        348.01        36.01 o
  -9   6  12       1679.75       1764.71        92.89 o
  -8   6  12       1052.57       1204.33        75.48 o
  -7   6  12        194.83        283.19        41.78 o
  -6   6  12        587.73        542.01        57.99 o
  -5   6  12        754.23        803.81        70.53 o
  -4   6  12       3415.60       3555.32       125.26 o
  -3   6  12         59.90         23.18        44.93 o
  -2   6  12        230.46        168.19        33.17 o
  -1   6  12         38.14         10.74        18.40 o
   0   6  12        785.93        906.94        83.65 o
   1   6  12        186.30        436.77        55.91 o
   2   6  12        446.22        330.58        82.07 o
   3   6  12       1418.58       1727.22       104.59 o
   4   6  12       1485.14       1929.44       112.85 o
   5   6  12       1645.73       1980.07       146.31 o
   6   6  12         10.78         77.02        40.07 o
   7   6  12         40.20        111.78        38.20 o
   8   6  12       1930.36       2110.52       155.55 o
   9   6  12        167.11        122.36        53.14 o
  10   6  12          4.20         62.84        37.62 o
  11   6  12          4.53         -2.30        33.48 o
  12   6  12        478.00        478.24       109.69 o
 -15   7  12         39.63         28.46        26.84 o
 -14   7  12        924.14        968.88        95.20 o
 -13   7  12         61.11         23.18        27.00 o
 -12   7  12        435.99        467.62        76.61 o
 -11   7  12        108.13        117.06        50.28 o
 -10   7  12        681.32        899.63        72.54 o
  -9   7  12        753.44        835.95        59.97 o
  -8   7  12       1076.29        991.49        86.18 o
  -7   7  12        611.55        796.66        70.28 o
  -6   7  12       1572.37       1697.15       138.09 o
  -5   7  12        894.24        993.08        83.29 o
  -4   7  12        724.15        943.25        96.36 o
  -3   7  12         73.65         39.72        35.25 o
  -2   7  12        243.14        200.68        40.07 o
  -1   7  12       3519.47       3668.68       144.30 o
   0   7  12        289.31        182.94        39.41 o
   1   7  12       3039.53       2895.39       137.59 o
   2   7  12        109.39         46.80        43.61 o
   3   7  12        795.59        882.99        82.06 o
   4   7  12         30.12         56.04        23.30 o
   5   7  12        354.10        526.78        82.95 o
   6   7  12         96.31        129.03        41.62 o
   7   7  12        818.56        688.18       118.82 o
   8   7  12         12.72         12.85        33.05 o
   9   7  12       1188.27       1520.30       146.72 o
  10   7  12        114.70         65.73        45.20 o
  11   7  12        434.16        530.19       108.16 o
 -14   8  12          0.33        -14.31        36.11 o
 -13   8  12         16.80         67.61        30.39 o
 -12   8  12        220.23        298.11        56.26 o
 -11   8  12        294.36        211.73        68.08 o
 -10   8  12         69.27        182.33        48.43 o
  -9   8  12         62.19         41.49        17.30 o
  -8   8  12       1987.96       1916.99       134.22 o
  -7   8  12        244.28        358.24        64.90 o
  -6   8  12        949.29       1185.65       127.90 o
  -5   8  12        472.48        461.00        69.15 o
  -4   8  12        361.16        310.83        59.57 o
  -3   8  12        158.89         46.06        28.95 o
  -2   8  12       1229.72       1324.34       233.71 o
  -1   8  12        758.56        835.02        88.49 o
   0   8  12        451.60        459.24        61.85 o
   1   8  12         29.70         65.31        25.93 o
   2   8  12        567.96        468.02        59.64 o
   3   8  12        147.71        173.25        39.84 o
   4   8  12       2374.04       2922.62       155.17 o
   5   8  12        167.91        133.43        47.35 o
   6   8  12       1231.65        934.78       131.69 o
   7   8  12         36.26          8.65        31.09 o
   8   8  12         80.80         40.41        43.60 o
   9   8  12        197.31        195.60        55.70 o
  10   8  12        666.37        825.22       130.23 o
  11   8  12         16.26          1.70        39.27 o
 -14   9  12         30.35         55.27        41.63 o
 -13   9  12        167.66         56.13        91.16 o
 -12   9  12        567.45        495.34       126.30 o
 -11   9  12        746.67        501.69       101.99 o
 -10   9  12        389.90        297.14        66.88 o
  -9   9  12         42.10         56.38        20.75 o
  -8   9  12        112.50         77.80        42.93 o
  -7   9  12        347.22        540.89       159.36 o
  -6   9  12        781.00        555.28        89.74 o
  -5   9  12          1.34         -8.09        37.09 o
  -4   9  12         47.14         52.59        25.51 o
  -3   9  12          0.85         45.08        23.53 o
  -2   9  12        308.00        131.21        53.35 o
  -1   9  12        365.87        497.65        74.11 o
   0   9  12         21.72         22.29        25.22 o
   1   9  12        612.66        832.43        79.76 o
   2   9  12          1.31         32.70        18.12 o
   3   9  12        704.72        913.06        93.15 o
   4   9  12        104.62         84.29        25.23 o
   5   9  12        638.76        767.64       105.80 o
   6   9  12         35.75         93.33        33.49 o
   7   9  12        625.37        703.91        98.59 o
   8   9  12        342.03        116.14        85.08 o
   9   9  12         52.54         15.74        42.67 o
  10   9  12         15.31          5.50        37.88 o
 -13  10  12         72.21         70.81        85.31 o
 -12  10  12        111.09        102.37        42.46 o
 -11  10  12        325.77        360.78        72.27 o
 -10  10  12         10.25         64.51        35.40 o
  -9  10  12         51.77         52.13        32.75 o
  -8  10  12        172.71        148.72        95.66 o
  -7  10  12        106.00        121.55        46.22 o
  -6  10  12        107.16         40.80        39.04 o
  -5  10  12         39.58        103.53        35.88 o
  -4  10  12          0.15         19.74        29.12 o
  -3  10  12         54.34         35.72        68.32 o
  -2  10  12        272.44        159.97        52.54 o
  -1  10  12         46.79        215.00        50.89 o
   0  10  12         19.70         17.12        23.88 o
   1  10  12        145.32         51.68        21.54 o
   2  10  12       1042.40        746.31       120.27 o
   3  10  12         82.13        126.24        48.91 o
   4  10  12        139.39         91.24        38.30 o
   5  10  12        227.91        160.47        66.11 o
   6  10  12        871.70       1064.34       142.49 o
   7  10  12        199.01        204.36        58.42 o
   8  10  12        192.08         83.79        41.62 o
   9  10  12         25.70         38.49        40.02 o
 -12  11  12         83.66         21.45        30.24 o
 -11  11  12          4.54         -2.08        29.88 o
 -10  11  12        477.82        509.32        92.85 o
  -9  11  12        675.50        773.49       101.30 o
  -8  11  12          0.20         45.40        38.35 o
  -7  11  12         11.53        -21.02        25.86 o
  -6  11  12        219.44        218.70        57.14 o
  -5  11  12        119.92         81.85        69.78 o
  -4  11  12        185.06         54.22        43.92 o
  -3  11  12        236.97        142.45        45.35 o
  -2  11  12        245.78        247.85        75.15 o
  -1  11  12        295.14        200.06        81.49 o
   0  11  12          0.19          6.76        35.86 o
   1  11  12         62.00        130.79        57.94 o
   2  11  12        286.08        321.49        64.98 o
   3  11  12          6.10         31.20        51.99 o
   4  11  12         92.46         71.50        40.86 o
   5  11  12        112.23        140.64        52.88 o
   6  11  12         41.63         18.44        34.63 o
   7  11  12        156.68        116.64        54.60 o
   8  11  12          2.16         63.64        44.01 o
 -10  12  12         16.00         69.08        35.77 o
  -9  12  12         16.47        -14.40        31.19 o
  -8  12  12        912.95        732.70       137.21 o
  -7  12  12        466.41        573.44        97.50 o
  -6  12  12       1122.58       1209.99       143.19 o
  -5  12  12        269.03        328.37        95.28 o
  -4  12  12         37.01         70.50        39.96 o
  -3  12  12        111.82        123.03        35.83 o
  -2  12  12         99.65         48.84        96.78 o
  -1  12  12        689.14        585.49       113.81 o
   0  12  12        254.48        209.22       172.83 o
   1  12  12        228.04        131.68        88.41 o
   2  12  12         37.28        114.30        35.91 o
   3  12  12         79.52         86.92        61.00 o
   4  12  12       1008.50       1097.99       118.34 o
   5  12  12        265.77        114.39        61.35 o
   6  12  12         85.20        117.79        59.66 o
   7  12  12          9.71        155.20        60.67 o
  -9  13  12        560.64        547.47       101.11 o
  -8  13  12        328.61        288.46        60.99 o
  -7  13  12         39.16         11.90        27.90 o
  -6  13  12         19.70         54.11        31.11 o
  -5  13  12        485.83        531.88       108.51 o
  -4  13  12         45.04         11.27        61.09 o
  -3  13  12        217.98        155.57        49.81 o
  -2  13  12         23.84         10.11        43.82 o
  -1  13  12        321.55        381.36        94.67 o
   0  13  12         36.45         68.46        29.00 o
   1  13  12        169.70        140.42        63.36 o
   2  13  12          0.03         20.99        45.67 o
   3  13  12        302.88        466.83        85.87 o
   4  13  12          7.29         32.52        25.38 o
   5  13  12        709.63        543.35       106.28 o
  -6  14  12        533.72        529.41        98.92 o
  -5  14  12         14.65         63.84        40.40 o
  -4  14  12          3.88         84.80        62.09 o
  -3  14  12         14.79         12.16        28.37 o
  -2  14  12       1032.24       1208.47       168.08 o
  -1  14  12          3.29        -17.56        33.32 o
   0  14  12         94.65        119.15        83.07 o
   1  14  12          0.14         -6.40        60.48 o
   2  14  12        496.60        510.88       132.37 o
   3  14  12         14.85         95.40        75.53 o
 -16   1  13        126.78        104.35        21.92 o
 -15   1  13         17.47         65.00        16.24 o
 -14   1  13       1640.69       1857.06        95.81 o
 -13   1  13        633.67        602.83        58.27 o
 -12   1  13        323.90        241.94        33.99 o
 -11   1  13       1298.42       1368.11       141.03 o
 -10   1  13        103.76         61.28        22.50 o
  -9   1  13       1362.29       1738.80       146.40 o
  -8   1  13        105.83        112.93        31.56 o
  -7   1  13         32.35         26.38        21.61 o
  -6   1  13        604.78        708.40        59.85 o
  -5   1  13        372.67        321.19        40.40 o
  -4   1  13        460.62        568.82        53.75 o
  -3   1  13          8.50         -3.97        16.25 o
  -2   1  13       1645.92       1573.75        86.89 o
  -1   1  13        132.74        167.17        30.89 o
   0   1  13        104.66        186.93        30.30 o
   1   1  13       2719.29       2896.05       109.20 o
   2   1  13        222.79        216.14        36.91 o
   3   1  13        287.40        270.23        46.29 o
   4   1  13         29.55         31.09        26.87 o
   5   1  13          3.99         77.72        31.97 o
   6   1  13        891.28        701.12        77.07 o
   7   1  13        131.05         75.47        35.04 o
   8   1  13          1.34         34.17        36.02 o
   9   1  13        132.58        154.43        51.20 o
  10   1  13        267.21        132.67        58.97 o
  11   1  13          6.12          4.67        30.61 o
  12   1  13          0.69         48.48        46.03 o
 -16   2  13        161.43        318.77        54.07 o
 -15   2  13        353.04        160.07        33.35 o
 -14   2  13         40.53         56.04        23.98 o
 -13   2  13        520.54        547.86        54.43 o
 -12   2  13       3330.26       3528.99       114.89 o
 -11   2  13          5.24        -11.03        13.20 o
 -10   2  13         11.17         19.65        16.51 o
  -9   2  13          1.24         11.07        19.91 o
  -8   2  13       4868.54       4977.57       162.93 o
  -7   2  13       1453.58       1558.45        94.33 o
  -6   2  13        376.47        436.43        46.11 o
  -5   2  13       3069.31       3362.75       106.67 o
  -4   2  13        471.98        425.41        52.70 o
  -3   2  13          6.55         -1.20        14.90 o
  -2   2  13        422.76        349.50        39.29 o
  -1   2  13         28.30        110.84        24.37 o
   0   2  13       4590.72       5063.31       127.11 o
   1   2  13        805.37        713.95        61.86 o
   2   2  13        263.18        230.88        52.02 o
   3   2  13        799.66        710.34        68.93 o
   4   2  13        846.08       1031.87        90.68 o
   5   2  13        605.13        656.10       113.41 o
   6   2  13        431.24        359.08        59.83 o
   7   2  13       2676.42       2618.11       177.55 o
   8   2  13       1906.44       1852.73       136.51 o
   9   2  13        464.13        566.13        85.31 o
  10   2  13        226.27        192.59        57.85 o
  11   2  13        196.66        159.39        54.18 o
  12   2  13        177.50        145.51        52.88 o
 -16   3  13         28.22         28.04        24.03 o
 -15   3  13        769.20        546.94        91.96 o
 -14   3  13        362.73        285.82        37.43 o
 -13   3  13       1187.12       1055.29        78.12 o
 -12   3  13        120.33        103.59        21.98 o
 -11   3  13       2879.13       2916.56       149.97 o
 -10   3  13        440.93        475.28        69.29 o
  -9   3  13       1573.96       1785.57       102.93 o
  -8   3  13        549.50        519.37        56.44 o
  -7   3  13        765.66        882.86        76.64 o
  -6   3  13         21.56          0.23        17.96 o
  -5   3  13       1498.72       1476.68        95.45 o
  -4   3  13        267.97        248.28        38.04 o
  -3   3  13         25.83         37.35        14.07 o
  -2   3  13        102.16         56.65        27.24 o
  -1   3  13        545.14        728.01        61.78 o
   0   3  13       1316.91       1474.45        87.20 o
   1   3  13       3392.87       3626.86       128.76 o
   2   3  13        328.15        206.48        38.77 o
   3   3  13         11.85         23.83        23.61 o
   4   3  13        547.50        724.18        75.08 o
   5   3  13        136.55        104.54        35.37 o
   6   3  13       2339.81       2255.87       136.33 o
   7   3  13        171.37        100.75        47.48 o
   8   3  13        664.28        571.12        83.84 o
   9   3  13        560.41        512.74        80.67 o
  10   3  13       1388.79       1506.63       168.33 o
  11   3  13        120.85        128.91        50.00 o
  12   3  13         26.10         59.03        50.67 o
 -16   4  13        781.98        769.85        92.53 o
 -15   4  13         56.48         58.36        41.97 o
 -14   4  13        257.50        210.13        53.68 o
 -13   4  13        368.23        500.11        72.37 o
 -12   4  13        769.80        851.98        71.57 o
 -11   4  13        376.78        253.78        51.07 o
 -10   4  13        288.24        400.20        67.34 o
  -9   4  13        443.59        686.19       116.65 o
  -8   4  13       3183.59       3090.60       116.65 o
  -7   4  13          8.62         29.34        23.69 o
  -6   4  13        567.56        578.27        60.97 o
  -5   4  13        653.79        609.38        63.26 o
  -4   4  13       2056.36       2393.56       103.49 o
  -3   4  13         63.09         74.43        20.93 o
  -2   4  13        248.93        367.59        73.40 o
  -1   4  13         26.49         23.64        19.23 o
   0   4  13       1092.58       1603.12       102.16 o
   1   4  13        122.40        117.14        31.31 o
   2   4  13        211.43        116.25        33.30 o
   3   4  13         33.10         32.57        20.14 o
   4   4  13        222.11        131.87        41.38 o
   5   4  13        510.72        516.38        70.72 o
   6   4  13         35.38         31.33        30.95 o
   7   4  13         32.63         24.37        37.90 o
   8   4  13        204.19        173.39        50.18 o
   9   4  13        158.64        132.00        48.62 o
  10   4  13          0.08         55.50        40.15 o
  11   4  13        124.77        158.33        60.80 o
 -15   5  13        245.48        265.67        57.34 o
 -14   5  13        141.12         66.35        30.94 o
 -13   5  13        571.95        558.67        73.60 o
 -12   5  13          5.27         42.02        23.97 o
 -11   5  13        133.47         45.84        18.65 o
 -10   5  13         38.88         31.43        32.02 o
  -9   5  13        454.04        737.23        74.39 o
  -8   5  13          0.05          8.46        20.41 o
  -7   5  13         15.54         10.79        19.40 o
  -6   5  13        578.12        912.06        76.64 o
  -5   5  13        306.11        293.26        45.42 o
  -4   5  13        109.16         63.56        27.25 o
  -3   5  13        179.24        179.48        31.24 o
  -2   5  13        112.48        160.07        35.53 o
  -1   5  13       1614.65       1639.52       105.92 o
   0   5  13        182.12        260.82        45.20 o
   1   5  13        110.05         79.70        27.54 o
   2   5  13        189.39        238.24        44.36 o
   3   5  13        368.81        389.47        54.32 o
   4   5  13        323.54        168.36        43.61 o
   5   5  13        495.37        493.18        67.48 o
   6   5  13         66.69         68.13        44.13 o
   7   5  13        478.12        353.69        81.65 o
   8   5  13        679.32        579.12        82.51 o
   9   5  13         54.69         82.22        35.59 o
  10   5  13        355.93        311.06        80.80 o
  11   5  13          6.56        -26.20        30.68 o
 -15   6  13          5.86         47.22        26.14 o
 -14   6  13         16.87         35.10        29.45 o
 -13   6  13         49.76         27.29        35.62 o
 -12   6  13          5.22         16.70        18.84 o
 -11   6  13        179.44        113.79        78.57 o
 -10   6  13         58.72         32.66        21.15 o
  -9   6  13          1.29         23.52        19.40 o
  -8   6  13          3.10          7.84        15.24 o
  -7   6  13          0.04          6.85        22.93 o
  -6   6  13         69.29         73.09        27.22 o
  -5   6  13        229.86        403.78        64.26 o
  -4   6  13         44.54         10.91        20.14 o
  -3   6  13        451.46        425.01        63.63 o
  -2   6  13       1765.77       1956.88       124.82 o
  -1   6  13         47.56         40.79        16.53 o
   0   6  13         10.33         19.90        18.95 o
   1   6  13       2567.43       2982.35       177.73 o
   2   6  13       1906.96       1642.43       112.13 o
   3   6  13        360.90        342.33        58.71 o
   4   6  13         13.58         22.19        25.55 o
   5   6  13         56.99         57.90        30.61 o
   6   6  13        105.79         29.70        34.22 o
   7   6  13        352.26        349.06        76.88 o
   8   6  13         40.25        131.58        55.47 o
   9   6  13          0.62         32.53        42.02 o
  10   6  13         29.72         37.84        33.68 o
  11   6  13          2.03         12.67        31.48 o
 -14   7  13         12.16          9.20        25.98 o
 -13   7  13        287.28        391.78        74.20 o
 -12   7  13         43.72         34.54        28.79 o
 -11   7  13        408.72        522.73        79.92 o
 -10   7  13        173.58        185.78        46.12 o
  -9   7  13         36.47         41.05        31.49 o
  -8   7  13          0.06          5.32        13.32 o
  -7   7  13         25.46        106.90        27.10 o
  -6   7  13        130.37         44.93        30.60 o
  -5   7  13          1.55         -6.31        25.13 o
  -4   7  13        311.15        160.68        66.09 o
  -3   7  13         49.88         81.09        52.42 o
  -2   7  13         10.90         27.73        23.58 o
  -1   7  13        745.85        570.27        75.09 o
   0   7  13        186.42        175.00        39.12 o
   1   7  13       2309.06       2065.21       125.19 o
   2   7  13       1600.21       1434.22       107.74 o
   3   7  13         62.28         55.88        32.42 o
   4   7  13        701.80        771.56        90.07 o
   5   7  13        105.99         68.59        43.50 o
   6   7  13       1588.94       1489.39       144.04 o
   7   7  13         14.61        -41.03        41.03 o
   8   7  13         26.18         57.37        33.58 o
   9   7  13        221.26        189.54        57.54 o
  10   7  13         27.74         47.34        45.27 o
 -14   8  13         99.38         74.49        39.99 o
 -13   8  13        760.92        833.43       100.53 o
 -12   8  13        968.98        918.10       101.92 o
 -11   8  13        101.74         49.48        22.70 o
 -10   8  13         38.10         34.96        28.71 o
  -9   8  13        168.60        144.69        40.07 o
  -8   8  13       1086.91        987.00        83.03 o
  -7   8  13        123.73         86.72        26.40 o
  -6   8  13        419.31        583.95        94.91 o
  -5   8  13        334.60        136.41        54.55 o
  -4   8  13        228.02        105.93        45.87 o
  -3   8  13         69.80         87.60        33.62 o
  -2   8  13       1408.97       1038.77       103.49 o
  -1   8  13         10.13         26.27        39.97 o
   0   8  13        366.53        460.72        70.72 o
   1   8  13         46.97         48.65        23.19 o
   2   8  13         14.71         27.33        27.39 o
   3   8  13        359.19        255.75        48.31 o
   4   8  13         34.74        -10.44        28.43 o
   5   8  13        597.57        699.54        96.53 o
   6   8  13        144.37         29.42        42.02 o
   7   8  13          1.33         -8.88        24.33 o
   8   8  13        580.15        796.47       113.65 o
   9   8  13        298.21        381.82       107.53 o
 -13   9  13        227.11        194.70        55.22 o
 -12   9  13        548.28        614.86       129.80 o
 -11   9  13        372.43        246.57        75.13 o
 -10   9  13         14.60         59.02        32.62 o
  -9   9  13         98.69        117.32        33.67 o
  -8   9  13        261.68        216.70        58.86 o
  -7   9  13        273.73        167.33        52.57 o
  -6   9  13        208.41         65.09        35.32 o
  -5   9  13        256.29        292.53        63.04 o
  -4   9  13          0.31         43.91        29.25 o
  -3   9  13         88.67        124.19        47.23 o
  -2   9  13        191.69        146.83        41.68 o
  -1   9  13        280.33        194.22        52.55 o
   0   9  13         90.87         54.12        28.37 o
   1   9  13         28.82         51.35        31.34 o
   2   9  13        238.86         84.48        49.70 o
   3   9  13         88.54         92.13        28.62 o
   4   9  13         69.02         82.08        46.23 o
   5   9  13        181.09        211.51        58.07 o
   6   9  13        707.29        698.94       100.17 o
   7   9  13         26.37         54.47        33.39 o
   8   9  13          1.74         14.78        33.01 o
   9   9  13        559.17        332.34        75.59 o
 -12  10  13       1317.34       1524.77       263.77 o
 -11  10  13         20.34         91.59        65.88 o
 -10  10  13        597.70        619.12       103.27 o
  -9  10  13         91.55         74.92        32.51 o
  -8  10  13         65.36        110.81        45.36 o
  -7  10  13        159.72        308.89        68.49 o
  -6  10  13        220.25        255.89        62.95 o
  -5  10  13         42.18         15.54        32.70 o
  -4  10  13         34.21         42.05        38.01 o
  -3  10  13        110.21        242.50        68.97 o
  -2  10  13        607.55        884.60       104.64 o
  -1  10  13          1.10         58.49        31.62 o
   0  10  13        198.32        125.37        41.78 o
   1  10  13       1465.91       1586.01       195.19 o
   2  10  13       1528.23       1436.67       175.11 o
   3  10  13        111.45        135.94        49.91 o
   4  10  13        405.12        382.20        67.27 o
   5  10  13        824.21        644.76        99.39 o
   6  10  13          8.89         77.08        36.70 o
   7  10  13        188.98         87.60        46.46 o
   8  10  13         69.47         23.04        49.09 o
 -11  11  13        191.72        209.13        66.32 o
 -10  11  13         56.05         82.31        73.84 o
  -9  11  13         12.50         22.23        30.91 o
  -8  11  13        245.19        251.80        95.85 o
  -7  11  13        735.54        863.02       115.80 o
  -6  11  13        428.86        417.88        76.50 o
  -5  11  13       1050.95       1082.96       164.76 o
  -4  11  13        237.74        193.56        61.97 o
  -3  11  13        219.35        393.63       115.65 o
  -2  11  13         51.97         62.49        58.99 o
  -1  11  13       1172.08       1223.32       154.53 o
   0  11  13         12.75         60.20        65.39 o
   1  11  13        196.48         93.09        41.16 o
   2  11  13       1042.76       1236.26       141.35 o
   3  11  13        294.67        371.48        78.48 o
   4  11  13        420.74        495.80        78.80 o
   5  11  13        345.18        251.20        81.62 o
   6  11  13         57.03          1.54        46.01 o
   7  11  13          1.56          3.49        42.97 o
  -9  12  13          1.97          8.70        35.31 o
  -8  12  13         31.76         67.66        26.38 o
  -7  12  13        363.64        274.40        65.02 o
  -6  12  13         84.19        139.38        81.49 o
  -5  12  13        555.03        575.09        93.22 o
  -4  12  13        281.81        272.95        70.99 o
  -3  12  13        606.23        728.78       110.29 o
  -2  12  13        798.31        694.78       124.17 o
  -1  12  13          1.43         13.65        49.77 o
   0  12  13         88.53         81.63        41.95 o
   1  12  13         21.46         25.80        31.05 o
   2  12  13        181.56        136.49        50.62 o
   3  12  13        386.67        351.78        76.57 o
   4  12  13        294.50        210.00        45.41 o
   5  12  13          2.00         64.71        46.86 o
  -7  13  13         23.45        129.30        45.68 o
  -6  13  13         50.07         52.39        33.98 o
  -5  13  13        214.41        252.52       124.07 o
  -4  13  13        226.16        160.87        99.28 o
  -3  13  13        339.73        453.60       100.47 o
  -2  13  13         18.02         -4.60        52.88 o
  -1  13  13         40.52        -22.16        22.16 o
   0  13  13         50.77         68.59        49.98 o
   1  13  13          2.38         34.97        28.17 o
   2  13  13         24.04        -21.18        29.51 o
   3  13  13        236.88        333.61        66.81 o
  -2  14  13         86.88        263.61        67.90 o
 -15   0  14        291.38        197.46        45.31 o
 -14   0  14         67.54         93.59        34.01 o
 -13   0  14          0.81         24.55        40.85 o
 -12   0  14        943.79        951.13       106.72 o
 -11   0  14       2136.01       2257.16       169.35 o
 -10   0  14        712.92        696.75       111.29 o
  -9   0  14        268.35        276.44        76.24 o
  -8   0  14       1192.17       2096.73       400.63 o
  -7   0  14       2173.91       2511.63       192.93 o
  -6   0  14        725.78        967.20       178.12 o
  -5   0  14        108.95        124.31        56.61 o
  -4   0  14        523.94        891.88       131.08 o
  -3   0  14        855.76        879.87       115.90 o
  -2   0  14        642.31       1006.52       108.06 o
  -1   0  14       7527.96       7410.49       272.80 o
   0   0  14          8.83          5.41        24.67 o
   1   0  14       9409.57       9652.58       264.75 o
   2   0  14         90.83        103.54        48.67 o
   3   0  14        233.78        162.83        85.40 o
   4   0  14         10.58         44.97        39.82 o
   5   0  14       2833.58       3347.20       239.17 o
   6   0  14         74.19         84.98        48.11 o
   7   0  14        727.40        758.29       132.24 o
   8   0  14        247.91        260.48        93.09 o
   9   0  14        344.77        602.24       128.88 o
  10   0  14        167.05        133.19        77.50 o
  11   0  14        318.94        162.80        90.95 o
 -15   1  14       1150.94       1308.66       100.58 o
 -14   1  14       1048.97       1027.03        92.48 o
 -13   1  14        549.28        465.31        51.52 o
 -12   1  14         60.53         75.75        41.53 o
 -11   1  14        847.13        920.03        91.13 o
 -10   1  14          8.68         31.63        20.19 o
  -9   1  14        122.10         92.92        36.13 o
  -8   1  14       1459.88       1636.11       117.23 o
  -7   1  14       5184.05       4865.49       213.29 o
  -6   1  14         20.68         94.40        26.89 o
  -5   1  14         54.58         86.43        23.81 o
  -4   1  14        748.77        734.00        64.85 o
  -3   1  14         39.00        127.94        27.57 o
  -2   1  14       4032.24       4877.69       132.38 o
  -1   1  14        824.41        967.39        69.75 o
   0   1  14       8605.39       7792.32       183.73 o
   1   1  14       1820.76       1969.85       106.71 o
   2   1  14       3102.32       3708.36       141.73 o
   3   1  14         39.98         73.91        32.12 o
   4   1  14        492.32        486.23        69.32 o
   5   1  14        727.29        667.02        76.24 o
   6   1  14       2926.01       3178.45       166.96 o
   7   1  14        589.03        509.12        66.14 o
   8   1  14        670.89        588.75        93.09 o
   9   1  14         26.26         62.66        49.16 o
  10   1  14        111.95        150.04        89.71 o
  11   1  14        255.57        191.69        60.93 o
 -15   2  14        507.96        632.60        64.64 o
 -14   2  14         15.34         21.10        17.84 o
 -13   2  14         61.12         63.56        18.14 o
 -12   2  14        361.88        395.81        60.98 o
 -11   2  14        143.20        190.50        52.54 o
 -10   2  14         20.42          0.85        18.23 o
  -9   2  14          6.72         43.62        23.88 o
  -8   2  14       1037.00       1592.24       197.77 o
  -7   2  14       2048.88       2475.79       127.36 o
  -6   2  14          7.99         32.43        21.93 o
  -5   2  14         28.27         28.68        20.92 o
  -4   2  14        296.41        274.98        39.64 o
  -3   2  14        731.11        947.00        72.35 o
  -2   2  14         27.94         36.96        25.08 o
  -1   2  14       3066.09       3118.28       121.97 o
   0   2  14        120.62         69.42        30.19 o
   1   2  14        721.55        860.37        70.92 o
   2   2  14        213.70        119.47        32.57 o
   3   2  14        486.42        498.64        66.21 o
   4   2  14          1.68         27.23        26.67 o
   5   2  14        419.28        371.90        57.47 o
   6   2  14          7.15         12.45        24.47 o
   7   2  14        814.05        873.55       135.39 o
   8   2  14         30.66         22.06        33.27 o
   9   2  14        342.28        325.85        92.23 o
  10   2  14         56.53         26.33        42.95 o
  11   2  14         20.40         -7.50        33.88 o
 -15   3  14        218.81        185.01        43.11 o
 -14   3  14         99.03         65.91        21.81 o
 -13   3  14          6.52         16.60        12.47 o
 -12   3  14         95.19         58.63        25.53 o
 -11   3  14         54.78         72.80        25.95 o
 -10   3  14          3.92          7.91        16.43 o
  -9   3  14       1923.43       2153.87       117.39 o
  -8   3  14         98.03        102.44        50.61 o
  -7   3  14       2300.52       2671.39       129.78 o
  -6   3  14        313.27        101.92        32.00 o
  -5   3  14         97.09        108.77        26.68 o
  -4   3  14        910.81       1078.11        78.45 o
  -3   3  14         64.46         58.42        23.90 o
  -2   3  14        537.11        530.85        59.74 o
  -1   3  14        896.22        594.77        88.33 o
   0   3  14       2623.93       2458.42       147.91 o
   1   3  14         62.22         52.77        24.14 o
   2   3  14        128.06         73.95        36.94 o
   3   3  14          9.69         45.77        39.15 o
   4   3  14         19.00         31.06        24.09 o
   5   3  14         48.06         21.24        27.22 o
   6   3  14        292.39        123.11        53.35 o
   7   3  14         14.60         28.06        31.43 o
   8   3  14         48.07         57.34        34.63 o
   9   3  14        207.63        213.36        55.47 o
  10   3  14          0.07         27.92        36.23 o
  11   3  14          8.19         74.33        43.70 o
 -15   4  14          0.01         32.58        26.65 o
 -14   4  14          0.40        -17.77        41.48 o
 -13   4  14         10.99         18.75        17.05 o
 -12   4  14         20.57         32.15        14.04 o
 -11   4  14        164.31         97.14        33.95 o
 -10   4  14          6.49         23.60        24.92 o
  -9   4  14        206.38        124.49        36.27 o
  -8   4  14          3.87          6.05        26.30 o
  -7   4  14          2.34         21.60        17.03 o
  -6   4  14        285.71        391.87        64.97 o
  -5   4  14         17.60         50.75        24.29 o
  -4   4  14         51.04         25.43        18.64 o
  -3   4  14        883.09        744.80        65.94 o
  -2   4  14       1759.69       1890.57       106.24 o
  -1   4  14       1068.79        942.02        92.32 o
   0   4  14         38.60         69.52        27.71 o
   1   4  14       1752.18       2068.58       120.73 o
   2   4  14        972.09       1216.06        93.65 o
   3   4  14         22.03         24.96        26.52 o
   4   4  14         47.55         35.55        25.53 o
   5   4  14        198.11        219.97        54.68 o
   6   4  14          1.75         43.85        35.18 o
   7   4  14        672.45        635.92        93.36 o
   8   4  14         84.92         79.48        46.11 o
   9   4  14         22.44          6.45        28.91 o
  10   4  14          0.12          0.09        32.76 o
 -14   5  14        624.78        523.95        78.79 o
 -13   5  14        555.16        395.68       110.28 o
 -12   5  14         14.40         41.34        13.99 o
 -11   5  14        664.15        779.70        89.79 o
 -10   5  14          2.75         50.89        22.84 o
  -9   5  14        173.51         95.63        39.31 o
  -8   5  14          3.67         19.39        16.78 o
  -7   5  14       1783.59       1894.40       106.96 o
  -6   5  14         48.08         65.44        28.30 o
  -5   5  14          9.40         39.29        16.63 o
  -4   5  14         51.63         17.89        20.77 o
  -3   5  14        117.07        143.88        43.69 o
  -2   5  14        681.51        579.45        64.29 o
  -1   5  14        913.90        802.79        81.46 o
   0   5  14       3812.44       4702.13       152.56 o
   1   5  14       2830.68       3581.83       161.09 o
   2   5  14        919.81        788.81        79.69 o
   3   5  14         13.61         69.82        37.55 o
   4   5  14        947.18       1239.58       115.97 o
   5   5  14         88.97        111.66        43.35 o
   6   5  14       1045.69       1096.66       182.44 o
   7   5  14        251.66        164.34        53.97 o
   8   5  14        169.21         40.35        63.24 o
   9   5  14          0.36        -11.14        68.32 o
  10   5  14        104.23         23.99       112.72 o
 -14   6  14        177.40         96.49        41.78 o
 -13   6  14         79.70        113.57        38.58 o
 -12   6  14        642.47        744.44        89.22 o
 -11   6  14        583.90        743.06        95.00 o
 -10   6  14         54.25         24.78        20.00 o
  -9   6  14        259.85        296.03        53.43 o
  -8   6  14        199.23        157.39        44.11 o
  -7   6  14        557.36        427.33        87.44 o
  -6   6  14        731.72        901.20        81.98 o
  -5   6  14          3.74         27.15        22.03 o
  -4   6  14         85.66         11.16        18.61 o
  -3   6  14        480.75        433.77        69.64 o
  -2   6  14         98.79        213.09        47.48 o
  -1   6  14       4232.09       4194.75       179.11 o
   0   6  14         29.87         26.67        21.95 o
   1   6  14       3073.35       3392.67       158.62 o
   2   6  14        840.69       1208.45       100.78 o
   3   6  14       1731.56       2245.41       140.13 o
   4   6  14         20.86         72.89        31.45 o
   5   6  14       1205.55        854.68       108.16 o
   6   6  14        222.38        184.89        57.71 o
   7   6  14       1542.47       1658.43       156.57 o
   8   6  14         57.93        154.05        58.03 o
   9   6  14        524.21        460.44       101.32 o
 -13   7  14        135.34        103.35        58.49 o
 -12   7  14        318.69        262.80        58.54 o
 -11   7  14        489.78        434.54        73.87 o
 -10   7  14        538.91        635.02        75.81 o
  -9   7  14        654.88        831.05        86.49 o
  -8   7  14        179.29        327.35        46.98 o
  -7   7  14        335.28        289.08        58.32 o
  -6   7  14       1351.05       1461.12       107.56 o
  -5   7  14        269.30        543.14        79.96 o
  -4   7  14        805.49        988.96       125.61 o
  -3   7  14          2.75         11.84        21.47 o
  -2   7  14        523.71        567.42        89.20 o
  -1   7  14         28.29         59.65        34.09 o
   0   7  14        241.04        204.30        46.97 o
   1   7  14          0.17         42.70        17.19 o
   2   7  14        647.82        696.76        78.95 o
   3   7  14          0.01          2.81        28.16 o
   4   7  14        376.35        454.25        69.55 o
   5   7  14         68.00         14.97        47.53 o
   6   7  14       1300.51       1489.22       183.08 o
   7   7  14         72.18         15.77        32.34 o
   8   7  14        215.51        181.75        56.09 o
   9   7  14          7.18         62.36        46.16 o
 -13   8  14          0.61         45.64        51.24 o
 -12   8  14        818.78       1191.37       120.65 o
 -11   8  14        140.84         88.72        41.71 o
 -10   8  14        363.58        328.57        74.53 o
  -9   8  14        543.36        688.48        79.57 o
  -8   8  14        297.41        373.48        52.67 o
  -7   8  14        191.72        229.00        48.38 o
  -6   8  14          8.17          6.61        30.47 o
  -5   8  14       1064.96       1410.51       127.53 o
  -4   8  14         58.89         17.92        39.66 o
  -3   8  14        788.44        548.80        81.37 o
  -2   8  14       1984.26       2268.33       161.95 o
  -1   8  14        176.75        279.64        69.89 o
   0   8  14         37.25         38.96        25.86 o
   1   8  14         17.34         24.96        27.01 o
   2   8  14        331.97        177.89        55.13 o
   3   8  14        809.01        737.89       123.98 o
   4   8  14         41.30         54.04        25.30 o
   5   8  14        621.10        619.95       108.74 o
   6   8  14          2.29         31.89        31.59 o
   7   8  14          1.09         49.47        57.35 o
   8   8  14          0.27         82.39        40.36 o
 -12   9  14        268.80        190.30        53.54 o
 -11   9  14         39.69         51.24        32.45 o
 -10   9  14        962.41       1031.28       146.40 o
  -9   9  14        306.46        342.34        73.78 o
  -8   9  14         54.27         54.89        45.22 o
  -7   9  14          3.85         60.34        31.92 o
  -6   9  14        830.99        836.75       101.11 o
  -5   9  14         28.12         13.83        25.24 o
  -4   9  14       1086.67        966.10       106.94 o
  -3   9  14        867.60        703.73        85.25 o
  -2   9  14         83.32        186.46        44.12 o
  -1   9  14       1414.12       1509.27       136.34 o
   0   9  14        592.27        814.19        94.05 o
   1   9  14        614.59        734.48        97.45 o
   2   9  14        197.79        258.51        76.25 o
   3   9  14         56.78         62.50        28.82 o
   4   9  14         51.73         50.11        34.43 o
   5   9  14        131.04        159.14        46.40 o
   6   9  14        318.37        395.22       100.04 o
   7   9  14        417.09        331.82        75.61 o
 -11  10  14         17.03          7.01        38.62 o
 -10  10  14          0.90         29.57        35.92 o
  -9  10  14         43.95         56.20        40.02 o
  -8  10  14         51.56         76.90        40.15 o
  -7  10  14         52.58         32.98        29.66 o
  -6  10  14        100.05        201.03        52.21 o
  -5  10  14        902.76        870.50       105.28 o
  -4  10  14         80.27        101.90        34.81 o
  -3  10  14        101.17         99.42        41.78 o
  -2  10  14        570.08        665.70        91.30 o
  -1  10  14        217.18        270.17        68.32 o
   0  10  14          9.12         42.13        23.29 o
   1  10  14        883.71        800.98       113.91 o
   2  10  14        290.71        336.77        69.12 o
   3  10  14         22.56         60.37        26.26 o
   4  10  14          9.06         10.26        33.77 o
   5  10  14         26.91          7.30        47.55 o
   6  10  14          7.42         63.46        53.59 o
  -9  11  14        106.37         74.22        64.59 o
  -8  11  14        106.60        145.46        46.59 o
  -7  11  14        112.22         96.27        33.37 o
  -6  11  14        501.87        586.87        99.54 o
  -5  11  14        183.45         88.14        75.75 o
  -4  11  14        400.67        544.41        84.53 o
  -3  11  14        100.36         45.45        28.52 o
  -2  11  14        218.92        228.76        66.72 o
  -1  11  14         45.80        -28.98        44.89 o
   0  11  14        198.14        263.65        61.97 o
   1  11  14        268.43        127.03        47.82 o
   2  11  14        302.01        315.92        76.06 o
   3  11  14          0.65        -18.08        18.08 o
   4  11  14         58.50         43.95        21.76 o
   5  11  14         47.73         31.04        35.52 o
  -7  12  14        266.40        262.37        95.05 o
  -6  12  14          6.28        -16.12        21.06 o
  -5  12  14         77.49         38.71        28.47 o
  -4  12  14         19.26        -11.66        26.90 o
  -3  12  14        355.03        307.37       109.31 o
  -2  12  14         72.15        137.01        38.19 o
  -1  12  14          6.22          6.37        32.95 o
   0  12  14        345.42        396.83        80.31 o
   1  12  14        191.31        137.59       105.21 o
   2  12  14        155.10        149.96        61.64 o
   3  12  14        115.22        160.46        52.16 o
  -4  13  14        925.80        728.02       130.63 o
  -3  13  14        355.63        494.75        95.65 o
  -2  13  14        325.50        353.92        75.34 o
  -1  13  14        265.91        116.39        81.08 o
 -15   1  15        427.25        349.59        50.74 o
 -14   1  15          4.95          0.50        27.97 o
 -13   1  15         38.54         42.35        16.40 o
 -12   1  15        173.82        196.36        62.05 o
 -11   1  15          0.40         -4.12        32.70 o
 -10   1  15        604.08        630.80        90.28 o
  -9   1  15         13.07         28.24        17.09 o
  -8   1  15        151.59        100.29        34.31 o
  -7   1  15         17.17         33.49        21.78 o
  -6   1  15        972.32        969.82        93.87 o
  -5   1  15        365.53        543.02        60.41 o
  -4   1  15          0.61         15.37        17.17 o
  -3   1  15        273.81        426.21        77.31 o
  -2   1  15        227.98        272.25        52.08 o
  -1   1  15         71.36        198.72        35.71 o
   0   1  15       2606.77       2620.47       121.47 o
   1   1  15        206.12        225.23        56.99 o
   2   1  15        879.48        834.52        88.37 o
   3   1  15        454.57        418.62        71.62 o
   4   1  15         29.21         66.25        31.90 o
   5   1  15        577.36        617.89        84.18 o
   6   1  15        175.58         86.03        34.56 o
   7   1  15        223.78        251.52        57.28 o
   8   1  15          5.28         23.23        37.04 o
   9   1  15          2.44         14.07        32.16 o
  10   1  15         41.98         18.56        40.10 o
 -14   2  15        760.72        662.14        70.97 o
 -13   2  15        214.56        198.55        39.82 o
 -12   2  15       2076.05       1985.49       125.97 o
 -11   2  15        136.46        212.12        48.78 o
 -10   2  15        420.47        436.76        64.38 o
  -9   2  15         56.89         47.15        25.32 o
  -8   2  15        827.39        904.57        91.44 o
  -7   2  15       3102.61       3431.95       151.90 o
  -6   2  15        525.49        560.45        64.44 o
  -5   2  15         11.57          3.31        30.37 o
  -4   2  15        705.73        871.32        77.24 o
  -3   2  15        179.04        142.37        35.18 o
  -2   2  15         80.77         84.62        26.58 o
  -1   2  15       1570.04       1663.82       102.40 o
   0   2  15       1700.65       1811.91       114.55 o
   1   2  15        127.04         95.22        31.41 o
   2   2  15        627.21        932.49        82.99 o
   3   2  15        630.99        678.11        82.13 o
   4   2  15       1640.86       1681.37       141.64 o
   5   2  15        152.97        120.34        45.53 o
   6   2  15        198.93        233.73        55.43 o
   7   2  15         77.66        122.43        45.19 o
   8   2  15         22.04         57.56        37.87 o
   9   2  15         18.51         45.73        43.74 o
  10   2  15         67.66          6.44        36.83 o
 -14   3  15         16.20         11.17        13.40 o
 -13   3  15          1.59         -5.67        31.43 o
 -12   3  15         12.79         34.01        29.71 o
 -11   3  15        100.95         62.64        30.74 o
 -10   3  15        687.46        779.07        84.76 o
  -9   3  15         44.75         14.83        16.25 o
  -8   3  15         22.37         42.90        20.24 o
  -7   3  15        436.80        493.32        69.40 o
  -6   3  15       4634.83       4654.04       160.78 o
  -5   3  15        370.81        376.06        55.85 o
  -4   3  15         96.50        104.03        33.93 o
  -3   3  15         10.68         30.96        21.24 o
  -2   3  15        836.99       1218.71        88.99 o
  -1   3  15       3737.37       4059.63       143.41 o
   0   3  15       1534.47       1456.72       102.99 o
   1   3  15         74.14         28.54        29.71 o
   2   3  15       1741.14       2327.86       135.14 o
   3   3  15       1711.66       1710.40       130.20 o
   4   3  15         52.30         44.66        30.18 o
   5   3  15        416.90        770.74        91.60 o
   6   3  15        643.08        732.12       102.80 o
   7   3  15        510.49        501.42       101.05 o
   8   3  15         48.69          8.62        30.73 o
   9   3  15         17.91         20.43        39.94 o
 -14   4  15          0.47        -12.65        23.42 o
 -13   4  15        226.98        196.92        37.02 o
 -12   4  15         26.87          6.73        22.65 o
 -11   4  15        499.68        621.64        77.02 o
 -10   4  15         14.51         33.01        28.05 o
  -9   4  15        188.86        212.53        46.55 o
  -8   4  15         86.58        141.32        56.19 o
  -7   4  15        957.38       1030.82        96.33 o
  -6   4  15         21.88          8.26        16.79 o
  -5   4  15        530.42        659.85        70.64 o
  -4   4  15         63.30         26.61        30.05 o
  -3   4  15        900.51       1117.87        91.27 o
  -2   4  15        986.41       1048.76        83.91 o
  -1   4  15        663.28        628.79        67.73 o
   0   4  15        664.28        667.37        68.35 o
   1   4  15       1136.25       1118.63        90.17 o
   2   4  15         34.87         14.14        21.88 o
   3   4  15       1094.40       1026.01        87.32 o
   4   4  15        860.11       1089.28       105.87 o
   5   4  15        407.83        372.99        71.72 o
   6   4  15        151.75        136.20        52.52 o
   7   4  15        523.33        360.65        75.56 o
   8   4  15        224.07        294.87        64.07 o
   9   4  15         97.70         76.89        50.40 o
 -14   5  15        279.93        355.48        70.25 o
 -13   5  15        121.07         12.67        27.82 o
 -12   5  15        314.20        266.99        49.69 o
 -11   5  15         76.36         52.39        27.71 o
 -10   5  15        285.73        220.85        82.96 o
  -9   5  15         59.04         47.39        23.18 o
  -8   5  15        372.43        497.02        67.88 o
  -7   5  15         11.90          8.71        18.51 o
  -6   5  15        371.34        194.78        42.37 o
  -5   5  15          0.18         -1.23        24.63 o
  -4   5  15        587.39        546.52        65.21 o
  -3   5  15         29.25         23.65        24.44 o
  -2   5  15        588.27        592.38        78.99 o
  -1   5  15          6.83         27.72        22.25 o
   0   5  15         95.81         52.97        29.82 o
   1   5  15        310.39        261.27        46.88 o
   2   5  15        754.18        833.43       106.22 o
   3   5  15         50.03         45.68        23.81 o
   4   5  15        197.28        242.59        62.49 o
   5   5  15         15.61         25.22        31.31 o
   6   5  15          5.59         47.74        38.90 o
   7   5  15         41.24         52.07        48.48 o
   8   5  15          5.21         -6.23        47.05 o
   9   5  15        171.25         24.03        40.49 o
 -13   6  15         21.55         33.07        29.24 o
 -12   6  15         25.96         37.10        45.87 o
 -11   6  15        156.20        195.53        58.24 o
 -10   6  15         87.33         55.67        29.25 o
  -9   6  15        185.41         60.83        28.94 o
  -8   6  15        323.21        391.17        63.47 o
  -7   6  15        111.27         12.25        30.05 o
  -6   6  15        317.07        198.89        62.49 o
  -5   6  15         40.34         83.55        28.18 o
  -4   6  15         91.18         72.40        31.09 o
  -3   6  15         62.55         26.31        29.21 o
  -2   6  15         20.78        -25.17        25.54 o
  -1   6  15        333.52        353.48        69.27 o
   0   6  15          1.49        -17.69        17.69 o
   1   6  15         52.92         46.80        24.31 o
   2   6  15         86.97         45.55        20.03 o
   3   6  15          0.72         47.59        20.89 o
   4   6  15         88.08        121.13        57.04 o
   5   6  15         27.33         31.93        56.95 o
   6   6  15         14.53         32.64        33.38 o
   7   6  15         74.95         48.91        42.10 o
   8   6  15         15.93        180.32        51.01 o
 -12   7  15         46.58         25.26        28.05 o
 -11   7  15         17.42         33.17        30.38 o
 -10   7  15          2.77        -25.73        29.85 o
  -9   7  15         89.79        103.83        32.96 o
  -8   7  15         78.78         17.85        31.16 o
  -7   7  15          0.06         -6.11        17.04 o
  -6   7  15         92.18         58.63        27.45 o
  -5   7  15         53.08        100.46        43.64 o
  -4   7  15         14.43         43.45        27.76 o
  -3   7  15        185.55        288.15        59.53 o
  -2   7  15         66.25         53.83        55.14 o
  -1   7  15       1557.88       1393.24       149.81 o
   0   7  15        223.79        177.81        49.06 o
   1   7  15        216.84        141.79        31.58 o
   2   7  15         77.67         55.48        48.38 o
   3   7  15        162.48        125.95        37.62 o
   4   7  15         58.54         33.70        35.98 o
   5   7  15        216.75        171.49        52.83 o
   6   7  15          9.79         29.55        38.20 o
   7   7  15         11.69        -28.08        28.08 o
   8   7  15        152.86         59.39        42.15 o
 -12   8  15          4.88        -22.45        22.45 o
 -11   8  15         14.49         57.76        49.77 o
 -10   8  15          6.97         47.87        40.91 o
  -9   8  15         14.06        -23.08        36.57 o
  -8   8  15         25.71         87.59        48.99 o
  -7   8  15        255.12        169.32        51.23 o
  -6   8  15        126.03         77.59        40.22 o
  -5   8  15        350.48        328.60        66.66 o
  -4   8  15         89.71        143.06        49.15 o
  -3   8  15         38.66         66.67        42.69 o
  -2   8  15        650.36        691.00        92.14 o
  -1   8  15        498.51        373.49        65.19 o
   0   8  15         59.87         13.18        24.38 o
   1   8  15       1275.48       1372.75       120.73 o
   2   8  15         36.39         16.71        26.65 o
   3   8  15        187.07        194.76        47.80 o
   4   8  15        716.01        726.48       192.75 o
   5   8  15         35.84         84.89        44.25 o
   6   8  15        183.96        206.76        61.12 o
   7   8  15         85.30         71.77        54.69 o
 -10   9  15        347.30        349.49        77.97 o
  -9   9  15        217.61        187.03        88.15 o
  -8   9  15        120.67         50.50        48.39 o
  -7   9  15         10.83         70.06        41.16 o
  -6   9  15        727.42        564.36        84.20 o
  -5   9  15        197.55        104.34        33.91 o
  -4   9  15        279.15        445.65        87.32 o
  -3   9  15         32.09         18.65        24.25 o
  -2   9  15        716.79        353.52        71.31 o
  -1   9  15        228.43        167.23        60.67 o
   0   9  15        203.01        195.98        73.06 o
   1   9  15        199.08        129.46        43.48 o
   2   9  15       1373.80       1843.91       178.80 o
   3   9  15        310.26        254.68        66.15 o
   4   9  15         16.04        -22.95        35.01 o
   5   9  15        144.81        145.41        73.69 o
   6   9  15          0.33        -42.45        42.45 o
  -9  10  15        145.34         41.02        56.12 o
  -8  10  15        281.02        258.10        71.25 o
  -7  10  15         16.06        -32.24        41.43 o
  -6  10  15          0.35         27.11        25.35 o
  -5  10  15        943.02        746.66       127.41 o
  -4  10  15         51.36         28.93        39.07 o
  -3  10  15         55.36        119.40        44.18 o
  -2  10  15         75.57         53.47        34.20 o
  -1  10  15        586.42        497.17        82.93 o
   0  10  15        252.04        248.24        61.89 o
   1  10  15        397.37        369.39        85.63 o
   2  10  15         72.86         75.57        39.53 o
   3  10  15        230.22        321.23        91.28 o
   4  10  15         18.75         19.49        31.78 o
  -7  11  15        335.58        175.60        46.45 o
  -6  11  15        495.03        650.51        98.35 o
  -5  11  15         27.60         66.67        45.88 o
  -4  11  15        140.23        128.41        54.09 o
  -3  11  15        281.23        301.30        57.29 o
  -2  11  15        431.15        409.96        79.05 o
  -1  11  15        237.10         75.70        50.26 o
   0  11  15          1.01         11.11        42.94 o
   1  11  15        109.41         34.01        57.09 o
   2  11  15        324.78        211.15        68.32 o
   3  11  15         48.62         66.38        35.19 o
  -4  12  15         44.02         25.10        42.04 o
  -3  12  15        344.93        547.91       114.19 o
  -2  12  15         47.13         43.68        28.65 o
  -1  12  15         95.61        209.52        85.15 o
 -14   0  16        314.49        294.30       121.88 o
 -13   0  16         86.00          8.61        33.83 o
 -12   0  16       1903.64       2348.07       225.27 o
 -11   0  16        924.23       1186.30       163.98 o
 -10   0  16        126.43        429.37       162.28 o
  -9   0  16       1345.91       1961.75       202.53 o
  -8   0  16       2456.72       1937.60       206.89 o
  -7   0  16          8.24          9.95        31.56 o
  -6   0  16        597.61        601.79       142.00 o
  -5   0  16       1765.14       2179.14       194.32 o
  -4   0  16       3331.93       3602.10       224.78 o
  -3   0  16         50.92         34.15        33.67 o
  -2   0  16         62.97        -20.83        20.83 o
  -1   0  16         43.67        107.23        49.50 o
   0   0  16      15604.17      18165.72       581.77 o
   1   0  16        363.09        528.26       116.37 o
   2   0  16         47.62         -3.59        36.50 o
   3   0  16        244.31        204.20        75.91 o
   4   0  16       1746.22       1446.10       196.48 o
   5   0  16         69.86        153.54        74.79 o
   6   0  16        183.14        213.41        81.38 o
   7   0  16          0.95         44.31        50.64 o
   8   0  16        148.73        102.90        75.22 o
 -14   1  16         45.94         66.99        23.09 o
 -13   1  16         85.02         70.92        30.74 o
 -12   1  16        131.76        222.55        48.73 o
 -11   1  16         20.64         12.51        26.35 o
 -10   1  16        318.69        252.52        56.92 o
  -9   1  16       2386.35       2568.65       140.79 o
  -8   1  16        123.34         73.28        32.72 o
  -7   1  16        427.25        554.74        78.26 o
  -6   1  16       1113.54       1356.48       160.14 o
  -5   1  16       2790.72       3024.56       149.82 o
  -4   1  16         81.54         97.88        31.56 o
  -3   1  16        160.91         80.76        25.40 o
  -2   1  16       3485.31       4086.68       145.17 o
  -1   1  16       3778.77       4613.02       202.06 o
   0   1  16        287.87        395.88        64.31 o
   1   1  16         68.37         80.25        30.20 o
   2   1  16        244.32        240.64        68.45 o
   3   1  16       1007.42       1012.59       117.18 o
   4   1  16         48.88         38.00        31.53 o
   5   1  16        248.15        148.07        46.32 o
   6   1  16         29.51         78.90        38.00 o
   7   1  16        277.39        224.73        64.46 o
   8   1  16         11.10        -23.35        30.19 o
 -13   2  16          5.69         -0.28        13.41 o
 -12   2  16          1.87         12.48        22.45 o
 -11   2  16        155.71        116.50        61.49 o
 -10   2  16          0.73         64.06        27.64 o
  -9   2  16        244.68         84.14        45.01 o
  -8   2  16        501.51        477.63        73.00 o
  -7   2  16         33.03        111.48        33.52 o
  -6   2  16        464.63        397.48        58.65 o
  -5   2  16         58.79         -3.30        20.67 o
  -4   2  16        241.40        210.51        41.98 o
  -3   2  16        100.16         74.08        28.73 o
  -2   2  16        703.15        922.63       136.92 o
  -1   2  16         14.54         50.31        21.17 o
   0   2  16        342.78        337.76        54.24 o
   1   2  16         86.65        173.74        56.51 o
   2   2  16          2.26         -0.24        27.90 o
   3   2  16        110.12         97.55        45.58 o
   4   2  16        258.77        339.61        62.71 o
   5   2  16          2.95         16.52        30.36 o
   6   2  16        480.91        254.22        84.48 o
   7   2  16          1.12         78.04        38.22 o
   8   2  16        395.50        245.19        76.87 o
 -13   3  16          2.49         67.35        22.52 o
 -12   3  16         17.05         47.76        19.98 o
 -11   3  16          0.06         18.01        28.47 o
 -10   3  16        128.93        139.59        52.21 o
  -9   3  16         29.20          1.20        20.19 o
  -8   3  16         16.27          9.27        21.74 o
  -7   3  16         40.44          6.68        19.51 o
  -6   3  16         18.63         17.48        26.65 o
  -5   3  16         52.30         78.45        37.15 o
  -4   3  16          0.06         43.92        22.63 o
  -3   3  16          0.04         79.65        36.02 o
  -2   3  16          0.01         -1.63        17.11 o
  -1   3  16        662.10        726.81        77.59 o
   0   3  16         27.25         37.41        26.22 o
   1   3  16        868.99       1104.50       100.86 o
   2   3  16        302.73        443.19        73.77 o
   3   3  16          2.29         41.55        32.68 o
   4   3  16         26.05         11.72        32.90 o
   5   3  16        316.05        160.79        46.77 o
   6   3  16         18.47         66.39        31.52 o
   7   3  16          6.32         13.79        31.21 o
   8   3  16        146.49        186.06        59.82 o
 -13   4  16         76.14         54.09        20.33 o
 -12   4  16        394.33        385.11        82.39 o
 -11   4  16        360.14        324.72        62.07 o
 -10   4  16          6.77         12.82        20.21 o
  -9   4  16          2.07         43.66        26.33 o
  -8   4  16          2.13         21.30        24.69 o
  -7   4  16        551.92        395.05        65.24 o
  -6   4  16        156.82        155.16        45.41 o
  -5   4  16        470.90        525.21        64.45 o
  -4   4  16       1087.41        877.34        85.17 o
  -3   4  16         99.10         67.99        29.48 o
  -2   4  16        121.60         99.39        50.60 o
  -1   4  16         40.18         38.86        35.31 o
   0   4  16       2210.40       2203.52       214.09 o
   1   4  16         78.90         69.52        39.92 o
   2   4  16          1.01         33.06        24.30 o
   3   4  16          4.45         62.35        39.77 o
   4   4  16        165.86         42.28        34.68 o
   5   4  16         36.53         69.96        44.12 o
   6   4  16         67.38         12.82        42.27 o
   7   4  16        101.96        152.95        53.74 o
   8   4  16         24.95         73.25        53.31 o
 -12   5  16          3.16         14.13        27.97 o
 -11   5  16          6.64          5.15        28.28 o
 -10   5  16        101.64         51.21        26.94 o
  -9   5  16       1568.83       1430.30       123.62 o
  -8   5  16          7.98          6.10        38.41 o
  -7   5  16        406.15        584.17        78.01 o
  -6   5  16        477.54        196.10        78.62 o
  -5   5  16       2038.03       2543.51       152.61 o
  -4   5  16        221.77        337.90        56.59 o
  -3   5  16       1026.08       1006.78       107.25 o
  -2   5  16        217.89        320.22        67.69 o
  -1   5  16        803.76       1126.28       111.00 o
   0   5  16          6.43          3.03        27.97 o
   1   5  16        125.53         85.58        31.48 o
   2   5  16         31.72          8.66        20.90 o
   3   5  16        888.07       1107.95       106.53 o
   4   5  16         14.90         48.07        34.99 o
   5   5  16         73.50         59.93        36.44 o
   6   5  16         49.91         -4.79        38.05 o
   7   5  16        129.90        188.52        75.97 o
 -12   6  16        151.04        106.23        42.74 o
 -11   6  16        210.51        197.58        63.78 o
 -10   6  16        103.69         99.49        31.30 o
  -9   6  16         59.74        192.82        48.80 o
  -8   6  16        652.17        773.58        90.02 o
  -7   6  16         93.10        125.57        54.38 o
  -6   6  16        715.25        704.86        76.83 o
  -5   6  16        218.84         88.71        27.10 o
  -4   6  16        844.74        679.07        88.39 o
  -3   6  16         98.04         67.12        44.00 o
  -2   6  16       1097.99       1454.82       133.28 o
  -1   6  16         11.48         40.41        25.20 o
   0   6  16        840.69        732.70        86.49 o
   1   6  16         64.34         -5.73        22.74 o
   2   6  16        127.99        203.10        49.63 o
   3   6  16        178.44         79.39        36.78 o
   4   6  16       1380.35       1435.59       152.59 o
   5   6  16        198.25        108.04        79.47 o
   6   6  16        219.20        400.61        94.16 o
   7   6  16          6.71          0.69        35.57 o
 -11   7  16        113.24        106.29        51.60 o
 -10   7  16        507.69        628.35       109.88 o
  -9   7  16        375.55        351.74        68.32 o
  -8   7  16        174.27        204.97        49.83 o
  -7   7  16        571.00        593.27        82.29 o
  -6   7  16        864.94        824.87        87.45 o
  -5   7  16        671.73        574.28        81.04 o
  -4   7  16          1.17          7.24        37.91 o
  -3   7  16        503.12        531.63       111.15 o
  -2   7  16         21.56         69.43        28.58 o
  -1   7  16       3072.34       2926.20       178.45 o
   0   7  16          0.29         -4.67        30.64 o
   1   7  16       1729.93       2040.71       148.65 o
   2   7  16         88.44         18.90        21.92 o
   3   7  16        523.87        476.24        78.48 o
   4   7  16         87.24         24.21        52.56 o
   5   7  16        611.28        511.27        91.67 o
   6   7  16          4.83        -29.31        29.31 o
 -10   8  16        187.63        300.93        72.97 o
  -9   8  16        336.14        320.84        73.30 o
  -8   8  16        186.06        135.47        45.81 o
  -7   8  16         87.27         96.53        87.35 o
  -6   8  16        371.16        442.38        71.18 o
  -5   8  16         38.81         26.75        29.38 o
  -4   8  16        141.11        120.47        46.44 o
  -3   8  16         41.02         27.36        43.58 o
  -2   8  16        620.54        544.94        82.89 o
  -1   8  16        168.47        213.64        80.06 o
   0   8  16        170.59        165.81        59.46 o
   1   8  16         13.56          8.28        24.16 o
   2   8  16        807.34        799.07       102.92 o
   3   8  16         13.98          9.37        30.17 o
   4   8  16        366.57        349.85       114.70 o
   5   8  16          0.43         34.54        46.86 o
  -9   9  16         28.67         36.83        37.87 o
  -8   9  16          7.08         -2.34        46.85 o
  -7   9  16         84.73        129.02        54.09 o
  -6   9  16        111.30        109.47        43.27 o
  -5   9  16         37.54         74.26        48.33 o
  -4   9  16         64.70         58.87        37.05 o
  -3   9  16         95.68         49.15        46.84 o
  -2   9  16         77.52        109.30        32.24 o
  -1   9  16        163.94        119.72        39.25 o
   0   9  16         24.74         22.09        20.98 o
   1   9  16        165.43         74.62        29.21 o
[truncated: 17,692 more chars]
