# Supplementary material for: Crystal structures of the water and acetone monosolvates of bis­[4′-(pyridin-4-yl)-2,2′:6′,2′′-terpyridine]­manganese(II) bis­(hexa­fluorido­phosphate)
Source: Acta Crystallogr E Crystallogr Commun. 2015 Mar 4;71(Pt 4):330–5. doi: 10.1107/S2056989015003503 (PMC4438851; doi:10.1107/S2056989015003503)
Supplement: Supplementary file 3 [file e-71-00330-2sup3.hkl]

#
# h,k,l, Fc-squared, Fo-squared, sigma(Fo-squared), status flag
#
data_2
_shelx_title ' a in C222(1)'
_shelx_refln_list_code          4
_shelx_F_calc_maximum      575.91
_exptl_crystal_F_000      2076.00
_reflns_d_resolution_high  0.8300

loop_
 _space_group_symop_operation_xyz
 'x, y, z'
 'x, -y, -z'
 '-x, y, -z+1/2'
 '-x, -y, z+1/2'
 'x+1/2, y+1/2, z'
 'x+1/2, -y+1/2, -z'
 '-x+1/2, y+1/2, -z+1/2'
 '-x+1/2, -y+1/2, z+1/2'

_cell_length_a    18.0996
_cell_length_b    27.4705
_cell_length_c     8.5734
_cell_angle_alpha  90.000
_cell_angle_beta   90.000
_cell_angle_gamma  90.000

_shelx_F_squared_multiplier     1.000

loop_
 _refln_index_h
 _refln_index_k
 _refln_index_l
 _refln_F_squared_calc
 _refln_F_squared_meas
 _refln_F_squared_sigma
 _refln_observed_status
   2   0   0       7950.81       6730.41       429.45 o
   4   0   0     188668.67     176121.61      5663.65 o
   6   0   0       2280.52       2331.15        98.73 o
   8   0   0        241.35        763.45        83.68 o
  10   0   0       3675.77       2619.44       135.10 o
  12   0   0       6606.45       5831.31       221.36 o
  14   0   0        973.04       1220.19       108.70 o
  16   0   0       4160.66       3396.41       173.35 o
  18   0   0       5454.50       6070.25       366.03 o
  20   0   0         83.07        278.62       178.30 o
   3   1   0         95.12         60.02        21.22 o
   5   1   0       6619.36       5376.67       108.21 o
   7   1   0        957.38       1247.59        48.97 o
   9   1   0         54.00         48.31        34.66 o
  11   1   0        646.07        841.15        48.19 o
  13   1   0         11.64        144.91        45.92 o
  15   1   0       2066.72       2793.39       109.68 o
  17   1   0       1351.92       1450.33       102.83 o
  19   1   0        292.00        526.74        84.34 o
  21   1   0         11.27         41.98        73.97 o
   2   2   0       4361.66       5401.51       239.15 o
   4   2   0       3502.60       4296.53       108.18 o
   6   2   0       1205.11       1057.29        38.33 o
   8   2   0      16843.25      13400.21       258.72 o
  10   2   0        510.81        674.46        43.07 o
  12   2   0       1641.12       2016.78        76.13 o
  14   2   0        125.38         40.10        47.38 o
  16   2   0        644.45        585.33        68.87 o
  18   2   0        810.08       1388.61       101.34 o
  20   2   0          4.60         -3.10        78.17 o
   1   3   0       1324.15       1362.29       110.12 o
   3   3   0        659.93       1026.40        53.89 o
   5   3   0        285.07        424.93        30.66 o
   7   3   0         71.22         99.30        28.53 o
   9   3   0       3747.62       4127.04       106.50 o
  11   3   0        124.88        370.65        44.79 o
  13   3   0         79.61        567.86        62.72 o
  15   3   0        110.47        361.25        61.48 o
  17   3   0       1510.98       1540.77        99.35 o
  19   3   0         72.84        147.56        80.14 o
  21   3   0          2.61        -10.95        67.81 o
   0   4   0      12747.17      13274.45      1050.82 o
   2   4   0     105334.02      99475.53      2539.09 o
   4   4   0      11513.34      11077.49       283.57 o
   6   4   0        502.62        664.99        36.14 o
   8   4   0         97.30         96.40        37.26 o
  10   4   0        783.70        932.74        50.91 o
  12   4   0       1177.88       1119.15        59.34 o
  14   4   0        142.44         -6.20        47.47 o
  16   4   0         52.89        289.24        61.07 o
  18   4   0        168.91        101.00        91.90 o
  20   4   0        921.16       1461.44       127.60 o
   1   5   0        774.42       1998.21       116.08 o
   3   5   0       9323.74       8856.51       262.34 o
   5   5   0      18457.92      15764.13       412.99 o
   7   5   0       2685.42       3583.95        99.49 o
   9   5   0      23762.53      19761.52       393.63 o
  11   5   0        431.34        399.92        42.56 o
  13   5   0       2495.54       3365.07       102.17 o
  15   5   0        602.14        675.66        73.58 o
  17   5   0        465.62        875.58        92.26 o
  19   5   0         16.82          1.59        82.90 o
  21   5   0         19.44         12.99        73.78 o
   0   6   0        110.27        131.40        61.15 o
   2   6   0      17116.17      11816.33       388.43 o
   4   6   0         52.44         -5.80        22.74 o
   6   6   0       5576.38       4051.74       117.06 o
   8   6   0       7738.62       7702.73       190.23 o
  10   6   0       1869.80       1770.10        69.81 o
  12   6   0          0.86         38.30        39.67 o
  14   6   0        357.20        612.55        62.76 o
  16   6   0        124.43        392.82        66.90 o
  18   6   0        423.94        444.18        90.33 o
  20   6   0        520.96        571.54       114.31 o
   1   7   0      12343.84       8821.77       482.04 o
   3   7   0        528.24        793.69        50.90 o
   5   7   0        250.30        943.23        61.07 o
   7   7   0        486.09       1882.47       121.54 o
   9   7   0        209.20        833.82        55.53 o
  11   7   0        505.53       1798.90        77.96 o
  13   7   0       3805.13       4211.53       119.27 o
  15   7   0         75.96         57.74        61.42 o
  17   7   0         40.37         50.70        67.21 o
  19   7   0         55.64        117.44        86.50 o
  21   7   0         32.65        -68.52        98.54 o
   0   8   0      23584.61      17587.33      1952.20 o
   2   8   0      12342.77      11577.83       367.78 o
   4   8   0       7454.54       5846.93       184.99 o
   6   8   0       4356.28       3987.38       128.29 o
   8   8   0         17.06          1.35        42.09 o
  10   8   0         72.17        191.17        41.24 o
  12   8   0         20.39          4.83        41.91 o
  14   8   0        107.35        293.62        70.18 o
  16   8   0         45.56         85.69        77.17 o
  18   8   0        127.77        159.11        88.54 o
  20   8   0          1.21        118.83        86.06 o
   1   9   0      23625.93      22654.19       714.52 o
   3   9   0       1939.28       1479.09        73.58 o
   5   9   0       9386.97      10368.00       305.86 o
   7   9   0       8898.78       7410.04       208.91 o
   9   9   0        124.94        206.69        42.78 o
  11   9   0      11411.64      11989.92       278.92 o
  13   9   0        432.57        335.83        62.96 o
  15   9   0       1587.84       1873.03       126.23 o
  17   9   0          3.67         42.35        75.91 o
  19   9   0        228.01        242.59        90.78 o
   0  10   0       1600.86       1642.22       325.63 o
   2  10   0         20.97        194.52        41.00 o
   4  10   0       1570.59       2061.20        92.27 o
   6  10   0       3946.35       4123.25       150.72 o
   8  10   0         26.61         -8.51        40.71 o
  10  10   0       1223.52       1113.25        68.24 o
  12  10   0         22.39        -52.59        52.59 o
  14  10   0         14.15        -67.58        67.58 o
  16  10   0        273.50        280.92        82.20 o
  18  10   0          8.26         26.03        85.44 o
  20  10   0         66.03        -55.23        81.73 o
   1  11   0      12252.20      12983.58       389.29 o
   3  11   0      18249.81      15190.84       447.16 o
   5  11   0        240.06        317.27        61.37 o
   7  11   0       5037.99       5751.25       248.03 o
   9  11   0        167.10        264.82        41.55 o
  11  11   0       4069.21       5239.62       147.18 o
  13  11   0       1559.48       1555.98       139.16 o
  15  11   0        900.23       1035.02       104.13 o
  17  11   0        453.85        250.95        84.87 o
  19  11   0        119.54        129.98        86.79 o
   0  12   0      13152.81       8318.49       560.02 o
   2  12   0       5194.19       6851.75       204.68 o
   4  12   0        753.56        204.00        63.79 o
   6  12   0         52.45        132.32        58.68 o
   8  12   0       1115.49       1132.32        91.82 o
  10  12   0       1549.19       1565.01        81.19 o
  12  12   0        750.57        518.07        66.82 o
  14  12   0        256.80        344.84        77.20 o
  16  12   0        156.85        149.45        79.33 o
  18  12   0        785.29        742.82       107.98 o
  20  12   0          3.75         54.08       120.01 o
   1  13   0      15653.30      17212.20       514.57 o
   3  13   0       4566.71       4359.96       315.15 o
   5  13   0       8437.38       8091.78       290.28 o
   7  13   0        169.20        222.05        56.35 o
   9  13   0       3926.50       4523.35       204.59 o
  11  13   0         15.68         -0.37        53.70 o
  13  13   0       2015.25       1876.16       143.52 o
  15  13   0         10.42        -26.61        79.57 o
  17  13   0        718.33        409.33        89.00 o
  19  13   0          0.42        166.72        99.00 o
   0  14   0       2124.06       2001.65       291.27 o
   2  14   0        668.97       1474.22       108.99 o
   4  14   0       1471.09       2975.53       127.03 o
   6  14   0       2013.79       2506.18       102.69 o
   8  14   0        468.10        296.96        60.67 o
  10  14   0       2152.55       1741.55       157.54 o
  12  14   0        159.43        212.34        61.03 o
  14  14   0        167.30        112.68        85.53 o
  16  14   0        144.29        299.77       113.07 o
  18  14   0        587.67        338.28       100.10 o
   1  15   0       2469.97       2109.01       126.37 o
   3  15   0          2.43         -2.52        53.42 o
   5  15   0       4578.21       4312.15       378.30 o
   7  15   0        346.11        682.10        85.07 o
   9  15   0       1161.68        837.37       135.01 o
  11  15   0          0.72        -54.41        56.14 o
  13  15   0       1587.93       1172.83       200.26 o
  15  15   0         12.19        150.58        85.62 o
  17  15   0         83.14        146.81       127.61 o
  19  15   0         94.74         52.69       133.95 o
   0  16   0        944.06       1215.27       118.94 o
   2  16   0       2153.33       1713.26       103.72 o
   4  16   0        271.78        410.12        76.56 o
   6  16   0        705.43       1328.70        92.60 o
   8  16   0       1750.14       1453.33       339.79 o
  10  16   0       1462.81       1917.45       127.49 o
  12  16   0        741.79        360.75        73.17 o
  14  16   0        887.30        671.59       107.20 o
  16  16   0        172.30         44.68        85.63 o
  18  16   0        254.02        112.05       262.80 o
   1  17   0        215.97        993.75        93.14 o
   3  17   0        482.33        835.15        99.68 o
   5  17   0          3.76        664.72       109.89 o
   7  17   0        924.64       1512.56        97.13 o
   9  17   0       1805.25       1780.29       122.65 o
  11  17   0        529.73        343.39        82.70 o
  13  17   0          3.80         78.27        87.19 o
  15  17   0        255.29        -62.08        84.92 o
  17  17   0          6.27        -80.72        80.72 o
   0  18   0       1756.65       2464.46       183.53 o
   2  18   0        138.35        113.39        68.50 o
   4  18   0       5164.14       6600.43       602.49 o
   6  18   0       1947.10       1693.49       121.04 o
   8  18   0       3659.33       3773.30       199.00 o
  10  18   0       1534.13        822.85       136.23 o
  12  18   0       1229.27        721.42        94.79 o
  14  18   0        156.78        250.43       127.15 o
  16  18   0          1.52         22.89        80.76 o
  18  18   0         27.67          0.21       136.39 o
   1  19   0        103.18        251.63        78.04 o
   3  19   0        264.11       1007.23       182.53 o
   5  19   0        956.19       1443.28       202.64 o
   7  19   0       1358.41       1987.07       131.38 o
   9  19   0       1850.95       1802.14       175.92 o
  11  19   0        240.07        266.89        94.47 o
  13  19   0        150.47        117.18        99.00 o
  15  19   0          3.55        -78.00       103.54 o
  17  19   0          4.66        -27.24        87.01 o
   0  20   0       3002.08       4182.43       259.11 o
   2  20   0         67.11         94.24        75.14 o
   4  20   0       3289.42       3609.88       192.90 o
   6  20   0          2.63        435.72        74.48 o
   8  20   0         25.22         32.54        70.33 o
  10  20   0         50.24        -53.98        87.35 o
  12  20   0        723.69        497.95       217.52 o
  14  20   0        200.18         92.84        90.94 o
  16  20   0          6.06        -91.19        91.19 o
   1  21   0         73.14        406.04        90.73 o
   3  21   0        972.14       1213.15       129.87 o
   5  21   0         51.74         76.10        91.60 o
   7  21   0         29.22         18.73        69.58 o
   9  21   0         88.01         -3.76        72.59 o
  11  21   0         29.66          8.63       117.36 o
  13  21   0        794.03        431.64       115.98 o
  15  21   0        450.88        280.37        92.92 o
   0  22   0          8.83        248.38       182.48 o
   2  22   0        215.32        367.96       105.89 o
   4  22   0        521.56        413.74       107.15 o
   6  22   0       1611.40       1803.80       162.12 o
   8  22   0        678.84        539.14       115.58 o
  10  22   0       1538.80        519.35       202.93 o
  12  22   0       1626.69       1871.11       194.19 o
  14  22   0        373.55        167.87        89.59 o
  16  22   0         50.39         83.46       116.91 o
   1  23   0        238.80        442.26        96.21 o
   3  23   0        488.55        354.72       111.89 o
   5  23   0        751.31       1298.68       157.05 o
   7  23   0         11.43        236.52        92.68 o
   9  23   0        532.18        314.05       135.49 o
  11  23   0        360.45         95.95        96.37 o
  13  23   0        759.87        522.74       104.26 o
  15  23   0        542.00        101.92       134.97 o
   0  24   0        126.90        240.88       185.62 o
   2  24   0        253.74        483.97       116.98 o
   4  24   0        329.43        455.63       112.96 o
   6  24   0        819.37       1606.42       189.40 o
   8  24   0        623.54        384.78       143.38 o
  10  24   0        713.87        759.25       153.07 o
  12  24   0        619.50        509.92       109.07 o
  14  24   0        140.33        114.96        93.70 o
   1  25   0         14.34        201.17       108.08 o
   3  25   0        284.22        494.63       121.51 o
   5  25   0       2735.43       2973.18       185.06 o
   7  25   0        481.10        463.27       184.05 o
   9  25   0        306.38        334.70       143.33 o
  11  25   0         39.24        -44.31       132.10 o
  13  25   0        190.54       -100.84       154.28 o
   0  26   0        870.86       1228.35       185.67 o
   2  26   0        131.90        217.57       114.89 o
   4  26   0         30.89         18.80       103.62 o
   6  26   0        166.03        146.20       137.88 o
   8  26   0        149.34       -127.79       127.79 o
  10  26   0        340.80        309.90       168.32 o
  12  26   0        141.75         29.20       129.79 o
   1  27   0       1819.18       1872.35       172.54 o
   3  27   0       2269.61       2366.83       172.54 o
   5  27   0       1352.52       1273.24       228.10 o
   7  27   0        439.39        472.31       144.55 o
   9  27   0        347.33        199.78       140.16 o
  11  27   0         50.69         15.48       137.45 o
   0  28   0          0.51        113.77       138.92 o
   2  28   0         82.55        235.82       119.06 o
   4  28   0         12.37        110.15       121.61 o
   6  28   0          0.73        -79.41       215.51 o
   8  28   0        132.60         15.68       134.58 o
  10  28   0         15.04         31.10       135.21 o
   1  29   0        528.52        642.70       156.68 o
   3  29   0        724.57        756.66       203.56 o
   5  29   0        323.51        399.28       146.63 o
   7  29   0        635.53        436.95       150.49 o
   9  29   0        134.89        -54.11       210.79 o
   0  30   0        118.20        113.26       185.62 o
   2  30   0         76.86        263.50       116.85 o
   4  30   0         10.71         -3.20       201.36 o
   6  30   0         36.57        -25.17       133.48 o
   8  30   0          3.15        160.88       137.96 o
   1  31   0         40.52        185.70       134.58 o
   3  31   0          1.67        -68.00       132.02 o
   5  31   0          8.03        105.83       171.47 o
   7  31   0         33.60        100.42       176.19 o
   0  32   0        247.47        151.02       204.50 o
   2  32   0         62.80         30.58       131.03 o
   4  32   0         51.37        104.04       176.19 o
   1  33   0        120.20        152.00       131.03 o
   2   0   1      14561.25      12801.18       353.85 o
   4   0   1      91895.08      83333.82      1677.75 o
   6   0   1       2269.90       3353.83        79.39 o
   8   0   1       2241.44       1835.67        63.83 o
  10   0   1        443.16        812.54        56.74 o
  12   0   1        553.70        992.08        62.20 o
  14   0   1       1729.66       2301.37        96.77 o
  16   0   1       3283.68       2911.61       120.74 o
  18   0   1        900.52       1297.33       115.11 o
  20   0   1         35.13        130.47        63.87 o
 -21   1   1          6.41        122.25        63.77 o
 -19   1   1        396.32        831.15        83.65 o
 -17   1   1       1534.32       1973.78       104.04 o
 -15   1   1        742.29       1320.67        85.43 o
 -13   1   1        966.27       1540.02        93.05 o
 -11   1   1        731.49       1238.27        66.42 o
  -9   1   1       2070.64       1934.04        81.04 o
  -7   1   1      34162.74      30573.10       564.61 o
  -5   1   1      38589.90      35227.31       677.38 o
  -3   1   1      32206.37      30154.80       692.56 o
  -1   1   1      34360.23      34499.92      1139.82 o
   1   1   1      35317.09      35447.03      1566.40 o
   3   1   1      30969.98      29541.09       678.96 o
   5   1   1      38535.33      35873.62       728.59 o
   7   1   1      34203.97      31102.13       603.25 o
   9   1   1       1921.15       1788.52        65.07 o
  11   1   1        684.15       1191.15        73.76 o
  13   1   1        847.04       1439.38       102.12 o
  15   1   1        826.26       1554.13        95.41 o
  17   1   1       1500.99       1832.12       100.01 o
  19   1   1        374.41        910.30        90.59 o
  21   1   1          5.31         83.86        86.94 o
 -20   2   1         67.68        197.56        67.09 o
 -18   2   1        371.60        318.20        72.22 o
 -16   2   1        815.52       1307.03        92.33 o
 -14   2   1       1069.19       1353.72        92.16 o
 -12   2   1         80.26        149.42        43.81 o
 -10   2   1       2230.17       2532.37        76.02 o
  -8   2   1       1637.13       1967.17        64.50 o
  -6   2   1      14569.52      12563.48       263.55 o
  -4   2   1      31896.98      31054.87       669.46 o
  -2   2   1       1700.54       1870.25        69.47 o
   0   2   1       1433.07        706.27        67.83 o
   2   2   1       1540.89       1858.57        71.78 o
   4   2   1      31424.82      30554.27       658.18 o
   6   2   1      14137.55      12328.59       246.44 o
   8   2   1       1576.82       1985.69        70.00 o
  10   2   1       2293.45       2619.74        85.38 o
  12   2   1         84.32        214.31        41.85 o
  14   2   1       1131.25       1510.74        76.67 o
  16   2   1        792.16       1303.47        88.54 o
  18   2   1        381.52        385.83        68.48 o
  20   2   1         72.52        162.44        83.13 o
 -21   3   1         19.40        135.04        69.81 o
 -19   3   1        166.76        151.44        65.62 o
 -17   3   1        309.21        632.49        74.19 o
 -15   3   1        670.61        934.85        81.02 o
 -13   3   1       1413.70       1344.59        76.70 o
 -11   3   1       1379.25       1528.97        79.91 o
  -9   3   1       1166.51       1359.35        53.01 o
  -7   3   1       7236.10       6041.11       134.06 o
  -5   3   1      13267.22      13064.39       289.30 o
  -3   3   1      43778.77      36902.76       935.94 o
  -1   3   1      11871.58       8080.57       261.03 o
   1   3   1      12955.01       8739.47       256.47 o
   3   3   1      41958.85      35797.17       973.31 o
   5   3   1      12909.68      13121.11       261.34 o
   7   3   1       7028.57       5763.31       125.36 o
   9   3   1        991.58       1261.25        60.68 o
  11   3   1       1200.22       1284.63        62.80 o
  13   3   1       1343.66       1262.25        66.52 o
  15   3   1        760.61        937.46        78.45 o
  17   3   1        321.69        582.59        75.33 o
  19   3   1        133.99        176.09        80.43 o
  21   3   1         31.24        -13.63       115.25 o
 -20   4   1         85.29         36.21        78.25 o
 -18   4   1        663.88        868.68        82.49 o
 -16   4   1       1701.88       2198.67       105.44 o
 -14   4   1         93.64        372.64        60.28 o
 -12   4   1       3456.57       4987.77       139.03 o
 -10   4   1       2381.87       2096.64        66.98 o
  -8   4   1       2955.22       3261.19        93.59 o
  -6   4   1       2141.40       2065.80        71.69 o
  -4   4   1        831.16       1124.09        67.39 o
  -2   4   1      11659.97      10791.28       284.17 o
   0   4   1      14760.75      13683.27       396.33 o
   2   4   1      10989.36      10800.59       340.64 o
   4   4   1        914.18       1028.52        53.24 o
   6   4   1       1917.23       1921.74        60.92 o
   8   4   1       2942.19       3232.99        97.71 o
  10   4   1       2473.98       2094.21        76.86 o
  12   4   1       3634.85       4980.06       130.23 o
  14   4   1         88.89        275.31        55.19 o
  16   4   1       1790.02       2149.52       104.15 o
  18   4   1        624.26        798.54        92.31 o
  20   4   1        100.97        155.17        83.23 o
 -21   5   1        117.06        232.55        92.81 o
 -19   5   1        203.34         86.55        69.70 o
 -17   5   1        205.83        270.55        63.79 o
 -15   5   1        600.26       1110.47        84.18 o
 -13   5   1       1188.39       1374.94        99.73 o
 -11   5   1       1516.23       1329.44        65.99 o
  -9   5   1       1848.77       1970.65        71.55 o
  -7   5   1         79.79        302.55        41.58 o
  -5   5   1      18931.55      14195.58       340.68 o
  -3   5   1      21627.50      17803.97       462.64 o
  -1   5   1      67943.57      59459.65      1533.00 o
   1   5   1      65912.14      59888.79      1698.87 o
   3   5   1      22706.01      18942.69       481.84 o
   5   5   1      18873.23      14403.42       318.16 o
   7   5   1        111.21        327.02        40.02 o
   9   5   1       2012.41       2035.04        76.29 o
  11   5   1       1361.80       1378.17        83.80 o
  13   5   1       1206.32       1290.99        70.24 o
  15   5   1        605.11       1022.95        80.72 o
  17   5   1        238.48        244.92        75.59 o
  19   5   1        195.20        122.12        79.13 o
  21   5   1        122.27        428.90        92.60 o
 -20   6   1        159.38         50.00        89.20 o
 -18   6   1        254.40        434.29        88.90 o
 -16   6   1        306.74        354.71        65.97 o
 -14   6   1        292.49        581.99        64.89 o
 -12   6   1       1461.89       1745.57        84.65 o
 -10   6   1        947.82       1066.73        56.05 o
  -8   6   1      15384.21      15107.96       324.61 o
  -6   6   1        847.68       1496.18        81.47 o
  -4   6   1       6123.24       6329.94       163.75 o
  -2   6   1       4566.92       3127.67        92.32 o
   0   6   1      15478.42      17826.26       586.26 o
   2   6   1       4185.36       3012.66       163.15 o
   4   6   1       6093.17       6522.66       191.83 o
   6   6   1        897.26       1450.39        62.91 o
   8   6   1      15280.12      14946.26       319.50 o
  10   6   1        855.72        921.43        52.54 o
  12   6   1       1457.75       1671.73        71.30 o
  14   6   1        381.18        566.93        66.84 o
  16   6   1        373.72        369.64        89.34 o
  18   6   1        247.67        538.95       109.58 o
  20   6   1        180.54        114.94        93.90 o
 -21   7   1          3.14        -25.50        81.41 o
 -19   7   1         54.58         24.88        75.02 o
 -17   7   1       1156.20       1348.51       122.66 o
 -15   7   1        518.08        773.99        78.82 o
 -13   7   1        829.87        898.49        76.44 o
 -11   7   1       1053.37       1285.87        71.20 o
  -9   7   1       4519.91       4764.70       129.10 o
  -7   7   1       3343.85       2891.98       101.56 o
  -5   7   1       1846.70       1824.34        64.61 o
  -3   7   1       2246.64       1695.51        68.05 o
  -1   7   1       1868.74       1420.61        68.30 o
   1   7   1       1741.29       1293.94        93.80 o
   3   7   1       2348.18       1860.50        74.74 o
   5   7   1       1741.60       1943.74        74.94 o
   7   7   1       3517.94       2948.35        99.54 o
   9   7   1       4306.80       4673.24       121.33 o
  11   7   1       1137.05       1304.68        60.82 o
  13   7   1        867.00        920.62        61.20 o
  15   7   1        488.95        673.87        82.43 o
  17   7   1       1214.56       1581.44       111.06 o
  19   7   1         44.91        112.87        78.90 o
  21   7   1          3.26         67.94       121.32 o
 -20   8   1         42.33         83.29        92.64 o
 -18   8   1        449.99        582.09       103.20 o
 -16   8   1         70.51        100.89        88.74 o
 -14   8   1        585.23        929.29       101.24 o
 -12   8   1       1037.28       1514.10        80.63 o
 -10   8   1        806.06        728.02        54.65 o
  -8   8   1        435.14        440.33        49.72 o
  -6   8   1       5862.93       6635.65       168.98 o
  -4   8   1       5444.64       4536.23       125.94 o
  -2   8   1       2832.99       3292.09       114.54 o
   0   8   1       7332.72       3805.42       216.61 o
   2   8   1       3386.88       3646.49       179.02 o
   4   8   1       4773.48       4148.08       134.66 o
   6   8   1       6176.10       6749.46       193.13 o
   8   8   1        313.85        312.04        44.15 o
  10   8   1        661.24        726.69        52.68 o
  12   8   1        907.93       1310.51        67.94 o
  14   8   1        686.60       1019.56        74.51 o
  16   8   1         37.55         74.38        69.21 o
  18   8   1        498.77        499.22       101.99 o
  20   8   1         36.36         39.07       107.62 o
 -19   9   1         31.29         44.28        77.71 o
 -17   9   1         79.37        -50.63        68.85 o
 -15   9   1         18.00         76.75        73.38 o
 -13   9   1        264.69        390.81        66.24 o
 -11   9   1         73.68        288.53        49.77 o
  -9   9   1       1268.09       1290.71        65.97 o
  -7   9   1       4149.29       3759.14       119.46 o
  -5   9   1       2557.64       2080.05        88.06 o
  -3   9   1        529.74        837.16        54.01 o
  -1   9   1        500.25        821.95        74.47 o
   1   9   1        472.37       1056.63        71.29 o
   3   9   1        568.75        750.89        56.74 o
   5   9   1       2612.20       2346.67       120.07 o
   7   9   1       4153.39       3839.25       128.26 o
   9   9   1       1279.54       1431.72        69.71 o
  11   9   1         78.10        167.12        42.28 o
  13   9   1        263.27        313.10        64.97 o
  15   9   1         19.27          3.16        74.97 o
  17   9   1         83.76        -35.49        73.55 o
  19   9   1         32.70        169.20       138.50 o
 -20  10   1        115.98        233.58        96.57 o
 -18  10   1        300.83        385.47        91.01 o
 -16  10   1        165.22        221.14       103.29 o
 -14  10   1        101.38         -4.24        73.16 o
 -12  10   1        319.71        368.05        61.68 o
 -10  10   1       3140.48       3075.81        89.67 o
  -8  10   1       1229.47       1302.64        98.54 o
  -6  10   1      11214.30      10786.30       275.34 o
  -4  10   1       3752.59       4143.02       151.08 o
  -2  10   1       1784.68       1780.06       156.61 o
   0  10   1       4668.36       4755.33       157.77 o
   2  10   1       2248.92       2062.28        87.07 o
   4  10   1       3697.40       4135.12       145.46 o
   6  10   1      11009.31      10776.83       299.37 o
   8  10   1       1464.18       1515.08        81.43 o
  10  10   1       2882.54       3003.04       101.45 o
  12  10   1        291.12        486.59        65.75 o
  14  10   1         94.44         41.78        64.79 o
  16  10   1        191.16        168.05        79.38 o
  18  10   1        319.69        380.56       121.70 o
  20  10   1        127.79        275.99        99.85 o
 -19  11   1          5.26        -61.01        78.56 o
 -17  11   1         16.35        101.27        74.83 o
 -15  11   1        254.12        178.68        77.88 o
 -13  11   1        128.35        164.25        68.40 o
 -11  11   1        135.00        132.24        42.65 o
  -9  11   1       1464.33       1502.24        72.83 o
  -7  11   1        431.28        858.19        58.46 o
  -5  11   1       1950.30       1999.10        86.09 o
  -3  11   1       3882.42       4151.22       144.57 o
  -1  11   1        140.09        320.23        74.92 o
   1  11   1        128.92        495.57        77.85 o
   3  11   1       3742.41       4141.72       247.47 o
   5  11   1       1880.61       1913.60       105.85 o
   7  11   1        466.25       1049.56        76.89 o
   9  11   1       1456.66       1682.92        84.62 o
  11  11   1        152.14        182.27        60.04 o
  13  11   1        137.41        152.92        64.48 o
  15  11   1        236.50        250.30        75.74 o
  17  11   1         12.94         78.20       103.54 o
  19  11   1          6.43         83.00        89.42 o
 -20  12   1        163.91         66.09       248.42 o
 -18  12   1        806.13        770.33       103.15 o
 -16  12   1       1652.69       1407.22       190.18 o
 -14  12   1       1474.91       1292.43       151.39 o
 -12  12   1       1835.91       1570.07       114.19 o
 -10  12   1       4310.54       4665.49       164.84 o
  -8  12   1       7831.23       8755.48       273.39 o
  -6  12   1      12380.75      12016.97       330.17 o
  -4  12   1      14692.91      15160.77       418.02 o
  -2  12   1      25390.57      23174.62      1000.44 o
   0  12   1      13234.00      15258.55       558.58 o
   2  12   1      25296.56      24997.47       730.55 o
   4  12   1      14784.32      15311.57       443.74 o
   6  12   1      12177.71      12121.98       332.96 o
   8  12   1       7983.39       8813.15       243.47 o
  10  12   1       4088.37       4713.03       151.72 o
  12  12   1       1874.80       1642.85        98.29 o
  14  12   1       1399.05       1466.70       121.14 o
  16  12   1       1713.67       1676.78       140.62 o
  18  12   1        800.81        740.36       105.69 o
  20  12   1        175.41        458.41       139.78 o
 -19  13   1        132.54        175.38        85.19 o
 -17  13   1        605.16        506.20        95.99 o
 -15  13   1        327.22        262.35        75.98 o
 -13  13   1        687.61        648.91        89.31 o
 -11  13   1        316.63        185.31        69.41 o
  -9  13   1        461.91        522.16        62.46 o
  -7  13   1       2621.04       2794.47       128.79 o
  -5  13   1        671.95        623.19        68.01 o
  -3  13   1       7789.79       7175.04       268.19 o
  -1  13   1       2910.70       3418.55       301.53 o
   1  13   1       2995.10       3800.29       208.94 o
   3  13   1       7426.03       6785.43       233.53 o
   5  13   1        750.40        685.14        62.39 o
   7  13   1       2439.13       2569.93       108.57 o
   9  13   1        530.13        659.30        69.91 o
  11  13   1        299.58        305.34        72.84 o
  13  13   1        706.68        838.08       102.30 o
  15  13   1        315.01        198.75        91.85 o
  17  13   1        605.03        591.20       136.38 o
  19  13   1        142.08        193.42       119.41 o
 -18  14   1         32.26         75.48        85.10 o
 -16  14   1         20.15        104.71        85.69 o
 -14  14   1        185.74         94.50        78.13 o
 -12  14   1        844.84        730.28       103.23 o
 -10  14   1        457.30        367.84        72.36 o
  -8  14   1       3532.92       4699.47       186.96 o
  -6  14   1       6186.72       6106.64       216.47 o
  -4  14   1       4111.86       4293.86       147.49 o
  -2  14   1       6436.07       6669.93       329.22 o
   0  14   1       3937.44       4586.60       257.01 o
   2  14   1       5911.05       5997.85       203.77 o
   4  14   1       4377.45       4285.37       229.96 o
   6  14   1       5954.28       5706.40       186.27 o
   8  14   1       3461.89       4282.92       167.28 o
  10  14   1        438.50        250.57        56.86 o
  12  14   1        757.05        876.50        99.61 o
  14  14   1        205.04        231.26        83.69 o
  16  14   1         27.09        146.72       105.03 o
  18  14   1         26.99         -2.74        99.27 o
 -19  15   1         23.58         32.52       108.41 o
 -17  15   1        122.63         38.62        91.73 o
 -15  15   1        758.62        384.02       150.41 o
 -13  15   1        513.07        318.70       148.09 o
 -11  15   1       1056.92        575.91       123.97 o
  -9  15   1        585.21        506.16        65.10 o
  -7  15   1       2774.47       2493.93       112.84 o
  -5  15   1       2646.00       3515.59       145.86 o
  -3  15   1       2445.12       2356.57       117.34 o
  -1  15   1        911.81       1298.49       103.98 o
   1  15   1        870.55       1040.13        83.67 o
   3  15   1       2116.79       1870.76       113.38 o
   5  15   1       2529.64       3160.35       204.66 o
   7  15   1       2694.69       2433.95       112.44 o
   9  15   1        669.82        565.17       127.08 o
  11  15   1       1047.55        725.68        78.72 o
  13  15   1        561.22        439.45        78.98 o
  15  15   1        827.75        517.67       128.06 o
  17  15   1        120.06         12.12        95.48 o
  19  15   1         30.98       -120.72       120.72 o
 -18  16   1        117.72         18.19        87.48 o
 -16  16   1         93.29        156.55        90.01 o
 -14  16   1        505.58        110.57        80.84 o
 -12  16   1        364.70        147.75        84.33 o
 -10  16   1         89.98        122.55        75.21 o
  -8  16   1       2297.27       2836.37       125.93 o
  -6  16   1       2314.07       2886.55       140.37 o
  -4  16   1       3594.67       3304.93       132.13 o
  -2  16   1        258.51        271.65        75.65 o
   0  16   1        124.98         36.35        62.05 o
   2  16   1        330.46        358.61        57.22 o
   4  16   1       3403.96       3218.70       145.36 o
   6  16   1       2428.37       3019.31       136.33 o
   8  16   1       2126.42       2923.48       242.82 o
  10  16   1         72.02        163.10        68.77 o
  12  16   1        352.39        174.80        72.07 o
  14  16   1        488.28        303.92        99.55 o
  16  16   1         95.07        -35.63        95.18 o
  18  16   1        129.41         14.17        94.49 o
 -17  17   1         98.84         30.34        89.38 o
 -15  17   1        579.69        320.72        99.36 o
 -13  17   1       1075.00        650.11       134.23 o
 -11  17   1       1569.55       2150.92       259.56 o
  -9  17   1       2292.14       2980.41       180.58 o
  -7  17   1       6306.94       7657.45       399.04 o
  -5  17   1       6145.57       6447.00       249.46 o
  -3  17   1       2458.52       2546.09       119.32 o
  -1  17   1        682.48       1007.72       104.90 o
   1  17   1        522.39        765.79        64.96 o
   3  17   1       2670.77       1995.97       175.82 o
   5  17   1       6071.42       6497.56       274.86 o
   7  17   1       6572.29       7915.79       457.77 o
   9  17   1       2259.20       2580.44       258.84 o
  11  17   1       1552.58       2020.69       156.97 o
  13  17   1       1110.27        764.71       110.22 o
  15  17   1        648.27        306.26       165.11 o
  17  17   1        129.35        -46.35       150.34 o
 -18  18   1         53.20        -51.51       142.85 o
 -16  18   1        407.39        247.71       139.87 o
 -14  18   1        472.78        213.37        96.48 o
 -12  18   1        695.35        379.71       138.84 o
 -10  18   1        801.36        480.60        82.41 o
  -8  18   1        974.54       1002.44       150.26 o
  -6  18   1        450.90        380.16        82.59 o
  -4  18   1        612.78        736.16        88.89 o
  -2  18   1         43.79        558.99        86.08 o
   0  18   1        769.38        726.07        89.74 o
   2  18   1         42.27        541.91        65.44 o
   4  18   1        600.03        584.05        69.60 o
   6  18   1        423.03        536.55        70.03 o
   8  18   1        976.49       1625.80       141.00 o
  10  18   1        798.88        603.37       149.86 o
  12  18   1        713.19        503.11       105.68 o
  14  18   1        477.43        229.68        93.55 o
  16  18   1        414.44        322.00       104.30 o
  18  18   1         55.11         14.67       193.49 o
 -17  19   1         52.68         32.25       117.57 o
 -15  19   1        131.20         -6.95        85.02 o
 -13  19   1        197.90        205.80       107.41 o
 -11  19   1        778.93        405.43       113.53 o
  -9  19   1       2022.64       2698.10       223.52 o
  -7  19   1       1624.59       1607.05       151.22 o
  -5  19   1       1327.63       1775.20       126.18 o
  -3  19   1       2639.66       3516.61       171.56 o
  -1  19   1       1605.80       1904.10       161.08 o
   1  19   1       1411.59       1928.88       120.45 o
   3  19   1       2829.45       3391.36       193.45 o
   5  19   1       1099.49       1739.09       142.20 o
   7  19   1       1781.22       1688.80       183.46 o
   9  19   1       1913.58       2668.73       211.03 o
  11  19   1        725.54        470.89        78.82 o
  13  19   1        237.08        174.87        90.09 o
  15  19   1        164.38         86.01       114.69 o
  17  19   1         76.92         42.60        98.25 o
 -16  20   1        313.63        166.82       125.08 o
 -14  20   1          8.52         76.42       121.25 o
 -12  20   1        679.74        531.97       113.47 o
 -10  20   1          0.58         50.34       105.86 o
  -8  20   1        189.92        -41.36        96.02 o
  -6  20   1       3031.27       3340.85       154.75 o
  -4  20   1        302.16       1213.79       195.72 o
  -2  20   1        118.53        418.24       122.31 o
   0  20   1        215.09        733.31       120.82 o
   2  20   1        126.77        582.29       102.63 o
   4  20   1        279.16        706.55       121.19 o
   6  20   1       3108.79       3115.25       211.16 o
   8  20   1        172.95        144.12        78.07 o
  10  20   1          0.42         69.08        75.72 o
  12  20   1        656.86        394.46        81.98 o
  14  20   1          6.24         -0.87       137.60 o
  16  20   1        305.42        238.07       100.21 o
 -15  21   1         70.94         61.07       118.25 o
 -13  21   1        574.15        459.28       129.23 o
 -11  21   1        872.00        551.33       105.30 o
  -9  21   1       1957.01       2248.09       203.55 o
  -7  21   1       3925.30       4557.54       329.55 o
  -5  21   1       7280.42       6875.10      1167.23 o
  -3  21   1       2154.46       2658.55       215.06 o
  -1  21   1        399.23        590.21       113.07 o
   1  21   1        547.87        709.89       101.06 o
   3  21   1       2111.65       2467.06       144.65 o
   5  21   1       7152.18       7190.76       356.28 o
   7  21   1       3869.75       3399.32       409.74 o
   9  21   1       1839.16       2398.81       211.40 o
  11  21   1        863.00        553.99       102.70 o
  13  21   1        574.98        419.77       156.16 o
  15  21   1         68.95         38.63       138.47 o
 -16  22   1         34.45       -110.57       110.57 o
 -14  22   1         68.94         84.49       116.15 o
 -12  22   1        197.50         74.37       133.21 o
 -10  22   1         88.18        -24.57       100.71 o
  -8  22   1        394.63        140.87       103.13 o
  -6  22   1        375.07        407.45       108.96 o
  -4  22   1        467.48        198.93       102.96 o
  -2  22   1         49.84        205.09       105.26 o
   0  22   1        277.89        176.23       102.64 o
   2  22   1         33.06         52.85        85.20 o
   4  22   1        461.26        244.15        79.36 o
   6  22   1        421.00        424.12        86.79 o
   8  22   1        447.80        345.99       149.40 o
  10  22   1         80.88        112.91        80.64 o
  12  22   1        205.43         43.66        90.62 o
  14  22   1         60.32        -18.45        93.88 o
  16  22   1         30.03        -13.74       139.83 o
 -15  23   1        212.11        158.99       123.49 o
 -13  23   1        379.59        279.85       131.76 o
 -11  23   1        420.22        200.14       195.32 o
  -9  23   1        108.71         42.86       105.00 o
  -7  23   1       1639.34       1681.75       156.19 o
  -5  23   1       1099.67       1742.94       213.56 o
  -3  23   1        514.71        416.25       115.93 o
  -1  23   1        213.56        259.89       106.39 o
   1  23   1        229.41        390.83       133.05 o
   3  23   1        595.49        752.44       106.62 o
   5  23   1       1157.52       1125.75       249.03 o
   7  23   1       1530.01       1131.17       158.52 o
   9  23   1         96.35         -2.89        77.40 o
  11  23   1        392.67        150.19        83.65 o
  13  23   1        344.53        207.38        95.45 o
  15  23   1        199.01        206.88       105.99 o
 -14  24   1        277.24         70.09       115.59 o
 -12  24   1        672.22        466.81       130.39 o
 -10  24   1       1002.32        568.59       148.85 o
  -8  24   1       2067.90       1887.72       156.40 o
  -6  24   1       1016.01       1451.87       264.35 o
  -4  24   1       1289.23       1585.83       178.01 o
  -2  24   1         48.97        875.73       131.94 o
   0  24   1         11.00        562.05       125.00 o
   2  24   1         88.44        901.72       116.01 o
   4  24   1       1397.89       1805.46       187.98 o
   6  24   1       1029.55       1022.06       181.19 o
   8  24   1       2192.99       2003.40       237.50 o
  10  24   1        998.93        692.86        95.71 o
  12  24   1        687.98        457.26       181.43 o
  14  24   1        250.18          6.36       141.62 o
 -13  25   1         24.14         25.03       120.04 o
 -11  25   1         18.70        398.82       140.62 o
  -9  25   1         16.96       -149.48       149.48 o
  -7  25   1        201.44        286.21       113.65 o
  -5  25   1         31.82        312.39       110.75 o
  -3  25   1        257.69        362.54       195.20 o
  -1  25   1         94.62         15.32       125.42 o
   1  25   1         92.16        177.36       111.37 o
   3  25   1        316.81        278.38       123.48 o
   5  25   1         40.71        217.67       138.39 o
   7  25   1        198.73        219.10        85.00 o
   9  25   1         24.10         42.90        86.28 o
  11  25   1         17.04         50.73        93.83 o
  13  25   1         24.58         11.54        93.04 o
 -12  26   1        280.61        197.00       120.26 o
 -10  26   1        226.32        189.43       132.02 o
  -8  26   1        285.49        221.19       119.52 o
  -6  26   1        424.94        440.30       146.05 o
  -4  26   1       1302.07       1808.38       153.60 o
  -2  26   1       2554.64       2456.17       177.36 o
   0  26   1       2460.31       2652.41       329.30 o
   2  26   1       2645.52       2357.15       161.21 o
   4  26   1       1365.38       1528.89       221.81 o
   6  26   1        458.33        353.71       121.06 o
   8  26   1        336.91        326.06       112.50 o
  10  26   1        238.16        143.48        97.44 o
  12  26   1        284.80         87.92       165.41 o
 -11  27   1         14.57        -45.55       123.22 o
  -9  27   1         98.73        162.59       137.07 o
  -7  27   1        145.08         74.73       107.14 o
  -5  27   1         11.32         57.27       109.58 o
  -3  27   1         46.93        110.90       107.64 o
  -1  27   1        342.61        377.62       121.03 o
   1  27   1        351.28        457.50       126.40 o
   3  27   1         49.24        -98.65       289.45 o
   5  27   1         13.12        -61.35       129.03 o
   7  27   1        153.00        301.01       120.73 o
   9  27   1        103.93        205.11       130.35 o
  11  27   1         13.89        -19.42       126.19 o
 -10  28   1        235.83        230.30       136.06 o
  -8  28   1        362.10        189.79       136.48 o
  -6  28   1        207.99        132.79       110.72 o
  -4  28   1        182.14        163.58       115.68 o
  -2  28   1        411.75        441.40       124.72 o
   0  28   1        347.97        509.05       126.31 o
   2  28   1        460.64        752.99       169.08 o
   4  28   1        208.59        317.10       146.63 o
   6  28   1        223.79        126.89       116.39 o
   8  28   1        353.44        150.50       134.54 o
  10  28   1        238.52        271.20       134.58 o
  -9  29   1         17.01       -115.55       128.99 o
  -7  29   1          9.35         -9.94       124.34 o
  -5  29   1         78.33        181.68       111.32 o
  -3  29   1         73.60        121.80       116.05 o
  -1  29   1         42.87        152.70       113.37 o
   1  29   1         39.53         56.67       108.90 o
   3  29   1         75.28        184.88       135.49 o
   5  29   1         76.31        198.94       134.25 o
   7  29   1          7.98        275.31       168.32 o
   9  29   1         15.92        153.31       138.92 o
  -8  30   1        196.06        272.54       139.07 o
  -6  30   1        263.11        306.04       143.58 o
  -4  30   1        227.49        382.04       119.29 o
  -2  30   1        429.01        320.91       124.09 o
   0  30   1        624.18        594.25       128.13 o
   2  30   1        458.70        403.17       151.08 o
   4  30   1        248.97        205.47       256.41 o
   6  30   1        275.43        332.30       121.03 o
   8  30   1        194.03        141.58       142.38 o
  -7  31   1         29.06        -14.69       149.44 o
  -5  31   1         32.33         96.80       136.59 o
  -3  31   1          4.43          7.22       104.71 o
  -1  31   1         53.00        117.29       114.44 o
   1  31   1         56.58         -2.33       132.02 o
   3  31   1          9.40        172.94       133.48 o
   5  31   1         26.94         44.43       136.48 o
   7  31   1         33.63        265.52       140.21 o
  -4  32   1         80.19         26.29       163.60 o
  -2  32   1         92.12        169.89       135.71 o
   0  32   1        114.55        283.66       137.07 o
   2  32   1        103.49        158.36       138.84 o
   4  32   1        101.35        165.17       149.44 o
   0   0   2       7693.33      12070.66       315.00 o
   2   0   2     331672.59     295693.84      5712.91 o
   4   0   2         88.26        185.10        21.72 o
   6   0   2       5898.52       4780.73       128.43 o
   8   0   2      20980.71      20130.34       453.05 o
  10   0   2      16760.51      17302.54       350.76 o
  12   0   2       8060.49       7572.85       206.00 o
  14   0   2       5150.36       4939.45       156.03 o
  16   0   2       2885.46       2362.42       110.76 o
  18   0   2       1214.78       1691.82       108.67 o
  20   0   2       1637.23       2063.46       122.95 o
 -21   1   2         13.92         71.42        81.70 o
 -19   1   2        879.09       1113.53        93.92 o
 -17   1   2        821.40       1544.61        98.53 o
 -15   1   2         85.13        109.50        61.26 o
 -13   1   2       1479.58       1919.22        93.18 o
 -11   1   2       4065.62       4649.39       124.48 o
  -9   1   2       1129.32       1233.00        61.68 o
  -7   1   2       3969.53       3855.43       118.64 o
  -5   1   2        862.41        968.47        43.94 o
  -3   1   2      11612.51      10947.39       219.27 o
  -1   1   2      37582.66      38794.80       724.90 o
   1   1   2      37899.07      39115.28       805.59 o
   3   1   2      11741.28      10951.75       247.19 o
   5   1   2        796.86        964.96        47.25 o
   7   1   2       3933.35       3856.65       118.12 o
   9   1   2       1044.69       1152.45        60.55 o
  11   1   2       4058.47       4602.18       116.39 o
  13   1   2       1449.38       1818.80        82.53 o
  15   1   2         82.23          1.94        55.00 o
  17   1   2        802.19       1473.80        95.21 o
  19   1   2        882.82       1229.02       121.47 o
  21   1   2         14.47        149.65        80.34 o
 -20   2   2        352.09        541.28        91.02 o
 -18   2   2        401.12        478.58        87.18 o
 -16   2   2        294.84        269.18        64.49 o
 -14   2   2        201.56        352.52        63.48 o
 -12   2   2       1423.00       1820.92        86.39 o
 -10   2   2      23987.83      23853.71       500.97 o
  -8   2   2       4379.45       4003.15       133.06 o
  -6   2   2      18534.09      17038.62       389.95 o
  -4   2   2      16312.31      17836.03       458.28 o
  -2   2   2      15612.89      13376.09       268.21 o
   0   2   2      10261.10      11903.91       254.13 o
   2   2   2      14468.40      12805.52       310.55 o
   4   2   2      15476.64      17474.92       386.09 o
   6   2   2      17954.89      17121.69       384.62 o
   8   2   2       4320.48       3860.70       111.10 o
  10   2   2      23669.26      24057.10       479.72 o
  12   2   2       1268.95       1790.54        88.33 o
  14   2   2        283.13        519.59        69.56 o
  16   2   2        374.95        336.61        73.76 o
  18   2   2        333.29        307.61        82.82 o
  20   2   2        319.50        525.67        88.91 o
 -21   3   2         31.10        108.83        94.51 o
 -19   3   2        236.10        243.98        67.60 o
 -17   3   2         62.00        264.36        67.78 o
 -15   3   2        340.47        343.67        67.30 o
 -13   3   2        798.85       1204.92        84.22 o
 -11   3   2        909.61       1524.03        73.34 o
  -9   3   2       1108.85       1310.50        64.57 o
  -7   3   2       1408.75       1641.56        81.56 o
  -5   3   2       3566.84       3285.78        97.22 o
  -3   3   2       4759.75       3666.93       105.44 o
  -1   3   2       5953.14       5786.35       140.64 o
   1   3   2       6094.86       5850.23       151.13 o
   3   3   2       4733.80       3840.30        93.39 o
   5   3   2       3262.10       3067.14        85.75 o
   7   3   2       1489.88       1423.18        70.22 o
   9   3   2        983.05       1294.31        63.41 o
  11   3   2        979.97       1460.31        64.25 o
  13   3   2        905.30       1215.99        70.35 o
  15   3   2        374.72        400.10        61.81 o
  17   3   2         57.49        293.51        76.05 o
  19   3   2        236.31        433.89        81.62 o
  21   3   2         27.29         50.36        78.48 o
 -20   4   2         27.80        -75.08        75.08 o
 -18   4   2        182.72        300.95        67.91 o
 -16   4   2         68.84        138.95        61.66 o
 -14   4   2        132.65        238.18        58.56 o
 -12   4   2       4330.07       3906.49       129.84 o
 -10   4   2       8362.53       8205.48       189.51 o
  -8   4   2       8600.32       8013.00       220.92 o
  -6   4   2        174.23        497.26        53.55 o
  -4   4   2       6001.62       5072.57       138.69 o
  -2   4   2       6886.57       6111.22       148.15 o
   0   4   2      34388.70      30054.66       776.29 o
   2   4   2       6667.18       6031.37       156.44 o
   4   4   2       6685.61       5604.62       124.92 o
   6   4   2        102.11        372.32        42.69 o
   8   4   2       8912.22       8357.72       184.95 o
  10   4   2       8004.34       8356.47       195.40 o
  12   4   2       4144.98       3862.56       117.68 o
  14   4   2        106.80        215.70        54.19 o
  16   4   2        100.33        229.04        79.87 o
  18   4   2        171.32        235.73        78.37 o
  20   4   2         18.22        -49.28        67.80 o
 -21   5   2         80.48        -18.56       108.62 o
 -19   5   2        378.07        733.23        88.59 o
 -17   5   2         64.76        349.19        75.80 o
 -15   5   2        905.64       1635.90       103.44 o
 -13   5   2        855.66       1216.48        99.66 o
 -11   5   2       5098.27       4966.03       151.28 o
  -9   5   2        308.11        449.33        43.20 o
  -7   5   2      17763.12      14805.89       374.18 o
  -5   5   2       3020.15       3083.65       105.22 o
  -3   5   2       2481.33       2456.39        76.32 o
  -1   5   2       1318.46       1646.24        69.06 o
   1   5   2       1066.34       1697.83        81.21 o
   3   5   2       2525.12       2580.09        81.89 o
   5   5   2       3327.14       3028.14        96.78 o
   7   5   2      18104.92      15152.65       328.74 o
   9   5   2        255.41        439.02        44.12 o
  11   5   2       5141.20       5157.82       142.40 o
  13   5   2        902.17       1239.53        71.58 o
  15   5   2        961.23       1638.69        98.12 o
  17   5   2         80.28        323.40        77.92 o
  19   5   2        373.79        586.46        91.30 o
  21   5   2         94.30        161.81       101.63 o
 -20   6   2        136.26         73.95        80.50 o
 -18   6   2         79.74         96.11        67.37 o
 -16   6   2        282.11        208.45        69.74 o
 -14   6   2        348.08        314.56        71.77 o
 -12   6   2       2329.70       2037.84       139.53 o
 -10   6   2         25.92        121.37        36.83 o
  -8   6   2       4116.55       4151.53       139.84 o
  -6   6   2       1868.49       2095.55        99.10 o
  -4   6   2       1424.51       1710.60        80.51 o
  -2   6   2       1723.34       1381.97        54.23 o
   0   6   2       4677.74       5021.43       147.53 o
   2   6   2       1508.93       1341.99        56.04 o
   4   6   2       1331.18       1464.37        63.17 o
   6   6   2       2083.57       2086.55        85.04 o
   8   6   2       4181.84       4025.64       114.65 o
  10   6   2         32.95        103.27        42.53 o
  12   6   2       2401.80       2271.17        92.42 o
  14   6   2        296.92        252.32        62.46 o
  16   6   2        308.32        325.86        74.84 o
  18   6   2         87.57        190.14        75.44 o
  20   6   2        123.67        261.38        86.61 o
 -19   7   2         83.05         -7.06        78.34 o
 -17   7   2        157.72        120.60        77.39 o
 -15   7   2        901.34        987.06        88.39 o
 -13   7   2        894.00       1377.61       118.89 o
 -11   7   2       2205.30       2496.40       102.33 o
  -9   7   2       4311.06       5824.92       187.31 o
  -7   7   2        136.08        200.74        56.06 o
  -5   7   2        656.49        661.14        59.78 o
  -3   7   2       4037.67       3927.95       126.34 o
  -1   7   2       3883.64       3444.87        97.92 o
   1   7   2       3714.78       3602.10       113.30 o
   3   7   2       3439.43       3676.56       106.94 o
   5   7   2        869.39        798.26        62.95 o
   7   7   2        105.05        109.74        68.53 o
   9   7   2       4608.68       6196.06       171.61 o
  11   7   2       2011.74       2541.58       105.04 o
  13   7   2        965.95       1426.88        86.77 o
  15   7   2        894.33        961.10        82.86 o
  17   7   2        148.28        190.83        74.66 o
  19   7   2         84.97        116.48        75.03 o
 -20   8   2        186.44        228.41       109.42 o
 -18   8   2         13.32         10.65        77.77 o
 -16   8   2         73.01        169.25        68.65 o
 -14   8   2        356.69        378.47        71.51 o
 -12   8   2        664.47        819.96        73.06 o
 -10   8   2       2547.17       2688.32       101.44 o
  -8   8   2       1322.00       1354.40        73.41 o
  -6   8   2        862.95        912.08        76.64 o
  -4   8   2       1047.54        737.47        74.10 o
  -2   8   2       1791.07       2229.68        91.61 o
   0   8   2       1241.38       1662.77        79.96 o
   2   8   2       1616.47       2075.50        87.49 o
   4   8   2       1022.56        833.00        59.22 o
   6   8   2        972.30        960.82       177.91 o
   8   8   2       1289.82       1445.94        78.94 o
  10   8   2       2662.43       2731.83        96.43 o
  12   8   2        700.26        882.97        65.94 o
  14   8   2        338.60        300.30        65.60 o
  16   8   2         83.01        149.22        71.99 o
  18   8   2         13.67         87.23        72.35 o
  20   8   2        181.47        200.00        98.49 o
 -19   9   2         97.11         28.44        97.99 o
 -17   9   2        687.32       1013.46       152.08 o
 -15   9   2          5.71        -19.38        66.23 o
 -13   9   2       3155.18       4247.63       151.79 o
 -11   9   2        288.92        272.08        56.41 o
  -9   9   2       8593.04       8280.72       224.13 o
  -7   9   2       3630.82       4380.70       131.56 o
  -5   9   2       6289.99       5389.10       175.74 o
  -3   9   2      21816.79      20910.20       660.64 o
  -1   9   2       5201.16       5856.47       181.56 o
   1   9   2       5379.65       5511.30       178.20 o
   3   9   2      21438.70      20402.31       535.15 o
   5   9   2       5690.48       5100.44       158.21 o
   7   9   2       3647.61       4190.47       133.29 o
   9   9   2       8837.24       8282.99       230.59 o
  11   9   2        197.78        195.41        56.91 o
  13   9   2       3212.81       4066.89       167.20 o
  15   9   2          0.55          9.36        69.68 o
  17   9   2        664.65        919.27       104.12 o
  19   9   2        111.76        129.33        82.20 o
 -20  10   2          8.55         20.71       108.49 o
 -18  10   2         28.35        -34.30        74.97 o
 -16  10   2         25.96         30.91        77.73 o
 -14  10   2        139.26         57.14        63.69 o
 -12  10   2        327.14        198.63        77.85 o
 -10  10   2       1797.80       1781.40       100.15 o
  -8  10   2        754.95        738.54        56.96 o
  -6  10   2       1006.29        802.82        58.14 o
  -4  10   2       1170.39        551.48        73.80 o
  -2  10   2       6368.29       5726.85       209.99 o
   0  10   2         88.21        428.42        59.72 o
   2  10   2       6457.05       5353.48       180.69 o
   4  10   2       1156.53        838.10        74.37 o
   6  10   2       1034.47        790.19        68.25 o
   8  10   2        739.07        971.43        67.28 o
  10  10   2       1773.39       1822.48        97.63 o
  12  10   2        324.59        232.95        63.84 o
  14  10   2        138.39        -34.60        65.59 o
  16  10   2         27.29         94.32        77.73 o
  18  10   2         29.22         82.91        81.92 o
  20  10   2          8.84        142.44       123.27 o
 -19  11   2        102.21        171.43       115.73 o
 -17  11   2        322.04        335.47       110.80 o
 -15  11   2        444.47        471.86        90.13 o
 -13  11   2       2369.74       2687.69       221.43 o
 -11  11   2        783.92        660.76        69.10 o
  -9  11   2       5345.74       6454.18       233.55 o
  -7  11   2       1665.69       1821.47        81.44 o
  -5  11   2      13169.65      13352.60       355.36 o
  -3  11   2       2991.63       2699.59       190.73 o
  -1  11   2       8217.72       6592.25       211.88 o
   1  11   2       8713.20       6600.29       261.17 o
   3  11   2       2693.31       2683.38       107.93 o
   5  11   2      12701.78      13017.46       346.61 o
   7  11   2       1897.55       2032.19        87.10 o
   9  11   2       5334.66       6842.05       215.66 o
  11  11   2        852.61        646.10        74.77 o
  13  11   2       2362.94       2613.01       125.46 o
  15  11   2        459.18        393.45        79.24 o
  17  11   2        331.93        437.15        87.95 o
  19  11   2        103.76        272.75        99.68 o
 -18  12   2         40.23         31.90       123.97 o
 -16  12   2        235.32        195.06        93.18 o
 -14  12   2         38.44        162.38        89.94 o
 -12  12   2        211.76        279.15       114.75 o
 -10  12   2       2093.66       2512.81       115.73 o
  -8  12   2       1446.70       2061.33       121.68 o
  -6  12   2       3453.41       3471.28       115.29 o
  -4  12   2        393.06        474.62        71.08 o
  -2  12   2       5530.23       6118.45       223.15 o
   0  12   2       6242.18       6170.92       203.42 o
   2  12   2       5653.71       5705.62       191.72 o
   4  12   2        406.13        529.29        55.78 o
   6  12   2       3533.53       3551.34       128.60 o
   8  12   2       1368.04       1958.72        95.12 o
  10  12   2       2044.43       2410.08       134.87 o
  12  12   2        180.77        276.91        68.01 o
  14  12   2         31.02        119.87        75.06 o
  16  12   2        225.69        111.09        84.12 o
  18  12   2         46.72        158.38       107.81 o
 -19  13   2        230.63        102.10       111.44 o
 -17  13   2          3.11        -30.47        94.28 o
 -15  13   2        797.02        585.44       100.38 o
 -13  13   2        263.58        191.87        99.01 o
 -11  13   2       3739.26       4525.93       203.25 o
  -9  13   2        534.23        561.53        68.63 o
  -7  13   2       5553.35       5793.61       172.90 o
  -5  13   2       2085.19       2277.66       122.05 o
  -3  13   2       2590.63       2731.80       122.58 o
  -1  13   2       4666.90       4973.13       203.44 o
   1  13   2       4310.25       3466.39       211.16 o
   3  13   2       2564.36       2547.68       132.49 o
   5  13   2       1959.46       2036.66       105.99 o
   7  13   2       5496.09       5671.34       184.52 o
   9  13   2        485.69        466.71        93.65 o
  11  13   2       3728.94       4544.98       232.63 o
  13  13   2        238.63        260.37        79.40 o
  15  13   2        823.58        634.88        92.23 o
  17  13   2          0.34        -66.11        78.92 o
  19  13   2        207.30        149.74       136.77 o
 -18  14   2         80.92         74.89        96.01 o
 -16  14   2          1.37         21.64        92.08 o
 -14  14   2        257.58        213.46       118.98 o
 -12  14   2        338.42        328.37       100.17 o
 -10  14   2        428.77        234.34        85.86 o
  -8  14   2       2859.03       3139.94       125.87 o
  -6  14   2        251.20        384.63        54.39 o
  -4  14   2       1927.45       2125.50       113.93 o
  -2  14   2       1628.52       3073.15       161.33 o
   0  14   2        763.74       1007.02       103.85 o
   2  14   2       1472.97       2264.08       204.62 o
   4  14   2       1999.85       2071.71        91.17 o
   6  14   2        176.86        319.16        55.38 o
   8  14   2       2789.38       3051.73       129.64 o
  10  14   2        440.98        160.75        68.50 o
  12  14   2        270.70        263.01        78.52 o
  14  14   2        315.67        308.99        95.08 o
  16  14   2          5.72        -59.63        78.75 o
  18  14   2         89.96         71.83        94.39 o
 -17  15   2          8.43        -88.81        88.81 o
 -15  15   2        283.77        205.13       103.38 o
 -13  15   2        117.55         17.29        93.62 o
 -11  15   2       3041.08       3209.18       176.73 o
  -9  15   2        672.31        617.65        97.95 o
  -7  15   2       3433.06       5202.38       240.45 o
  -5  15   2         73.72        142.63        58.13 o
  -3  15   2       1242.26       1463.65        91.26 o
  -1  15   2       3690.43       3380.38       157.90 o
   1  15   2       3373.38       2940.35       121.19 o
   3  15   2       1233.52       1534.65        80.78 o
   5  15   2         60.17        155.41        48.79 o
   7  15   2       3286.11       4304.72       214.88 o
   9  15   2        594.59        498.38        70.80 o
  11  15   2       2981.99       2878.90       195.68 o
  13  15   2        104.67         71.07        79.86 o
  15  15   2        292.75        225.85        90.51 o
  17  15   2         10.51         65.33        84.28 o
 -18  16   2        204.20        234.26       157.55 o
 -16  16   2        214.40         29.11        95.80 o
 -14  16   2        169.00        232.61       101.22 o
 -12  16   2        559.35        300.47       153.49 o
 -10  16   2        312.49        111.75        91.38 o
  -8  16   2       2292.10       2725.62       170.78 o
  -6  16   2        906.38       1505.30       118.11 o
  -4  16   2       3049.74       3658.03       141.46 o
  -2  16   2       1215.38       1585.16       136.28 o
   0  16   2      10783.76      11269.68       392.99 o
   2  16   2       1259.38       1375.26        84.25 o
   4  16   2       3002.41       3354.55       138.64 o
   6  16   2       1095.25       1445.60       101.75 o
   8  16   2       2547.67       2730.80       219.34 o
  10  16   2        302.49        250.01        71.43 o
  12  16   2        588.89        420.02       118.07 o
  14  16   2        224.28        100.19        78.87 o
  16  16   2        231.12         59.10       115.60 o
  18  16   2        187.68        141.79       157.31 o
 -17  17   2         65.54         51.16       141.09 o
 -15  17   2         27.15        127.65        98.46 o
 -13  17   2        568.04        386.85       106.35 o
 -11  17   2        113.25        -90.88        90.88 o
  -9  17   2       1557.33        764.79       159.76 o
  -7  17   2         79.70        154.17        97.55 o
  -5  17   2        322.76        535.97        96.73 o
  -3  17   2        523.76        471.10        90.69 o
  -1  17   2        196.94        321.98        78.02 o
   1  17   2        186.86        217.72        55.52 o
   3  17   2        564.46        537.69        60.97 o
   5  17   2        327.38        585.53        61.46 o
   7  17   2         94.76         88.68        71.08 o
   9  17   2       1538.80       1881.35       155.00 o
  11  17   2        124.77         51.71        74.27 o
  13  17   2        572.82        573.90       162.57 o
  15  17   2         23.84         62.46        88.27 o
  17  17   2         68.30        114.15        99.73 o
 -16  18   2         83.35        -20.28       100.43 o
 -14  18   2         21.31        -51.27        95.68 o
 -12  18   2        216.95        142.41       110.80 o
 -10  18   2        797.49        687.02       128.79 o
  -8  18   2       2225.49       2325.25       167.76 o
  -6  18   2       3246.49       3995.60       208.15 o
  -4  18   2        979.10        857.78        92.38 o
  -2  18   2       4586.27       5699.78       200.02 o
   0  18   2        906.67       1126.19       107.93 o
   2  18   2       4564.30       5148.85       500.89 o
   4  18   2        851.92        793.84       125.32 o
   6  18   2       3343.21       3534.90       462.32 o
   8  18   2       2487.91       2350.01       159.29 o
  10  18   2        714.76        552.00        79.45 o
  12  18   2        261.63        267.01        85.33 o
  14  18   2         44.81         29.44        85.83 o
  16  18   2         97.65        -68.39       148.49 o
 -17  19   2         48.52        276.61       127.67 o
 -15  19   2         73.56        -33.31        97.19 o
 -13  19   2        460.85        389.50       107.13 o
 -11  19   2        541.62        377.10       104.35 o
  -9  19   2        921.72        803.15       150.11 o
  -7  19   2        751.56        784.86       192.46 o
  -5  19   2        345.56       1534.63       171.54 o
  -3  19   2        397.29        597.37        86.48 o
  -1  19   2        327.00        762.78        99.40 o
   1  19   2        328.41        747.19       113.42 o
   3  19   2        398.50        730.22        75.70 o
   5  19   2        341.25        698.77       118.98 o
   7  19   2        757.00        581.04       125.33 o
   9  19   2        931.75        636.50        82.97 o
  11  19   2        532.99        409.96        81.59 o
  13  19   2        466.48        307.23       103.23 o
  15  19   2         71.40         19.91        86.78 o
  17  19   2         49.46         90.56       142.33 o
 -16  20   2        150.67        168.52       120.95 o
 -14  20   2         49.66        -40.25       111.98 o
 -12  20   2         24.89         -2.37       102.05 o
 -10  20   2          4.88         82.86        93.47 o
  -8  20   2        748.78        650.73       126.19 o
  -6  20   2        390.82        126.47       102.80 o
  -4  20   2        401.07        519.58        95.25 o
  -2  20   2       5461.17       5231.09       192.81 o
   0  20   2        607.68        872.02       103.10 o
   2  20   2       5365.55       4724.02       230.82 o
   4  20   2        291.06        347.02        76.42 o
   6  20   2        328.43        260.90        80.57 o
   8  20   2        814.06        562.77        90.05 o
  10  20   2         24.06        -71.56        71.56 o
  12  20   2         46.91        -26.77        94.54 o
  14  20   2         35.28        -20.97        83.54 o
  16  20   2        127.51         71.50       158.16 o
 -15  21   2        138.76        -40.91       115.86 o
 -13  21   2         22.33        -83.69        95.66 o
 -11  21   2        478.98        257.90        97.43 o
  -9  21   2        556.03        203.26        98.45 o
  -7  21   2        236.08         65.24       106.37 o
  -5  21   2       1275.74       1681.27       253.33 o
  -3  21   2        308.47        631.46       100.64 o
  -1  21   2        202.96        361.61        93.38 o
   1  21   2        184.70        479.13       108.21 o
   3  21   2        290.83        569.53       139.89 o
   5  21   2       1268.44       1324.45       115.32 o
   7  21   2        253.88        140.06        81.29 o
   9  21   2        501.59        145.09       105.81 o
  11  21   2        450.57        351.19        88.87 o
  13  21   2         16.30         57.51        94.36 o
  15  21   2        142.19        118.25        99.83 o
 -14  22   2        212.18       -148.40       247.81 o
 -12  22   2        139.52        257.38       106.44 o
 -10  22   2        242.85         94.34       100.98 o
  -8  22   2       1211.91        767.40       173.46 o
  -6  22   2       1739.41       2051.13       164.93 o
  -4  22   2       2248.86       2782.11       159.85 o
  -2  22   2       1877.55       2144.86       145.49 o
   0  22   2       2534.38       2872.73       175.36 o
   2  22   2       1787.74       2320.98       191.54 o
   4  22   2       2104.88       2040.12       339.22 o
   6  22   2       1532.10       1595.82       120.89 o
   8  22   2       1093.56       1000.51       177.56 o
  10  22   2        286.30        197.16        81.39 o
  12  22   2        144.51         97.83        89.93 o
  14  22   2        191.98        279.59       141.00 o
 -15  23   2        236.67         57.31       180.04 o
 -13  23   2        400.25         63.07       100.99 o
 -11  23   2         23.96        -99.14        99.14 o
  -9  23   2         88.79         47.09       110.19 o
  -7  23   2        475.66        406.77       116.14 o
  -5  23   2        541.76        747.30       110.25 o
  -3  23   2       1406.03       1868.28       136.49 o
  -1  23   2        191.19        146.54       103.63 o
   1  23   2        202.43        182.99       109.56 o
   3  23   2       1449.63       1587.40       154.46 o
   5  23   2        529.24        385.91       136.80 o
   7  23   2        533.48        380.43       118.60 o
   9  23   2        116.77        104.41        80.60 o
  11  23   2         34.37        137.91        92.59 o
  13  23   2        428.18        212.66        90.98 o
  15  23   2        245.18         82.70        98.26 o
 -14  24   2        103.05        237.30       126.90 o
 -12  24   2         54.10         27.12       101.91 o
 -10  24   2         74.88        189.47       102.64 o
  -8  24   2        483.59        319.19       115.53 o
  -6  24   2         76.62         61.00       104.74 o
  -4  24   2       1764.32       2055.06       145.17 o
  -2  24   2        205.03        395.86       171.91 o
   0  24   2       3182.46       2869.14       181.52 o
   2  24   2        255.81        383.84       115.81 o
   4  24   2       1818.10       1870.07       185.10 o
   6  24   2         48.06        340.88       117.16 o
   8  24   2        470.64        700.70       122.18 o
  10  24   2         91.08        195.92        86.49 o
  12  24   2         58.38         55.18        86.97 o
  14  24   2         81.54        107.42        98.16 o
 -13  25   2         32.38        183.15       123.80 o
 -11  25   2        262.48        178.11       117.16 o
  -9  25   2        298.49        280.32       115.26 o
  -7  25   2       1590.53       1121.33       149.49 o
  -5  25   2        882.16        809.76       111.96 o
  -3  25   2        725.58        918.01       134.38 o
  -1  25   2        231.35        317.20       114.77 o
   1  25   2        314.34        356.50       159.20 o
   3  25   2        821.92        988.70       139.60 o
   5  25   2        888.47        740.69       155.68 o
   7  25   2       1597.49       1536.30       348.76 o
   9  25   2        317.35        141.84       148.95 o
  11  25   2        276.80        174.08        90.18 o
  13  25   2         37.45         53.73        97.49 o
 -12  26   2        121.32        -66.78       205.58 o
 -10  26   2          9.54         13.94        98.11 o
  -8  26   2         11.56        -32.76       107.71 o
  -6  26   2         53.37        -30.26       101.83 o
  -4  26   2        257.05        211.01       140.10 o
  -2  26   2        937.04       1101.89       145.11 o
   0  26   2       1379.06       1238.88       156.30 o
   2  26   2        954.92       1207.22       166.32 o
   4  26   2        262.68        186.20       139.03 o
   6  26   2         41.00         47.45       108.02 o
   8  26   2         12.18         89.49       110.16 o
  10  26   2          8.91        -69.11        79.03 o
  12  26   2        135.50        101.02        91.99 o
 -11  27   2        427.07        310.47       125.14 o
  -9  27   2        339.17        186.34       110.20 o
  -7  27   2        709.11        705.70       156.83 o
  -5  27   2       1256.41       1057.72       141.59 o
  -3  27   2        944.18        852.04       134.91 o
  -1  27   2       1006.11       1256.92       157.00 o
   1  27   2       1054.25       1328.42       156.61 o
   3  27   2       1006.05        958.09       148.54 o
   5  27   2       1252.65       1689.48       210.79 o
   7  27   2        700.00        842.69       135.08 o
   9  27   2        360.24        435.78       138.31 o
  11  27   2        447.47        312.76        89.71 o
 -10  28   2          1.53       -112.48       112.48 o
  -8  28   2         36.80        154.00       111.78 o
  -6  28   2          7.42       -111.14       111.14 o
  -4  28   2         37.19        146.80       110.43 o
  -2  28   2         73.94         53.81       110.73 o
   0  28   2         31.17         68.52       116.58 o
   2  28   2         74.70        122.64       118.55 o
   4  28   2         36.71        122.63       141.15 o
   6  28   2          9.07       -105.50       109.46 o
   8  28   2         36.50        205.58       118.98 o
  10  28   2          1.44         55.57       302.03 o
  -9  29   2        339.63        424.22       141.08 o
  -7  29   2        243.35        162.03       135.33 o
  -5  29   2        704.17        751.17       128.14 o
  -3  29   2        327.50        508.14       126.34 o
  -1  29   2        388.97        463.35       129.56 o
   1  29   2        394.91        770.34       139.21 o
   3  29   2        301.83        459.84       209.74 o
   5  29   2        668.02        627.32       136.46 o
   7  29   2        231.94        229.07       121.46 o
   9  29   2        352.69        378.63       125.81 o
  -8  30   2          4.80        238.89       145.70 o
  -6  30   2         20.13         67.49       125.49 o
  -4  30   2         11.56         69.14       187.20 o
  -2  30   2          5.08        -27.36       111.54 o
   0  30   2          1.85         62.98       176.19 o
   2  30   2          8.39        365.55       152.28 o
   4  30   2          8.22        274.70       145.70 o
   6  30   2         18.63         48.50       118.71 o
   8  30   2          7.12        -19.04       110.60 o
  -5  31   2         38.97         -9.49       128.43 o
  -3  31   2         36.14         -4.35       124.52 o
  -1  31   2         35.23         37.91       133.43 o
   1  31   2         25.25         99.18       139.94 o
   3  31   2         19.59         29.88       134.25 o
   5  31   2         17.46        -90.65       116.38 o
  -2  32   2         98.40         59.83       289.45 o
   0  32   2         21.02         18.35       152.59 o
   2  32   2        104.81        348.40       153.07 o
   2   0   3       5973.67       3994.49       100.80 o
   4   0   3       5188.63       7102.61       167.19 o
   6   0   3       1162.21       1716.39        84.48 o
   8   0   3       5523.70       6730.39       158.32 o
  10   0   3       1018.64       1606.06        77.19 o
  12   0   3        631.29       1420.43        87.70 o
  14   0   3       6565.31       6849.74       217.70 o
  16   0   3        113.11        149.26        72.32 o
  18   0   3       1111.89       1651.36       115.93 o
  20   0   3        625.72       1027.08       107.34 o
 -19   1   3        366.40        544.92        90.21 o
 -17   1   3        306.14        730.21        91.52 o
 -15   1   3       5307.47       5389.73       188.00 o
 -13   1   3       2515.76       2434.73       117.56 o
 -11   1   3       2634.71       2921.78       112.28 o
  -9   1   3       1217.36       1325.65        61.70 o
  -7   1   3       4317.75       4026.10       125.78 o
  -5   1   3       2727.84       2583.74        99.08 o
  -3   1   3      39753.58      38034.58       785.90 o
  -1   1   3        397.84        547.43        31.54 o
   1   1   3        318.39        517.37        39.85 o
   3   1   3      39133.14      36650.30       810.94 o
   5   1   3       2541.79       2440.32       109.10 o
   7   1   3       4568.31       4030.72       116.67 o
   9   1   3       1140.12       1210.58        60.52 o
  11   1   3       2564.21       2857.46       127.68 o
  13   1   3       2526.88       2295.47       105.67 o
  15   1   3       5266.72       5168.42       181.68 o
  17   1   3        302.22        670.69        90.09 o
  19   1   3        328.31        683.19        93.45 o
 -20   2   3        115.40         68.79       168.28 o
 -18   2   3         58.34        185.90        74.97 o
 -16   2   3        526.79       1230.33       101.67 o
 -14   2   3        758.00       1169.10       110.73 o
 -12   2   3        180.16        315.66        58.88 o
 -10   2   3        312.67        282.28        54.88 o
  -8   2   3       1211.06       1386.75        71.01 o
  -6   2   3       1269.26       1446.57        71.92 o
  -4   2   3       1825.19       1639.98        79.26 o
  -2   2   3       7649.18      10084.70       223.35 o
   0   2   3        517.97         87.34        22.10 o
   2   2   3       7808.83      10211.39       257.36 o
   4   2   3       1822.80       1529.94        80.56 o
   6   2   3       1214.13       1276.65        64.88 o
   8   2   3       1278.76       1381.21        66.20 o
  10   2   3        293.92        385.05        48.37 o
  12   2   3        211.68        302.56        53.02 o
  14   2   3        710.02       1002.94        81.94 o
  16   2   3        516.66       1159.81        99.13 o
  18   2   3         48.05        135.04        74.76 o
  20   2   3        121.90         72.75        73.76 o
 -19   3   3        112.57        -16.66        81.11 o
 -17   3   3        215.74        332.17        90.71 o
 -15   3   3       1952.85       2108.33       135.12 o
 -13   3   3        945.95       1579.91       123.38 o
 -11   3   3       1499.80       1196.98        99.90 o
  -9   3   3        982.07       1434.91        80.57 o
  -7   3   3        133.59        297.64        52.58 o
  -5   3   3      14491.29      12881.33       281.29 o
  -3   3   3       9048.13      11026.03       240.88 o
  -1   3   3       9767.44       8097.66       182.12 o
   1   3   3       9541.12       7798.98       188.67 o
   3   3   3       8270.14      10400.25       289.21 o
   5   3   3      14336.27      12569.98       279.07 o
   7   3   3        230.50        437.09        46.44 o
   9   3   3        933.38       1205.62        62.18 o
  11   3   3       1319.18       1159.97        69.64 o
  13   3   3        923.93       1444.47        88.87 o
  15   3   3       1951.95       1998.47       107.35 o
  17   3   3        198.23        293.34        84.89 o
  19   3   3         90.04        118.55        76.26 o
 -20   4   3        180.29        324.78        95.15 o
 -18   4   3         23.06         91.00        98.14 o
 -16   4   3        880.29       1485.85       147.18 o
 -14   4   3       2523.07       2700.30       165.72 o
 -12   4   3       1049.67       1501.21        98.42 o
 -10   4   3       3162.64       3375.33       123.65 o
  -8   4   3        382.11        901.35        61.02 o
  -6   4   3       4660.54       3572.58       127.29 o
  -4   4   3        784.07       1447.25        73.01 o
  -2   4   3      10674.97       9582.56       202.23 o
   0   4   3       1794.99       1927.71        68.88 o
   2   4   3      10688.91       9592.88       246.68 o
   4   4   3        963.36       1431.08        76.93 o
   6   4   3       4912.44       3712.23       117.84 o
   8   4   3        490.57        922.13        59.51 o
  10   4   3       3373.93       3789.33       118.23 o
  12   4   3        982.70       1334.87        77.87 o
  14   4   3       2645.28       2722.61       117.11 o
  16   4   3        805.90       1239.45        92.92 o
  18   4   3         34.25         -2.73        70.92 o
  20   4   3        159.99        308.33        85.11 o
 -19   5   3         51.81        -50.97        79.83 o
 -17   5   3        401.70        891.37       114.51 o
 -15   5   3        176.90        445.08        90.41 o
 -13   5   3       1746.22       1542.44       112.40 o
 -11   5   3        203.38        501.18        68.43 o
  -9   5   3       1099.04       1285.38        76.92 o
  -7   5   3       9229.24       9312.62       247.67 o
  -5   5   3      10949.23      10729.68       302.61 o
  -3   5   3       3248.39       2755.24        88.28 o
  -1   5   3       2785.96       2554.72        83.54 o
   1   5   3       3095.62       2765.59        92.78 o
   3   5   3       3024.41       2669.80        96.97 o
   5   5   3      11427.97      10808.17       259.16 o
   7   5   3       9528.34       9491.43       234.44 o
   9   5   3       1171.04       1575.10        75.78 o
  11   5   3        166.53        336.94        50.51 o
  13   5   3       1597.94       1491.88        92.01 o
  15   5   3        157.73        375.53        70.28 o
  17   5   3        375.51        569.71        93.60 o
  19   5   3         55.28        -74.09        86.98 o
 -20   6   3        155.69         96.12       120.87 o
 -18   6   3         33.75        -81.44        81.44 o
 -16   6   3        941.18       1411.93       218.76 o
 -14   6   3        128.69        156.84        74.07 o
 -12   6   3        526.47        955.86        91.46 o
 -10   6   3       4686.14       4102.28       139.18 o
  -8   6   3         60.48        127.44        54.69 o
  -6   6   3       8703.48       9374.54       247.70 o
  -4   6   3        560.75        417.66        50.67 o
  -2   6   3       2936.93       2933.80        90.11 o
   0   6   3       1370.06       1283.96        62.13 o
   2   6   3       3201.16       3357.42       111.84 o
   4   6   3        676.95        534.27        53.54 o
   6   6   3       9316.80       9639.91       251.53 o
   8   6   3        114.41         66.38        36.90 o
  10   6   3       4584.30       4026.48       126.50 o
  12   6   3        443.24        783.04        66.16 o
  14   6   3        170.43        134.56        62.55 o
  16   6   3        945.63       1285.99        93.71 o
  18   6   3         51.53        102.62        69.56 o
  20   6   3        137.05        260.93        79.97 o
 -19   7   3         10.57         95.02       114.53 o
 -17   7   3         54.94        122.29       125.00 o
 -15   7   3        222.19        233.41        79.14 o
 -13   7   3        225.97        373.87        97.58 o
 -11   7   3         47.94        214.82        61.47 o
  -9   7   3       1857.40       1720.28        88.34 o
  -7   7   3       3045.79       2968.49       112.33 o
  -5   7   3       3746.41       3044.93       107.15 o
  -3   7   3       1109.08       1510.65        74.72 o
  -1   7   3       2353.13       3143.29       110.81 o
   1   7   3       2203.04       3216.99       109.38 o
   3   7   3       1180.09       1572.55        80.90 o
   5   7   3       3962.82       3311.46       106.89 o
   7   7   3       2916.89       2945.09        97.45 o
   9   7   3       1976.53       1866.42        94.24 o
  11   7   3         28.65        136.07        48.35 o
  13   7   3        194.78        287.22        64.90 o
  15   7   3        237.26        183.11        67.29 o
  17   7   3         46.60         87.68        73.42 o
  19   7   3         15.30         44.26        71.76 o
 -20   8   3         13.87         79.62       118.00 o
 -18   8   3         76.01         92.50       114.51 o
 -16   8   3        968.18       1276.98       119.77 o
 -14   8   3        457.47        837.53        96.34 o
 -12   8   3        178.23        226.67        69.33 o
 -10   8   3       2509.14       3031.21       126.58 o
  -8   8   3       2713.63       2438.55       102.77 o
  -6   8   3        702.08       1064.17        67.44 o
  -4   8   3        344.44        294.52        46.15 o
  -2   8   3       7984.63       7029.93       182.11 o
   0   8   3        584.58        189.88        53.76 o
   2   8   3       8024.82       7466.04       190.19 o
   4   8   3        527.96        561.37        51.76 o
   6   8   3        851.34       1022.90        66.33 o
   8   8   3       3051.90       2832.91       101.49 o
  10   8   3       2293.99       2774.14       112.99 o
  12   8   3        185.64        290.16        79.23 o
  14   8   3        422.60        591.24        72.16 o
  16   8   3       1022.15       1155.32        92.57 o
  18   8   3         61.40        106.15        73.10 o
  20   8   3          9.86        -15.06       103.26 o
 -19   9   3         44.05        -89.51       113.53 o
 -17   9   3         78.47        115.15       111.81 o
 -15   9   3        359.59        510.41        92.33 o
 -13   9   3        118.76        439.54       125.79 o
 -11   9   3        237.35        469.58       111.04 o
  -9   9   3       1489.78       1410.54        81.72 o
  -7   9   3        456.82        346.69        57.08 o
  -5   9   3       1007.29        805.03        68.33 o
  -3   9   3       1992.64       1549.62        77.04 o
  -1   9   3       2513.70       3106.32       105.16 o
   1   9   3       2454.79       3088.01       124.29 o
   3   9   3       2014.10       1477.38        70.38 o
   5   9   3       1030.91        939.05        59.99 o
   7   9   3        478.39        396.52        50.79 o
   9   9   3       1502.53       1402.98       117.37 o
  11   9   3        250.99        428.54        74.02 o
  13   9   3        116.58        420.11       124.55 o
  15   9   3        358.31        368.56        71.04 o
  17   9   3         79.45         -7.67        77.91 o
  19   9   3         44.05         68.49        85.10 o
 -18  10   3         80.94         17.01       113.88 o
 -16  10   3        453.03        440.70       123.06 o
 -14  10   3        720.32       1294.47       117.39 o
 -12  10   3        980.16        794.75       108.39 o
 -10  10   3        136.43        359.55        78.69 o
  -8  10   3       4087.71       5194.41       172.50 o
  -6  10   3        325.28        582.32        64.06 o
  -4  10   3       4760.50       5254.69       170.05 o
  -2  10   3       3999.90       4101.34       129.08 o
   0  10   3       3330.58       2789.85       121.32 o
   2  10   3       3948.60       4285.00       228.40 o
   4  10   3       4737.41       5348.50       146.12 o
   6  10   3        365.72        633.15        55.53 o
   8  10   3       4184.86       5345.76       165.91 o
  10  10   3        149.18        386.65        67.05 o
  12  10   3        926.41        622.44        79.74 o
  14  10   3        733.15        949.41        90.89 o
  16  10   3        482.48        326.22        84.78 o
  18  10   3         83.55        101.83        77.80 o
 -19  11   3         23.68         53.61       193.58 o
 -17  11   3         50.18        -45.50        90.33 o
 -15  11   3        263.31        368.88       104.25 o
 -13  11   3         30.03         65.03        73.63 o
 -11  11   3        363.10        328.94       120.53 o
  -9  11   3       1037.61       1240.25        90.28 o
  -7  11   3        788.11       1166.08        80.07 o
  -5  11   3         95.08        221.11        57.64 o
  -3  11   3        296.35        689.83        69.31 o
  -1  11   3       2534.63       2033.67        92.45 o
   1  11   3       2450.21       2156.92       102.24 o
   3  11   3        261.69        599.44        55.73 o
   5  11   3         91.64        284.59        50.66 o
   7  11   3        781.67       1210.28       147.46 o
   9  11   3       1088.17       1445.79       124.76 o
  11  11   3        340.11        307.59        84.46 o
  13  11   3         24.40        165.55        75.33 o
  15  11   3        247.13         93.21        76.00 o
  17  11   3         44.79         66.48       114.17 o
  19  11   3         22.46        -55.57        97.21 o
 -18  12   3        244.95          5.69       116.81 o
 -16  12   3       1110.22       1030.12       264.75 o
 -14  12   3       2571.69       2184.64       160.41 o
 -12  12   3       3069.31       3232.56       141.91 o
 -10  12   3       2849.67       2986.58       142.41 o
  -8  12   3       2438.72       2660.71       120.69 o
  -6  12   3       4456.70       4893.71       163.14 o
  -4  12   3       7675.67       7335.43       218.29 o
  -2  12   3       7466.59      10016.94       311.51 o
   0  12   3      17442.39      15506.15       496.51 o
   2  12   3       7251.53       9803.04       298.39 o
   4  12   3       7628.15       7097.66       191.08 o
   6  12   3       4518.95       4620.09       161.34 o
   8  12   3       2421.01       2364.46       127.59 o
  10  12   3       2957.53       2894.97       228.46 o
  12  12   3       2961.26       3137.88       172.44 o
  14  12   3       2621.57       2415.69       130.38 o
  16  12   3       1104.23        926.39       108.81 o
  18  12   3        259.33        267.98        97.47 o
 -19  13   3        124.01         98.30       113.42 o
 -17  13   3         10.23        -92.00        92.00 o
 -15  13   3       1039.44        827.85       220.36 o
 -13  13   3        165.52         55.49        94.42 o
 -11  13   3        208.55        146.04        68.41 o
  -9  13   3         64.59        258.36        66.24 o
  -7  13   3       2286.75       3275.71       130.68 o
  -5  13   3       2226.32       2331.21       113.28 o
  -3  13   3       5807.25       7277.45       239.46 o
  -1  13   3       4735.01       5606.45       181.19 o
   1  13   3       4608.21       5025.45       260.82 o
   3  13   3       5853.97       6999.21       251.75 o
   5  13   3       2087.27       2159.40        94.85 o
   7  13   3       2485.74       3359.95       299.63 o
   9  13   3         42.29        235.14        73.93 o
  11  13   3        191.16        154.96        75.13 o
  13  13   3        143.14        199.17        78.39 o
  15  13   3       1002.67       1147.24       214.93 o
  17  13   3         13.25        -19.49        80.92 o
  19  13   3        125.16        -62.11       109.41 o
 -18  14   3         50.75        -68.73       110.12 o
 -16  14   3        230.46        406.34       107.58 o
 -14  14   3        141.22         86.71        91.79 o
 -12  14   3        349.56        508.02       194.57 o
 -10  14   3        636.25        334.77        72.02 o
  -8  14   3        443.63        537.12        81.14 o
  -6  14   3       3035.62       3174.66       128.83 o
  -4  14   3       3019.20       3044.43       122.64 o
  -2  14   3        348.95        487.61        73.03 o
   0  14   3        381.02        311.77        61.65 o
   2  14   3        309.94        430.47        59.93 o
   4  14   3       2751.64       2451.69       125.22 o
   6  14   3       3216.62       3225.09       202.74 o
   8  14   3        465.44        364.22        65.52 o
  10  14   3        616.22        514.60       127.66 o
  12  14   3        369.26        663.38        92.36 o
  14  14   3        122.59        -19.78        83.00 o
  16  14   3        215.30        252.14       102.76 o
  18  14   3         35.73       -131.26       131.26 o
 -17  15   3         23.46        -44.77        98.15 o
 -15  15   3        271.52        219.00       101.68 o
 -13  15   3        392.87        152.17        97.08 o
 -11  15   3        323.89         71.42        90.20 o
  -9  15   3        421.08        496.74        84.71 o
  -7  15   3       2457.89       1835.99       158.76 o
  -5  15   3       2708.48       3442.24       145.61 o
  -3  15   3       7787.44       7362.56       260.90 o
  -1  15   3       1519.05       1946.74       171.54 o
   1  15   3       1381.75       1823.94       113.08 o
   3  15   3       7628.95       6756.28       310.36 o
   5  15   3       2564.02       3105.28       147.97 o
   7  15   3       2680.61       1821.70       139.68 o
   9  15   3        384.02        577.69       119.08 o
  11  15   3        368.88        109.26        79.16 o
  13  15   3        390.01        344.29        86.81 o
  15  15   3        284.78        157.72        87.00 o
  17  15   3         28.86        -40.86        85.82 o
 -18  16   3         49.59         81.29       114.10 o
 -16  16   3        174.79          6.89        98.92 o
 -14  16   3        541.64        375.17       106.81 o
 -12  16   3        268.57        168.08       114.34 o
 -10  16   3        313.09        275.12        95.16 o
  -8  16   3        618.99        383.93       115.38 o
  -6  16   3        499.62        435.42        69.47 o
  -4  16   3       2208.69       3297.35       150.76 o
  -2  16   3       2307.03       2135.43       145.53 o
   0  16   3         96.49        -49.54        49.54 o
   2  16   3       2319.46       1920.75       201.83 o
   4  16   3       2358.96       3374.08       164.68 o
   6  16   3        543.82        450.51        61.30 o
   8  16   3        641.51        549.57        73.89 o
  10  16   3        289.69        442.63       106.26 o
  12  16   3        228.47        203.02        89.01 o
  14  16   3        501.39        246.16        92.19 o
  16  16   3        160.65         82.12        87.19 o
  18  16   3         42.19         11.30       110.13 o
 -17  17   3        187.35        233.29       120.72 o
 -15  17   3        383.93        186.96       118.98 o
 -13  17   3        616.49        675.15       112.15 o
 -11  17   3       1124.54        748.77       106.58 o
  -9  17   3       1326.10       1399.49       122.96 o
  -7  17   3       2238.46       2740.10       175.79 o
  -5  17   3       8947.85      10187.74       403.71 o
  -3  17   3       2913.35       3090.05       177.10 o
  -1  17   3       2505.55       2446.92       131.25 o
   1  17   3       2760.24       2210.93       149.40 o
   3  17   3       2963.85       3108.53       156.78 o
   5  17   3       9447.69       9906.94       318.49 o
   7  17   3       2438.54       2725.50       276.39 o
   9  17   3       1464.64       1684.02       136.16 o
  11  17   3       1002.60       1024.07       290.17 o
  13  17   3        569.21        534.68       103.63 o
  15  17   3        401.66        202.83       112.17 o
  17  17   3        177.97         35.96       113.53 o
 -16  18   3        151.61        231.21       265.12 o
 -14  18   3         13.37        -56.45       112.17 o
 -12  18   3        460.18        421.25       123.61 o
 -10  18   3        964.74        888.62       125.04 o
  -8  18   3        239.04        200.53        93.94 o
  -6  18   3         68.18        158.42        65.70 o
  -4  18   3       2098.19       2321.53       130.96 o
  -2  18   3        281.83        187.15        73.37 o
   0  18   3        564.46       1004.64        99.91 o
   2  18   3        291.18        183.85        62.41 o
   4  18   3       2122.87       2385.46       189.96 o
   6  18   3         75.37        139.93        65.70 o
   8  18   3        247.66        165.18        69.84 o
  10  18   3        994.00       1577.51       267.42 o
  12  18   3        458.54        307.51        96.40 o
  14  18   3         13.11        -49.07       109.45 o
  16  18   3        148.03         12.36        90.43 o
 -15  19   3        487.20        182.39       105.05 o
 -13  19   3         31.42        110.85        97.47 o
 -11  19   3        446.97        119.84        97.26 o
  -9  19   3       1000.41        875.24       110.93 o
  -7  19   3        439.44        227.84        92.94 o
  -5  19   3       1152.51       1847.42       122.30 o
  -3  19   3        282.84        581.02        85.37 o
  -1  19   3        723.25        975.07        89.44 o
   1  19   3        908.02       1158.33       108.59 o
   3  19   3        185.19        428.02        71.51 o
   5  19   3       1389.14       1757.77       170.25 o
   7  19   3        433.33        268.85        74.15 o
   9  19   3       1062.74        747.26       106.26 o
  11  19   3        344.82        263.86       101.98 o
  13  19   3         15.31         76.92        91.18 o
  15  19   3        498.01        347.27        97.94 o
 -16  20   3        134.51         22.67       115.46 o
 -14  20   3         16.33        -21.08        97.44 o
 -12  20   3        124.69        -92.20        96.55 o
 -10  20   3        801.29        644.22       109.92 o
  -8  20   3        172.32        209.22        93.81 o
  -6  20   3        188.27        592.91       114.60 o
  -4  20   3        234.40        252.23       106.37 o
  -2  20   3       1466.72       1799.99       127.05 o
   0  20   3       2416.91       3778.73       261.11 o
   2  20   3       1434.76       1570.92       130.87 o
   4  20   3        216.09        316.28        98.96 o
   6  20   3        181.33        382.34        77.57 o
   8  20   3        186.19        194.89        89.72 o
  10  20   3        774.75        728.77       181.41 o
  12  20   3        114.18        337.92       102.05 o
  14  20   3         13.64        -37.62        86.40 o
  16  20   3        140.00        170.52       123.76 o
 -15  21   3        310.99        141.68       121.47 o
 -13  21   3        245.60        145.70       103.66 o
 -11  21   3        266.79        203.56       101.21 o
  -9  21   3       1166.35        785.81       185.07 o
  -7  21   3       2617.73       3007.33       191.32 o
  -5  21   3       1729.68       2059.55       189.97 o
  -3  21   3       1794.81       2112.16       162.24 o
  -1  21   3       1048.88        971.67        95.55 o
   1  21   3        969.58       1090.90       112.70 o
   3  21   3       1807.62       2047.32       145.77 o
   5  21   3       1581.49       1454.02       228.99 o
   7  21   3       2502.32       2709.90       242.95 o
   9  21   3       1145.41       1286.36       173.42 o
  11  21   3        280.24        273.68        97.87 o
  13  21   3        262.08        264.39        95.93 o
  15  21   3        314.33         66.56        88.51 o
 -14  22   3        435.13        105.95       114.88 o
 -12  22   3         58.50         89.44       128.51 o
 -10  22   3        442.54        395.85       102.66 o
  -8  22   3        294.45        174.70        97.04 o
  -6  22   3        265.15        150.73       104.36 o
  -4  22   3       1968.62       2317.85       167.57 o
  -2  22   3       2557.64       2104.99       162.81 o
   0  22   3       2543.07       3341.36       174.96 o
   2  22   3       2444.05       2444.84       157.07 o
   4  22   3       1826.30       2331.60       175.89 o
   6  22   3        221.39        302.73        84.19 o
   8  22   3        282.92        328.44        91.56 o
  10  22   3        463.56        564.95       171.72 o
  12  22   3         68.49        -29.44       110.02 o
  14  22   3        472.06        149.94       113.71 o
 -13  23   3        342.84        163.05       119.37 o
 -11  23   3         92.85         27.17        96.05 o
  -9  23   3        662.12        363.11       132.58 o
  -7  23   3        115.40         52.24       109.88 o
  -5  23   3        736.31        908.47       180.76 o
  -3  23   3       1701.52       1513.36       127.16 o
  -1  23   3       1130.21       1710.80       139.09 o
   1  23   3       1198.41       1837.69       145.00 o
   3  23   3       1809.80       1708.91       159.25 o
   5  23   3        713.60       1187.21       124.50 o
   7  23   3        103.58        -77.65       118.07 o
   9  23   3        610.76        443.93        96.58 o
  11  23   3         92.80         61.58        93.13 o
  13  23   3        320.02        219.61        95.89 o
 -12  24   3        154.87       -112.77       112.77 o
 -10  24   3        647.65        218.23        96.57 o
  -8  24   3        660.56        245.09        97.49 o
  -6  24   3        231.96        236.35       112.15 o
  -4  24   3        488.74        502.90       121.36 o
  -2  24   3       1163.21       1993.08       144.41 o
   0  24   3        883.60       1147.96       140.66 o
   2  24   3       1140.31       1921.37       148.94 o
   4  24   3        415.46        543.93       162.32 o
   6  24   3        234.13        171.88       111.87 o
   8  24   3        663.54        463.12       137.04 o
  10  24   3        686.72        471.86       117.89 o
  12  24   3        146.81        158.46        94.10 o
 -11  25   3         57.00        -80.56       106.03 o
  -9  25   3         74.55        -89.25        89.25 o
  -7  25   3        166.00        164.56       109.31 o
  -5  25   3        436.42        479.37       121.67 o
  -3  25   3        655.40        843.89       112.55 o
  -1  25   3        325.29        156.08        95.79 o
   1  25   3        351.84        254.94       103.88 o
   3  25   3        659.13        987.27       146.68 o
   5  25   3        437.80        466.54       108.58 o
   7  25   3        135.92        325.06       139.84 o
   9  25   3         89.83        168.84       127.75 o
  11  25   3         74.95        124.93       113.24 o
 -10  26   3        317.50        329.67       112.00 o
  -8  26   3        140.95         28.32       104.21 o
  -6  26   3        460.11        353.22       120.88 o
  -4  26   3        233.64        267.56       112.44 o
  -2  26   3       1701.88       2128.42       270.66 o
   0  26   3       1165.57       1344.07       180.47 o
   2  26   3       1739.02       1976.36       167.47 o
   4  26   3        213.30         83.99       108.78 o
   6  26   3        434.37        387.76       144.42 o
   8  26   3        156.77        207.76       275.29 o
  10  26   3        332.87        613.62       150.92 o
  -9  27   3         37.33         25.48       116.42 o
  -7  27   3         66.68        -95.92       105.76 o
  -5  27   3        188.27        156.71       112.09 o
  -3  27   3        216.58        202.14       114.76 o
  -1  27   3         47.38         68.59        98.47 o
   1  27   3         44.28        240.34       120.37 o
   3  27   3        208.42        109.18       113.19 o
   5  27   3        182.78        268.36       119.24 o
   7  27   3         64.37        187.31       169.89 o
   9  27   3         41.25        271.65       174.61 o
  -8  28   3        157.18         51.45       132.35 o
  -6  28   3        395.31        415.30       146.83 o
  -4  28   3        293.57        396.05       120.32 o
  -2  28   3        137.80        184.52       100.83 o
   0  28   3        317.92        695.48       180.24 o
   2  28   3        152.28        395.02       123.91 o
   4  28   3        261.96        727.75       380.69 o
   6  28   3        349.33        437.99       154.85 o
   8  28   3        140.80        112.87       149.44 o
  -7  29   3         27.27         30.94       132.10 o
  -5  29   3         26.11        -34.15       130.57 o
  -3  29   3          1.91        -91.11       133.43 o
  -1  29   3        105.88        147.67       280.01 o
   1  29   3        108.74        314.04       151.23 o
   3  29   3          2.01         34.94       148.85 o
   5  29   3         28.53         87.01       123.74 o
   7  29   3         25.77         46.06       144.18 o
  -6  30   3        101.27        276.70       145.60 o
  -4  30   3        337.96        135.87       136.80 o
  -2  30   3        255.21        385.71       121.59 o
   0  30   3        319.76        358.53       154.32 o
   2  30   3        267.93        478.75       158.77 o
   4  30   3        350.99        680.93       165.64 o
   6  30   3         95.99        217.59       185.62 o
  -3  31   3          3.74       -103.56       131.20 o
  -1  31   3          3.65         68.83       143.17 o
   1  31   3          7.50        -14.79       137.88 o
   3  31   3          1.07        187.01       148.85 o
   0   0   4      45200.63      44202.10      1124.51 o
   2   0   4       6423.10       7271.18       174.72 o
   4   0   4      47764.97      41738.46       869.29 o
   6   0   4         37.51        331.31        51.70 o
   8   0   4       6410.34       6237.42       168.35 o
  10   0   4       3672.45       3143.18       120.31 o
  12   0   4       3824.54       4038.73       144.71 o
  14   0   4       2689.66       2188.23       116.72 o
  16   0   4       1936.27       2607.35       143.05 o
  18   0   4       1786.99       2004.65       156.67 o
  20   0   4       1343.25       1953.59       153.06 o
 -19   1   4         71.20        148.47        92.92 o
 -17   1   4        103.89        193.40       108.56 o
 -15   1   4        546.81        793.45       102.38 o
 -13   1   4         45.03        127.87        76.98 o
 -11   1   4        690.93        986.89        86.01 o
  -9   1   4        448.71        874.10        67.75 o
  -7   1   4        572.36        729.70        55.70 o
  -5   1   4       5218.68       5214.44       134.21 o
  -3   1   4       4304.06       3929.02        99.78 o
  -1   1   4       2643.69       2183.17        73.98 o
   1   1   4       2661.25       2212.12        75.38 o
   3   1   4       4406.45       4037.85       123.82 o
   5   1   4       5273.91       5113.60       146.16 o
   7   1   4        521.73        529.16        56.03 o
   9   1   4        454.53        881.15        63.40 o
  11   1   4        695.69        967.39        68.94 o
  13   1   4         44.12         66.37        54.94 o
  15   1   4        518.29        693.66        83.87 o
  17   1   4        108.78        341.04        77.67 o
  19   1   4         65.42        103.32        76.95 o
 -20   2   4        687.33       1003.87       130.83 o
 -18   2   4        169.90        348.36       104.64 o
 -16   2   4         51.57        157.94        91.47 o
 -14   2   4        226.29         65.56        98.53 o
 -12   2   4        496.62        838.82        86.42 o
 -10   2   4        785.04       1279.71        89.85 o
  -8   2   4       3701.62       3487.71       123.16 o
  -6   2   4       3013.02       2879.63        91.47 o
  -4   2   4       6171.27       5180.69       149.59 o
  -2   2   4       9216.97       8438.89       198.72 o
   0   2   4         19.27         46.33        38.52 o
   2   2   4       8465.97       7786.28       198.07 o
   4   2   4       6178.62       4746.18       147.41 o
   6   2   4       2554.14       2448.08       105.54 o
   8   2   4       3855.10       3652.74       138.80 o
  10   2   4        662.15        934.75        66.83 o
  12   2   4        642.34        964.56        72.55 o
  14   2   4        307.94        228.65        63.46 o
  16   2   4         84.79        174.84        72.06 o
  18   2   4        192.09        330.01        84.89 o
  20   2   4        656.55        931.80       180.89 o
 -19   3   4        276.22        170.85        94.07 o
 -17   3   4        271.36        425.07       100.45 o
 -15   3   4         20.97        115.45        90.60 o
 -13   3   4       1687.18       1700.99       124.94 o
 -11   3   4       2021.73       2146.35       114.60 o
  -9   3   4        225.38        149.72        52.99 o
  -7   3   4       1179.81       1145.63        69.24 o
  -5   3   4       6962.02       7641.87       179.04 o
  -3   3   4       2388.80       2759.45        86.14 o
  -1   3   4       1975.99       2048.91        76.61 o
   1   3   4       1886.35       1909.64        73.93 o
   3   3   4       2256.80       2499.94       111.80 o
   5   3   4       6723.33       7420.95       205.63 o
   7   3   4       1129.74       1114.77        61.10 o
   9   3   4        272.39        202.16        38.92 o
  11   3   4       2138.70       2363.76        97.91 o
  13   3   4       1746.25       1585.58        90.96 o
  15   3   4         29.39        199.02        64.79 o
  17   3   4        262.51        267.27        79.54 o
  19   3   4        268.02        315.29        81.27 o
 -18   4   4        132.13        165.24        94.60 o
 -16   4   4        226.89        129.92       116.71 o
 -14   4   4        115.62        169.47       101.27 o
 -12   4   4       1136.03        955.92       112.58 o
 -10   4   4       3146.78       3142.34       133.36 o
  -8   4   4        593.03        595.03        79.66 o
  -6   4   4       8049.96       6387.25       154.60 o
  -4   4   4        289.71        846.48        48.72 o
  -2   4   4      16918.12      14819.85       306.83 o
   0   4   4      13641.26      13689.87       321.75 o
   2   4   4      17290.57      14728.82       372.64 o
   4   4   4        404.11        986.65        68.22 o
   6   4   4       8680.68       6790.12       191.78 o
   8   4   4        476.21        537.97        46.76 o
  10   4   4       3023.26       3383.61       113.68 o
  12   4   4        974.72        886.80        70.67 o
  14   4   4         81.33        147.84        62.11 o
  16   4   4        253.43         98.81        70.83 o
  18   4   4        163.18        127.41        74.38 o
 -19   5   4        134.71        215.66        99.00 o
 -17   5   4         54.10         95.15        88.89 o
 -15   5   4         81.19        -23.64        86.60 o
 -13   5   4       2289.28       2579.57       155.64 o
 -11   5   4         91.91         59.09        66.94 o
  -9   5   4       3935.67       3615.47       155.47 o
  -7   5   4       1305.76       1322.33        77.23 o
  -5   5   4       4278.83       4091.42       107.74 o
  -3   5   4       2407.49       2837.60        86.97 o
  -1   5   4        991.03        726.88        60.88 o
   1   5   4       1242.53        843.24        57.24 o
   3   5   4       2570.65       3076.96       126.11 o
   5   5   4       4207.16       4002.67       131.79 o
   7   5   4       1487.97       1305.15        69.42 o
   9   5   4       3894.24       3586.42       117.16 o
  11   5   4         55.67         75.11        48.74 o
  13   5   4       2280.78       2553.66       108.83 o
  15   5   4         55.49        -17.69        57.78 o
  17   5   4         41.67         78.75        70.41 o
  19   5   4        146.02        120.16        76.62 o
 -18   6   4         24.89        124.30        93.55 o
 -16   6   4          5.86         -6.37        87.50 o
 -14   6   4        168.65         67.70        86.55 o
 -12   6   4       1832.82       1782.80       182.24 o
 -10   6   4        736.96       1283.07       101.47 o
  -8   6   4       1591.16       1880.50        86.49 o
  -6   6   4       2352.74       2620.33        89.46 o
  -4   6   4       1656.38       1417.85        66.16 o
  -2   6   4      10138.36       8491.69       212.54 o
   0   6   4      10382.85      12117.50       311.39 o
   2   6   4      10178.90       8484.30       239.60 o
   4   6   4       1449.77       1301.58        80.77 o
   6   6   4       2577.15       2878.10        96.24 o
   8   6   4       1493.43       1682.94        78.57 o
  10   6   4        785.91       1039.97        73.40 o
  12   6   4       1683.66       2100.55       120.94 o
  14   6   4        207.89        218.55        64.64 o
  16   6   4          9.96         87.10        66.71 o
  18   6   4         34.55        132.94        73.37 o
 -19   7   4         71.76        -69.65       136.55 o
 -17   7   4        110.81        241.99        94.47 o
 -15   7   4        252.22        232.16        86.51 o
 -13   7   4       1067.87       1235.62       117.90 o
 -11   7   4        166.46        232.66        71.60 o
  -9   7   4       3095.52       2933.06       140.91 o
  -7   7   4        977.47        967.62        72.70 o
  -5   7   4        221.04        482.38        45.99 o
  -3   7   4       1435.22       1205.59        60.48 o
  -1   7   4       2377.64       2147.56        83.72 o
   1   7   4       2165.61       2080.07        83.17 o
   3   7   4       1670.62       1176.14        67.92 o
   5   7   4        336.44        557.95        49.26 o
   7   7   4       1203.87       1010.01        61.00 o
   9   7   4       3135.71       3334.82       118.58 o
  11   7   4        190.26        249.76        53.84 o
  13   7   4        983.88       1049.07        77.84 o
  15   7   4        239.66        303.46        73.65 o
  17   7   4         91.30         50.63        69.58 o
  19   7   4         52.86         44.02        85.80 o
 -18   8   4         10.82        -17.04       118.26 o
 -16   8   4          3.34        -76.01        76.01 o
 -14   8   4        180.06        216.64        87.77 o
 -12   8   4        511.34        346.46        84.07 o
 -10   8   4        371.24        267.61        71.73 o
  -8   8   4        429.32        678.49        76.12 o
  -6   8   4       2454.62       2268.54        91.10 o
  -4   8   4        215.82         87.42        37.19 o
  -2   8   4        215.00        365.27        42.29 o
   0   8   4       1809.90       1619.39        73.87 o
   2   8   4        205.45        438.42        48.51 o
   4   8   4        226.03        102.34        43.87 o
   6   8   4       2423.23       2088.54        88.35 o
   8   8   4        455.89        478.05        54.74 o
  10   8   4        376.28        253.01        56.24 o
  12   8   4        480.09        393.50        63.05 o
  14   8   4        198.70        109.57        62.22 o
  16   8   4          3.95         -2.88        67.12 o
  18   8   4         14.78         -0.93        68.57 o
 -19   9   4        217.28        138.28       121.49 o
 -17   9   4         46.94        -19.03        86.16 o
 -15   9   4       1367.24       1529.52       127.59 o
 -13   9   4        341.26        239.04        84.45 o
 -11   9   4       3315.63       3061.54       140.73 o
  -9   9   4       1614.05       1856.26       106.72 o
  -7   9   4       5419.08       4834.88       148.99 o
  -5   9   4       4243.05       4845.48       139.50 o
  -3   9   4       2913.43       2900.57        91.80 o
  -1   9   4       3603.41       3092.85        94.71 o
   1   9   4       3242.97       2799.72        96.31 o
   3   9   4       3016.47       3121.92       101.72 o
   5   9   4       4379.96       4803.64       146.79 o
   7   9   4       5443.08       4906.49       162.77 o
   9   9   4       1615.99       1785.37       143.52 o
  11   9   4       3357.64       3094.53       220.05 o
  13   9   4        270.43        193.98        70.83 o
  15   9   4       1391.56       1412.30       101.39 o
  17   9   4         40.03        147.95        78.65 o
  19   9   4        199.90        161.70       103.26 o
 -18  10   4         87.37        117.99       117.95 o
 -16  10   4          9.06        -78.90        78.90 o
 -14  10   4        155.00        113.36        76.16 o
 -12  10   4         83.30         13.89        67.33 o
 -10  10   4        426.21        347.51        72.44 o
  -8  10   4        395.96        606.89        71.32 o
  -6  10   4        517.67        328.69        46.68 o
  -4  10   4        175.07        314.90        44.32 o
  -2  10   4        445.08        619.21        53.28 o
   0  10   4        391.84        803.78        55.81 o
   2  10   4        452.47        754.87        67.89 o
   4  10   4        186.38        468.74        49.56 o
   6  10   4        503.94        459.45        53.67 o
   8  10   4        385.99        489.32        61.09 o
  10  10   4        438.37        297.75        71.34 o
  12  10   4         78.39         82.18        70.74 o
  14  10   4        156.48         81.78        75.76 o
  16  10   4          8.63        -74.21        75.63 o
  18  10   4         82.34          4.24        80.04 o
 -17  11   4        126.44        134.44       140.35 o
 -15  11   4        750.39        704.42        94.87 o
 -13  11   4        242.64        209.93        91.78 o
 -11  11   4       1646.21       1675.12       146.33 o
  -9  11   4        882.24        824.52       122.21 o
  -7  11   4       5045.22       5171.25       185.12 o
  -5  11   4       3028.70       3666.61       120.48 o
  -3  11   4       5526.49       6074.96       169.71 o
  -1  11   4       1049.18       1047.03        64.75 o
   1  11   4       1059.54       1130.26        68.77 o
   3  11   4       5544.34       6009.00       198.01 o
   5  11   4       3302.02       4019.46       132.08 o
   7  11   4       5068.65       5223.44       159.21 o
   9  11   4        934.84        837.49        81.73 o
  11  11   4       1594.41       1713.30       245.22 o
  13  11   4        229.94        336.05        83.18 o
  15  11   4        763.14        723.25       100.30 o
  17  11   4        125.18         12.36        79.90 o
 -18  12   4        249.38        207.13       121.77 o
 -16  12   4         15.96        -20.60        98.01 o
 -14  12   4        332.54        369.09       136.64 o
 -12  12   4        431.47        417.59        81.86 o
 -10  12   4        147.84        211.93        71.82 o
  -8  12   4       1870.57       1957.66       136.01 o
  -6  12   4        156.27        225.59        61.35 o
  -4  12   4       1744.62       2058.25       102.28 o
  -2  12   4        654.85        812.48        88.21 o
   0  12   4       2187.95       1822.82        86.97 o
   2  12   4        640.82        926.45        66.85 o
   4  12   4       1767.67       2069.97        90.11 o
   6  12   4        146.02        230.74        53.67 o
   8  12   4       1870.84       1865.53       199.14 o
  10  12   4        151.04        260.69        73.62 o
  12  12   4        407.11        252.55        76.90 o
  14  12   4        333.74        370.83        86.55 o
  16  12   4         17.52        -39.22        93.09 o
  18  12   4        238.02        235.74       111.11 o
 -17  13   4        253.65        227.41       121.02 o
 -15  13   4         99.23        142.90        99.18 o
 -13  13   4        805.07        809.44       113.49 o
 -11  13   4        206.40         66.78        72.76 o
  -9  13   4       2457.94       2625.24       138.20 o
  -7  13   4        348.49        324.13        70.01 o
  -5  13   4       3160.75       3117.06       127.30 o
  -3  13   4       2400.24       2964.07       104.06 o
  -1  13   4       5050.81       4902.32       156.65 o
   1  13   4       5475.69       4945.78       203.55 o
   3  13   4       2244.01       2878.62       175.42 o
   5  13   4       3326.28       3155.44       139.53 o
   7  13   4        372.49        476.83        80.68 o
   9  13   4       2435.57       2752.36       188.72 o
  11  13   4        155.40        113.20        74.93 o
  13  13   4        820.34        687.76       162.11 o
  15  13   4         89.84        143.37        81.18 o
  17  13   4        262.16        403.44       103.54 o
 -16  14   4        100.62         81.45       108.18 o
 -14  14   4          6.26        -89.42        92.79 o
 -12  14   4        643.55        262.30        94.10 o
 -10  14   4       1428.93       1493.15       149.14 o
  -8  14   4        427.14        380.31        73.83 o
  -6  14   4       1525.85       1570.73        98.51 o
  -4  14   4        979.17       1187.18       102.64 o
  -2  14   4       1613.15       1451.48       106.93 o
   0  14   4        272.37        589.78        63.29 o
   2  14   4       1613.49       1425.13        81.99 o
   4  14   4        913.61       1040.59        98.95 o
   6  14   4       1506.54       1514.01        98.76 o
   8  14   4        457.39        498.60        72.74 o
  10  14   4       1366.33       1142.34       126.87 o
  12  14   4        689.82        431.19        91.96 o
  14  14   4         11.14        -53.95        77.37 o
  16  14   4        129.69         79.75        81.86 o
 -17  15   4        118.45        117.10       114.75 o
 -15  15   4          0.38        -39.63        95.01 o
 -13  15   4        176.90        -51.54        92.93 o
 -11  15   4        221.14        254.41        93.57 o
  -9  15   4       1170.04        944.77       128.77 o
  -7  15   4         57.29         98.14        69.19 o
  -5  15   4        541.99        437.92        72.25 o
  -3  15   4       2111.76       2525.10       158.12 o
  -1  15   4       3320.07       3691.52       154.22 o
   1  15   4       3423.66       3485.14       219.06 o
   3  15   4       2220.32       2404.18       155.39 o
   5  15   4        622.11        556.71        97.06 o
   7  15   4         88.67        141.61        61.11 o
   9  15   4       1161.35        891.79        97.53 o
  11  15   4        177.02        270.91       106.12 o
  13  15   4        161.80        -76.08        81.86 o
  15  15   4          1.63        -77.52        77.52 o
  17  15   4        122.34        101.56       140.36 o
 -16  16   4         77.05        -64.51       110.87 o
 -14  16   4        380.99        266.60       102.55 o
 -12  16   4        764.07        498.10       101.28 o
 -10  16   4       1573.51        947.84       118.58 o
  -8  16   4        426.83        451.18        80.92 o
  -6  16   4        293.87        406.40        74.89 o
  -4  16   4        552.34        508.48       124.15 o
  -2  16   4       3791.83       4078.03       166.08 o
   0  16   4       1107.49       1296.72        84.28 o
   2  16   4       3707.06       4116.10       189.06 o
   4  16   4        618.01        549.38        73.20 o
   6  16   4        324.27        333.83        62.48 o
   8  16   4        471.35        396.27        98.26 o
  10  16   4       1545.59        929.43       157.64 o
  12  16   4        764.08        487.14        98.12 o
  14  16   4        384.66        232.08        92.19 o
  16  16   4         75.04         37.90        81.13 o
 -15  17   4         67.33       -103.64       103.64 o
 -13  17   4        375.45          6.95        97.20 o
 -11  17   4        335.89        347.62       156.83 o
  -9  17   4        337.35        145.06        94.55 o
  -7  17   4        218.68        159.47        76.16 o
  -5  17   4        233.04        480.18        81.88 o
  -3  17   4       2527.87       3258.19       148.50 o
  -1  17   4       3284.82       3585.08       158.48 o
   1  17   4       3294.03       3524.87       207.53 o
   3  17   4       2612.19       3031.32       162.81 o
   5  17   4        264.61        498.20        68.54 o
   7  17   4        219.53        302.85        67.13 o
   9  17   4        349.80        280.35        98.44 o
  11  17   4        326.48        353.46        95.47 o
  13  17   4        361.28        150.45        88.45 o
  15  17   4         67.92        -48.74        78.16 o
 -16  18   4         35.00       -121.82       133.27 o
 -14  18   4        125.78         33.73       107.93 o
 -12  18   4        604.40        248.71        97.35 o
 -10  18   4       1847.29       1471.44       327.13 o
  -8  18   4       3083.18       3097.44       212.46 o
  -6  18   4        390.26        288.08        82.30 o
  -4  18   4        352.45        276.83        80.60 o
  -2  18   4         55.46        -14.20        72.38 o
   0  18   4        653.86        564.94        89.21 o
   2  18   4         51.87        145.97        68.65 o
   4  18   4        405.76        350.78        66.57 o
   6  18   4        498.76        518.96        96.87 o
   8  18   4       3009.61       2741.95       363.72 o
  10  18   4       1857.89       1903.31       145.77 o
  12  18   4        527.47        418.28        94.61 o
  14  18   4        118.92         34.75        87.22 o
  16  18   4         28.36        -32.54       108.66 o
 -15  19   4         17.97        -81.58       114.97 o
 -13  19   4        205.58         45.00        95.29 o
 -11  19   4         83.13         21.83       128.74 o
  -9  19   4         58.98        -10.02        94.49 o
  -7  19   4        317.32        319.41       105.22 o
  -5  19   4        804.70        589.33        84.68 o
  -3  19   4        318.73        351.55       131.59 o
  -1  19   4       1089.51       1771.54       122.66 o
   1  19   4       1078.76       1689.74       137.88 o
   3  19   4        324.26        523.90        86.28 o
   5  19   4        806.91        677.98        89.11 o
   7  19   4        311.43        160.13        77.53 o
   9  19   4         60.37         77.21        83.93 o
  11  19   4         86.09          7.86        87.86 o
  13  19   4        201.38        257.82       109.71 o
  15  19   4         19.03         70.66        83.01 o
 -14  20   4         71.77        138.49       116.78 o
 -12  20   4        196.28         39.71        96.02 o
 -10  20   4        615.44        623.12       109.99 o
  -8  20   4       1597.60       2026.05       217.30 o
  -6  20   4        298.17        152.65       103.15 o
  -4  20   4        150.90        371.38        85.34 o
  -2  20   4        499.38        592.47        91.07 o
   0  20   4        216.04        167.27       112.37 o
   2  20   4        509.51        464.07       112.93 o
   4  20   4        182.35        586.99       103.58 o
   6  20   4        330.54        304.51        76.11 o
   8  20   4       1557.38       2115.15       191.68 o
  10  20   4        673.38        709.80       189.46 o
  12  20   4        171.74        149.83        91.02 o
  14  20   4         85.90        124.12        93.10 o
 -13  21   4          8.24       -105.93       105.93 o
 -11  21   4         86.60         31.19        98.51 o
  -9  21   4        299.03        182.28       106.13 o
  -7  21   4       1299.37       1265.04       190.73 o
  -5  21   4        926.32        794.43       118.41 o
  -3  21   4        436.31        570.59        92.29 o
  -1  21   4        360.43        357.37        88.27 o
   1  21   4        323.82        286.53       112.47 o
   3  21   4        442.35        731.52       147.41 o
   5  21   4        923.28        996.77       232.05 o
   7  21   4       1279.33       1424.93       172.56 o
   9  21   4        296.95        253.32       133.84 o
  11  21   4         69.95        216.25        94.47 o
  13  21   4          9.41         39.07       119.08 o
 -12  22   4        238.22         72.01       166.93 o
 -10  22   4       1442.69        811.04       154.85 o
  -8  22   4       1274.22       1167.51       238.49 o
  -6  22   4       1127.62       1042.49       127.87 o
  -4  22   4        229.64        219.94       127.99 o
  -2  22   4        640.67        646.06        93.00 o
   0  22   4        294.08        510.85       143.05 o
   2  22   4        671.41        814.97       127.66 o
   4  22   4        175.46        201.24       111.26 o
   6  22   4       1077.47        804.77       110.27 o
   8  22   4       1246.84       1360.99       241.44 o
  10  22   4       1460.12       1090.20       294.78 o
  12  22   4        263.83        200.50        96.02 o
 -13  23   4         45.85         -2.47       128.43 o
 -11  23   4         51.31        128.37       173.67 o
  -9  23   4        139.13        143.98       110.35 o
  -7  23   4        429.39        337.38       110.46 o
  -5  23   4        436.62        421.05       108.93 o
  -3  23   4       1042.70       1252.98       136.92 o
  -1  23   4       1374.22       1521.45       146.68 o
   1  23   4       1402.27       1717.60       301.87 o
   3  23   4        960.50       1220.87       269.97 o
   5  23   4        434.31        527.72       108.65 o
   7  23   4        386.30        370.39       134.52 o
   9  23   4        147.51        249.46        93.05 o
  11  23   4         70.75        190.67        93.91 o
  13  23   4         61.39        209.31        97.71 o
 -12  24   4        126.91       -115.11       115.11 o
 -10  24   4        703.36        256.96       198.24 o
  -8  24   4        399.48        458.04       113.76 o
  -6  24   4       1053.53        765.57       121.46 o
  -4  24   4        451.44        782.28       125.13 o
  -2  24   4       1238.27       1808.73       230.70 o
   0  24   4         54.37        348.91        91.66 o
   2  24   4       1339.93       1555.94       206.07 o
   4  24   4        511.89        699.47       113.77 o
   6  24   4       1097.51       1290.09       207.58 o
   8  24   4        398.85        604.08       141.17 o
  10  24   4        695.81        651.84       155.12 o
  12  24   4        114.84        218.82       109.42 o
 -11  25   4         58.12        -51.61       120.15 o
  -9  25   4        461.17        164.31       179.29 o
  -7  25   4        444.59        407.49       112.32 o
  -5  25   4        360.62        399.18       115.14 o
  -3  25   4        207.08        300.19       112.75 o
  -1  25   4        342.54        279.22       138.86 o
   1  25   4        407.55        473.28       186.56 o
   3  25   4        214.26        208.58       251.69 o
   5  25   4        391.32        434.70       111.56 o
   7  25   4        403.40        256.94       137.58 o
   9  25   4        427.82        457.13       143.58 o
  11  25   4         45.05        152.45       136.86 o
 -10  26   4        152.27        252.97       136.75 o
  -8  26   4        174.11        264.81       132.60 o
  -6  26   4        141.47         66.03       121.88 o
  -4  26   4        437.66        288.30       160.18 o
  -2  26   4        244.51        295.04       120.92 o
   0  26   4          3.29         13.04       111.18 o
   2  26   4        262.07        357.91       231.24 o
   4  26   4        456.09        242.87       104.73 o
   6  26   4        145.61        180.24       265.85 o
   8  26   4        162.62         57.39       133.92 o
  10  26   4        153.51        241.59       139.68 o
  -9  27   4        281.51        105.78       270.95 o
  -7  27   4        301.73         39.45       177.57 o
  -5  27   4        477.55        427.53       142.42 o
  -3  27   4        790.66        744.48       146.72 o
  -1  27   4        724.83        746.08       193.49 o
   1  27   4        748.19        956.44       242.26 o
   3  27   4        845.03       1052.45       179.08 o
   5  27   4        477.19        611.54       156.46 o
   7  27   4        282.68        169.42       139.31 o
   9  27   4        255.79        440.22       144.69 o
  -6  28   4         71.12        189.84       127.74 o
  -4  28   4         53.71        -62.37       123.49 o
  -2  28   4         16.52         48.31       371.25 o
   0  28   4          2.24        327.20       213.94 o
   2  28   4         15.92       -179.33       179.33 o
   4  28   4         56.58        168.32       147.34 o
   6  28   4         69.47        107.64       139.31 o
  -5  29   4        239.84        122.45       123.62 o
  -3  29   4        454.24        261.60       150.15 o
  -1  29   4        285.17        448.22       162.36 o
   1  29   4        275.87        739.35       235.96 o
   3  29   4        476.33        374.40       213.94 o
   5  29   4        215.27        365.44       158.12 o
  -2  30   4          3.46         90.12       171.47 o
   0  30   4          8.11        -47.19       198.21 o
   2  30   4          2.37        213.94       204.50 o
   2   0   5        799.03        821.08        61.42 o
   4   0   5        144.91        104.49        35.55 o
   6   0   5       1321.44       1504.16        90.69 o
   8   0   5        980.52        900.36        67.15 o
  10   0   5        833.59        931.82        85.52 o
  12   0   5        106.13         11.23        75.84 o
  14   0   5        457.74        455.44       102.46 o
  16   0   5         15.59         21.30        89.04 o
  18   0   5        372.23        502.62       109.15 o
 -19   1   5          8.31         -2.59        89.24 o
 -17   1   5        603.42        864.05       119.58 o
 -15   1   5        922.97       1329.65       136.69 o
 -13   1   5       3111.74       3429.45       168.27 o
 -11   1   5        372.90        364.76        92.48 o
  -9   1   5       1678.04       2223.31       172.98 o
  -7   1   5       1111.41       1050.37        75.12 o
  -5   1   5      22568.15      22225.77       476.26 o
  -3   1   5       2748.70       2708.79        83.03 o
  -1   1   5       1591.18       1686.54        67.54 o
   1   1   5       1672.17       1767.19        68.91 o
   3   1   5       2527.23       2558.18       106.81 o
   5   1   5      22625.98      21800.05       536.08 o
   7   1   5        891.92        877.06        70.83 o
   9   1   5       1828.53       2460.76       154.65 o
  11   1   5        433.59        435.30        78.12 o
  13   1   5       3190.15       3329.50       165.72 o
  15   1   5        956.60       1525.63       144.21 o
  17   1   5        605.25        840.89       125.08 o
  19   1   5         17.82        -44.73       119.41 o
 -18   2   5        253.04        414.97       107.78 o
 -16   2   5        352.76        245.99        98.34 o
 -14   2   5        302.48        686.97       111.30 o
 -12   2   5         93.64        130.81        79.30 o
 -10   2   5         79.99        326.71        78.45 o
  -8   2   5       1208.75       1375.41        93.23 o
  -6   2   5       2926.37       2275.38        87.82 o
  -4   2   5       3007.22       4206.72       115.50 o
  -2   2   5        443.12        623.10        46.58 o
   0   2   5        634.34        180.50        36.25 o
   2   2   5        364.58        579.78        56.92 o
   4   2   5       3039.90       4262.76       137.71 o
   6   2   5       2882.87       2239.20        96.48 o
   8   2   5       1137.06       1342.96        84.78 o
  10   2   5         90.38        291.00        63.12 o
  12   2   5         85.66         81.82        75.75 o
  14   2   5        327.46        875.10       116.26 o
  16   2   5        383.60        514.75       106.14 o
  18   2   5        268.43        194.53        99.76 o
 -17   3   5        151.93        104.46        94.39 o
 -15   3   5       1084.46       1414.81       135.95 o
 -13   3   5        733.20       1222.64       114.91 o
 -11   3   5       1222.66        973.89       123.50 o
  -9   3   5         20.92        -19.19        61.87 o
  -7   3   5       2039.44       1956.16       105.84 o
  -5   3   5        207.90        583.26        61.39 o
  -3   3   5      16787.01      14800.56       347.89 o
  -1   3   5       1234.15       1174.92        58.17 o
   1   3   5       1250.77       1338.00        71.79 o
   3   3   5      16676.19      14382.33       365.97 o
   5   3   5        211.55        425.18        61.04 o
   7   3   5       2027.45       1843.73       100.17 o
   9   3   5         43.21        137.73        61.43 o
  11   3   5       1443.09       1194.95        92.08 o
  13   3   5        799.40       1131.05        90.15 o
  15   3   5       1143.85       1385.99       113.79 o
  17   3   5        162.20        137.95        93.95 o
 -18   4   5         63.88          7.02        90.58 o
 -16   4   5        443.14        343.70        96.40 o
 -14   4   5        270.80        294.19       101.60 o
 -12   4   5        578.48        689.25        98.73 o
 -10   4   5        362.62        457.06        80.25 o
  -8   4   5        334.83        410.13        65.78 o
  -6   4   5       2971.63       3198.56       106.51 o
  -4   4   5       7758.25       7947.73       178.95 o
  -2   4   5        785.62       1290.97        70.36 o
   0   4   5       1230.98       1700.78        95.85 o
   2   4   5        690.32       1213.03       106.71 o
   4   4   5       7500.96       7651.67       232.06 o
   6   4   5       2742.90       2996.70       124.70 o
   8   4   5        300.58        471.56        67.41 o
  10   4   5        286.93        299.24        66.17 o
  12   4   5        646.80        619.84        66.68 o
  14   4   5        235.69        155.71        68.47 o
  16   4   5        492.51        519.45        84.86 o
  18   4   5         65.05          3.49        91.28 o
 -17   5   5         10.38        102.09        92.18 o
 -15   5   5        339.79        307.67        97.49 o
 -13   5   5        140.08         76.09        85.87 o
 -11   5   5         14.59        -36.18        75.77 o
  -9   5   5        788.76        583.52       114.04 o
  -7   5   5       3872.59       4215.89       134.74 o
  -5   5   5       2758.90       2332.79        84.83 o
  -3   5   5       6533.66       6935.95       169.42 o
  -1   5   5       2098.75       2203.15        76.36 o
   1   5   5       1882.45       2003.83        78.01 o
   3   5   5       6635.49       6871.87       195.64 o
   5   5   5       2582.33       2216.64       105.66 o
   7   5   5       3968.28       4320.27       174.93 o
   9   5   5        740.71        551.71        70.81 o
  11   5   5         32.21        -38.46        62.25 o
  13   5   5        141.07        371.90        65.23 o
  15   5   5        351.53        410.31        73.13 o
  17   5   5          6.47        174.99        94.80 o
 -18   6   5        284.53        286.13       118.93 o
 -16   6   5         41.14        -15.10        87.43 o
 -14   6   5        504.93        748.61       112.85 o
 -12   6   5        303.85        111.30        81.34 o
 -10   6   5        144.23        237.93        79.60 o
  -8   6   5       2944.79       3371.92       122.03 o
  -6   6   5        545.96        535.78        48.05 o
  -4   6   5       5213.04       4636.94       126.01 o
  -2   6   5         67.87         53.93        36.22 o
   0   6   5       1026.82        623.23        50.39 o
   2   6   5         56.30         78.35        45.93 o
   4   6   5       5205.68       4605.97       164.39 o
   6   6   5        417.35        440.70        65.47 o
   8   6   5       2911.48       3140.30       150.05 o
  10   6   5         90.45        168.98        84.91 o
  12   6   5        226.88        182.05        87.42 o
  14   6   5        448.99        437.52        88.55 o
  16   6   5         56.21        156.99       133.05 o
  18   6   5        291.63        534.63       127.17 o
 -17   7   5        132.78        154.94        90.60 o
 -15   7   5          0.72        -32.67        88.12 o
 -13   7   5        515.40        398.85        86.88 o
 -11   7   5        356.32        238.51        78.53 o
  -9   7   5        557.41        793.31        73.98 o
  -7   7   5        288.86        204.48        53.19 o
  -5   7   5       5900.47       5092.67       135.85 o
  -3   7   5        347.91        448.58        43.51 o
  -1   7   5        884.21        686.32        57.37 o
   1   7   5        844.26        690.32        51.07 o
   3   7   5        357.74        355.43        55.36 o
   5   7   5       5700.08       4733.10       165.21 o
   7   7   5        330.97        230.98        65.12 o
   9   7   5        512.85        678.03        88.45 o
  11   7   5        322.70         81.69        85.14 o
  13   7   5        552.59        382.81        99.38 o
  15   7   5          0.89        106.06        93.93 o
  17   7   5        129.41         10.95        87.51 o
 -18   8   5        102.25         71.42        90.91 o
 -16   8   5         95.13        149.76        90.04 o
 -14   8   5        212.76        186.01        86.52 o
 -12   8   5        245.27        118.80        75.44 o
 -10   8   5       1087.99        863.45        88.94 o
  -8   8   5       1033.82        686.12        82.94 o
  -6   8   5       1152.28        875.90        64.71 o
  -4   8   5        785.88        722.03        64.58 o
  -2   8   5        551.53       1046.12        62.43 o
   0   8   5       1609.19       1309.75        67.22 o
   2   8   5        394.46       1037.65        65.35 o
   4   8   5        731.97        809.90        74.14 o
   6   8   5       1351.61        906.31        77.88 o
   8   8   5        934.29        616.58        84.72 o
  10   8   5       1173.59        922.40       119.27 o
  12   8   5        166.02        162.14        92.57 o
  14   8   5        193.38        168.07       108.69 o
  16   8   5        107.13        192.11       109.60 o
  18   8   5        111.97       -210.06       235.96 o
 -17   9   5        302.12        259.66        96.15 o
 -15   9   5         96.03         51.19        77.53 o
 -13   9   5        265.15        297.02        79.24 o
 -11   9   5        209.36        162.23        74.28 o
  -9   9   5        312.54        164.83        69.34 o
  -7   9   5        912.67        887.26        92.16 o
  -5   9   5        313.52        196.39        45.41 o
  -3   9   5       2147.22       2381.99        90.23 o
  -1   9   5       1153.94       1410.47        75.83 o
   1   9   5       1158.40       1392.18        68.99 o
   3   9   5       2125.08       2549.60        98.51 o
   5   9   5        301.56        238.89        63.54 o
   7   9   5        902.65        785.91        80.41 o
   9   9   5        330.14        250.96        79.54 o
  11   9   5        204.02        175.77        88.66 o
  13   9   5        274.98        131.20        91.44 o
  15   9   5         93.56        100.48       102.39 o
  17   9   5        301.84        216.29       179.27 o
 -16  10   5        337.03        392.87        97.75 o
 -14  10   5        301.47        240.68        83.51 o
 -12  10   5        294.81        391.16        79.58 o
 -10  10   5       1236.62        954.84       137.42 o
  -8  10   5        406.08        400.39        71.74 o
  -6  10   5       1226.73       1464.98        78.28 o
  -4  10   5        303.81        361.05        51.18 o
  -2  10   5       5906.66       4675.87       134.79 o
   0  10   5       1053.18       1487.29        76.66 o
   2  10   5       5539.30       4673.50       135.73 o
   4  10   5        341.38        321.89        52.55 o
   6  10   5       1276.86       1632.80       115.23 o
   8  10   5        441.37        373.05        84.74 o
  10  10   5       1231.24        778.27       104.41 o
  12  10   5        289.20        395.73       111.20 o
  14  10   5        277.58        190.01       118.36 o
  16  10   5        336.00        324.10       117.30 o
 -17  11   5        111.40         82.66       152.56 o
 -15  11   5         19.99         27.21        82.22 o
 -13  11   5        368.22        229.24        77.65 o
 -11  11   5         82.13         55.41        71.86 o
  -9  11   5        468.59        364.77        77.51 o
  -7  11   5        154.34         71.62        65.38 o
  -5  11   5       1409.46       1298.02        85.86 o
  -3  11   5        365.86        379.39        51.05 o
  -1  11   5        726.41        847.54        91.87 o
   1  11   5        669.20        745.02        58.74 o
   3  11   5        404.76        443.63        57.65 o
   5  11   5       1421.93       1417.95        82.88 o
   7  11   5        164.08         76.02        54.04 o
   9  11   5        468.51        301.24        85.50 o
  11  11   5         71.87        142.60       111.69 o
  13  11   5        351.79        242.28       119.40 o
  15  11   5         21.50         36.37        97.84 o
  17  11   5        116.71         77.36       156.26 o
 -16  12   5        485.49        236.54       118.28 o
 -14  12   5        961.01        934.59       103.53 o
 -12  12   5       1520.60       1027.82       133.38 o
 -10  12   5       2459.83       2582.47       140.54 o
  -8  12   5       1726.24       1892.15       199.65 o
  -6  12   5       2254.26       2151.27       140.00 o
  -4  12   5       2684.85       3493.00       143.52 o
  -2  12   5       6464.93       6346.90       196.95 o
   0  12   5       4438.15       4232.05       139.20 o
   2  12   5       6334.51       6485.58       176.35 o
   4  12   5       2628.00       3561.20       242.04 o
   6  12   5       2203.75       2063.38       100.52 o
   8  12   5       1803.52       1758.07       132.70 o
  10  12   5       2407.14       2354.73       339.79 o
  12  12   5       1567.34        768.58       139.68 o
  14  12   5        948.05        799.49       127.30 o
  16  12   5        498.71        212.88       106.94 o
 -17  13   5        243.67        252.82       123.38 o
 -15  13   5        145.61        128.23       124.76 o
 -13  13   5        604.90        401.56        89.41 o
 -11  13   5         65.71         91.69        71.32 o
  -9  13   5        739.06        488.85        80.22 o
  -7  13   5        425.38        584.11       109.91 o
  -5  13   5       4350.28       5082.43       194.90 o
  -3  13   5        882.75       1328.80       100.13 o
  -1  13   5        233.56        272.61        61.58 o
   1  13   5        282.74        338.83        61.17 o
   3  13   5        781.68       1234.26        82.61 o
   5  13   5       4390.73       4934.27       219.26 o
   7  13   5        424.96        618.62        81.20 o
   9  13   5        750.18        735.59       107.22 o
  11  13   5         50.94          6.84       107.92 o
  13  13   5        594.97        365.48       123.10 o
  15  13   5        169.58         15.68       100.23 o
  17  13   5        261.86        -43.38       232.82 o
 -16  14   5         33.42       -109.51       187.47 o
 -14  14   5        252.92        253.16       112.87 o
 -12  14   5         76.67         45.58        71.14 o
 -10  14   5        619.78        602.42       131.78 o
  -8  14   5        791.77        565.54       102.49 o
  -6  14   5        121.20        -66.22        74.23 o
  -4  14   5       1791.50       1998.06       141.68 o
  -2  14   5        243.06        361.08        78.21 o
   0  14   5       2947.16       2262.59       165.56 o
   2  14   5        207.50        203.04        56.81 o
   4  14   5       1700.42       1419.75       108.46 o
   6  14   5         73.89         13.60        61.94 o
   8  14   5        825.50        490.13       100.61 o
  10  14   5        704.56        617.24        90.92 o
  12  14   5        103.50        -54.60       116.41 o
  14  14   5        285.41        273.15       114.22 o
  16  14   5         32.43         -7.75       105.44 o
 -15  15   5        175.79          6.60       122.43 o
 -13  15   5        338.55        339.61       104.43 o
 -11  15   5        130.84         54.28        89.58 o
  -9  15   5        618.38        437.36        87.54 o
  -7  15   5       1820.02       2232.11       197.12 o
  -5  15   5       2526.13       1803.94       124.47 o
  -3  15   5       3295.71       4288.76       176.30 o
  -1  15   5        207.45        286.97        77.27 o
   1  15   5        139.06         58.78        58.07 o
   3  15   5       3045.30       3579.60       224.18 o
   5  15   5       2436.09       1455.81       152.01 o
   7  15   5       1705.95       1901.49       214.76 o
   9  15   5        638.81        437.92       130.50 o
  11  15   5        147.47        109.58        89.01 o
  13  15   5        357.25        246.41       117.84 o
  15  15   5        201.38         68.13       102.53 o
 -14  16   5         49.24         29.41       118.45 o
 -12  16   5         69.70        -89.69        89.69 o
 -10  16   5        330.91        305.23        82.03 o
  -8  16   5        594.15        489.36        91.43 o
  -6  16   5        329.33        407.11        86.30 o
  -4  16   5        209.49        264.95        82.62 o
  -2  16   5       1225.77       1477.99       127.04 o
   0  16   5        740.26       1302.82       108.26 o
   2  16   5       1319.66       1533.28       124.59 o
   4  16   5        203.66        229.52        69.70 o
   6  16   5        366.47        382.29        88.41 o
   8  16   5        594.88        422.49        82.45 o
  10  16   5        342.29        350.07        89.47 o
  12  16   5         51.46        -78.99        96.03 o
  14  16   5         46.57         46.68       169.89 o
 -15  17   5        412.20        286.85       119.46 o
 -13  17   5        426.12         71.39       122.12 o
 -11  17   5        218.16        108.05       100.58 o
  -9  17   5       1013.94        881.56       108.92 o
  -7  17   5       1853.21       1590.67       119.05 o
  -5  17   5       1624.71       1846.09       156.92 o
  -3  17   5       1817.32       2037.21       144.96 o
  -1  17   5        720.61       1154.98       120.05 o
   1  17   5        605.30        677.27        93.95 o
   3  17   5       1834.81       1961.19       145.79 o
   5  17   5       1627.84       1635.45       148.52 o
   7  17   5       1810.12       1399.00       185.31 o
   9  17   5        961.92        779.23       131.01 o
  11  17   5        197.72         82.64        83.34 o
  13  17   5        365.50        216.84       106.68 o
  15  17   5        379.67        238.33       114.05 o
 -14  18   5        129.91        266.67       134.47 o
 -12  18   5        211.95         34.72       113.00 o
 -10  18   5         26.59        -56.18        98.49 o
  -8  18   5        236.51        295.73        88.27 o
  -6  18   5       1606.70       1812.36       164.84 o
  -4  18   5        617.47        723.80        94.68 o
  -2  18   5       1505.93       1283.40       129.88 o
   0  18   5          2.08        166.89        91.16 o
   2  18   5       1477.68       1372.84       132.62 o
   4  18   5        600.68        732.25       134.25 o
   6  18   5       1571.68       1652.62       183.02 o
   8  18   5        232.40        295.04        88.75 o
  10  18   5         22.33         24.19        79.67 o
  12  18   5        220.20        334.75       107.23 o
  14  18   5        127.82        128.94       125.39 o
 -13  19   5         55.88         13.46       116.23 o
 -11  19   5         34.19         69.97       100.58 o
  -9  19   5        242.77        189.41       109.34 o
  -7  19   5         86.75         79.72        80.01 o
  -5  19   5        264.61        218.43        82.43 o
  -3  19   5        366.46        647.35       103.57 o
  -1  19   5        591.91        600.78       105.86 o
   1  19   5        479.29        449.15        91.53 o
   3  19   5        320.66        712.97       125.44 o
   5  19   5        196.82        138.92        98.21 o
   7  19   5         40.65         57.09        86.16 o
   9  19   5        235.85        148.24        82.63 o
  11  19   5         66.80        106.67        81.16 o
  13  19   5         40.25         -3.63       169.89 o
 -12  20   5        208.45        154.52       120.52 o
 -10  20   5        257.33        258.33       109.72 o
  -8  20   5        258.83        161.55       107.04 o
  -6  20   5       1026.94        817.15        94.67 o
  -4  20   5        755.88       1091.07       137.41 o
  -2  20   5        615.74        527.40       102.02 o
   0  20   5        522.68       1069.50       121.06 o
   2  20   5        636.21        747.82       136.45 o
   4  20   5        785.80        984.71       141.22 o
   6  20   5       1063.08       1415.60       132.11 o
   8  20   5        271.94        339.07        86.94 o
  10  20   5        267.17        239.16        80.36 o
  12  20   5        198.26        127.05        85.21 o
 -13  21   5        260.73         46.29       126.75 o
 -11  21   5        635.14        463.72       127.44 o
  -9  21   5       1110.76        758.37       119.20 o
  -7  21   5        676.91        636.26       115.54 o
  -5  21   5       1092.68       1101.23       156.36 o
  -3  21   5        811.93        537.93       105.54 o
  -1  21   5       1141.48       1270.10       130.84 o
   1  21   5       1099.92       1135.22       123.68 o
   3  21   5        691.54        579.74       108.77 o
   5  21   5       1001.19       1275.87       134.45 o
   7  21   5        672.14        942.23       121.27 o
   9  21   5       1148.54        504.55       130.79 o
  11  21   5        709.92        494.93       181.17 o
  13  21   5        315.95        189.44       119.83 o
 -12  22   5         95.97       -107.33       107.33 o
 -10  22   5        557.01        490.54       131.17 o
  -8  22   5        588.79        441.04       141.11 o
  -6  22   5        201.38        104.38       104.05 o
  -4  22   5         22.53        138.41       122.91 o
  -2  22   5        680.02        740.06       115.29 o
   0  22   5        567.62       1113.05       127.57 o
   2  22   5        665.97        877.90       116.26 o
   4  22   5         27.37         44.11        98.61 o
   6  22   5        206.63        214.52       103.37 o
   8  22   5        598.24        605.79       123.71 o
  10  22   5        564.73        378.29       117.73 o
  12  22   5        104.30        -10.96        92.31 o
 -11  23   5        415.53        299.54       126.98 o
  -9  23   5        135.90        -99.25       111.34 o
  -7  23   5        254.23         33.48       120.76 o
  -5  23   5        218.10         17.60       124.79 o
  -3  23   5        749.88        662.96       209.80 o
  -1  23   5        793.15       1223.50       146.68 o
   1  23   5        801.66       1090.24       130.36 o
   3  23   5        801.36       1219.85       137.86 o
   5  23   5        276.90        313.16       109.53 o
   7  23   5        300.80        237.83       188.46 o
   9  23   5        154.98         50.21       115.33 o
  11  23   5        416.15        216.22        90.21 o
 -10  24   5        517.89        153.01       116.52 o
  -8  24   5        491.74         52.15       122.63 o
  -6  24   5        138.96         -0.30       157.30 o
  -4  24   5        164.66        165.04       128.99 o
  -2  24   5        409.69        600.92       146.03 o
   0  24   5       1739.42       2107.50       157.37 o
   2  24   5        387.10        645.48       117.56 o
   4  24   5        204.26        235.46       109.88 o
   6  24   5        149.11        280.23       121.18 o
   8  24   5        498.65        210.91       194.26 o
  10  24   5        481.62        203.10       110.39 o
  -9  25   5         38.68       -112.65       118.48 o
  -7  25   5        104.32         82.54       159.22 o
  -5  25   5        144.16         76.32       173.04 o
  -3  25   5        370.90        205.99       292.59 o
  -1  25   5         76.89        191.53       163.11 o
   1  25   5         76.38        217.30       114.33 o
   3  25   5        372.05        534.67       132.99 o
   5  25   5        139.97        182.59       121.53 o
   7  25   5        106.45        118.85       114.08 o
   9  25   5         36.05         99.92       123.17 o
  -8  26   5        742.48        300.91       353.94 o
  -6  26   5        247.90        155.89       168.56 o
  -4  26   5        436.11        567.16       175.58 o
  -2  26   5        148.44        274.09       251.69 o
   0  26   5        841.63       1041.58       245.40 o
   2  26   5        132.48        346.59       218.14 o
   4  26   5        475.13        693.28       175.49 o
   6  26   5        280.35        302.73       190.00 o
   8  26   5        757.07        472.52       128.55 o
  -5  27   5         73.46         81.38       170.18 o
  -3  27   5         80.67        -46.38       259.56 o
  -1  27   5          3.19        -75.83       289.45 o
   1  27   5          2.83       -152.90       152.90 o
   3  27   5         81.82         71.31       128.64 o
   5  27   5         72.93        231.46       135.28 o
  -4  28   5        232.53        366.66       374.40 o
  -2  28   5        147.57        153.51       212.37 o
   0  28   5         15.44         73.58       172.00 o
   2  28   5        126.76        651.15       341.36 o
   4  28   5        220.70        513.78       150.24 o
   0   0   6       1295.18       1601.59       187.53 o
   2   0   6      10349.16      10960.85       272.22 o
   4   0   6       1334.08       1597.69        95.93 o
   6   0   6      11048.40      10295.80       305.28 o
   8   0   6       3705.74       3765.80       192.79 o
  10   0   6       6715.75       6305.29       267.70 o
  12   0   6       5468.28       4970.23       235.41 o
  14   0   6       1848.82       2142.71       180.05 o
  16   0   6        429.11        546.66       177.41 o
 -17   1   6          0.06        188.92       105.12 o
 -15   1   6         93.65         75.81       130.59 o
 -13   1   6        108.85         79.73       101.77 o
 -11   1   6        141.16        118.30        96.88 o
  -9   1   6        145.11        357.49        97.91 o
  -7   1   6         29.48        142.69        59.88 o
  -5   1   6       2233.58       1935.84       105.23 o
  -3   1   6       1002.06        798.18        60.06 o
  -1   1   6        246.20        148.33        37.18 o
   1   1   6        271.97        168.09        37.38 o
   3   1   6        972.39        837.10        69.41 o
   5   1   6       2291.50       2051.24       108.79 o
   7   1   6         32.75         71.85        72.22 o
   9   1   6        158.08        451.93        88.81 o
  11   1   6        146.04        112.87        92.94 o
  13   1   6        112.64        194.53       100.38 o
  15   1   6         98.86        158.31       103.54 o
  17   1   6          0.30         37.30       110.63 o
 -16   2   6         19.27        204.03       115.24 o
 -14   2   6        178.94        352.07       127.29 o
 -12   2   6       1350.48       1716.00       175.22 o
 -10   2   6       3079.69       2859.02       187.55 o
  -8   2   6        402.92        495.04        84.75 o
  -6   2   6       1704.63       1628.11       137.65 o
  -4   2   6        886.93       1435.52        94.18 o
  -2   2   6        802.16        943.35        55.55 o
   0   2   6        574.07        714.74        50.65 o
   2   2   6        804.17        994.69        77.74 o
   4   2   6        691.74       1367.98        84.67 o
   6   2   6       1718.24       1606.46       100.86 o
   8   2   6        444.65        289.87        81.59 o
  10   2   6       3343.50       3053.85       156.20 o
  12   2   6       1492.18       1376.72       138.13 o
  14   2   6        214.69        443.19       113.17 o
  16   2   6         30.82        -91.52       100.59 o
 -17   3   6         14.65        219.89       114.49 o
 -15   3   6        524.87        617.75       134.04 o
 -13   3   6        317.76        262.94       103.80 o
 -11   3   6       1050.18       1470.11       145.97 o
  -9   3   6        135.48        387.11       101.54 o
  -7   3   6       1019.66       1390.18       100.46 o
  -5   3   6       2133.04       1690.42       102.89 o
  -3   3   6       1452.70       1564.24        95.97 o
  -1   3   6       1800.72       1649.18        72.40 o
   1   3   6       1671.85       1579.51        77.12 o
   3   3   6       1339.48       1659.48       118.43 o
   5   3   6       1983.82       1592.37        89.81 o
   7   3   6        936.32       1023.69        97.96 o
   9   3   6        107.20        222.19        89.74 o
  11   3   6       1118.44       1524.47       159.87 o
  13   3   6        325.60        126.82        96.97 o
  15   3   6        541.67        566.74       129.65 o
  17   3   6         21.00        183.46       224.95 o
 -16   4   6        131.01        241.11       134.49 o
 -14   4   6        844.59        757.36       134.81 o
 -12   4   6       1101.72       1641.66       152.02 o
 -10   4   6        514.32       1045.44       142.59 o
  -8   4   6       2265.97       2073.55       129.71 o
  -6   4   6        690.82        887.79        77.98 o
  -4   4   6       3034.20       2601.65       104.98 o
  -2   4   6         73.82        267.46        44.65 o
   0   4   6       6410.10       5861.93       149.41 o
   2   4   6        127.46        222.16        53.28 o
   4   4   6       3274.62       2808.80       114.01 o
   6   4   6        673.57        772.06        88.41 o
   8   4   6       2465.52       2011.16       127.90 o
  10   4   6        531.29        747.01       162.82 o
  12   4   6       1118.60       1571.60       166.63 o
  14   4   6        784.22        654.75       142.24 o
  16   4   6        117.45        223.15       110.02 o
 -17   5   6         71.90         20.42       110.05 o
 -15   5   6        897.33        897.68       147.33 o
 -13   5   6        548.31        558.40       116.38 o
 -11   5   6        150.20        229.70       105.02 o
  -9   5   6        900.84       1036.55        97.37 o
  -7   5   6       1963.27       1806.23       104.23 o
  -5   5   6        550.60        674.97        79.13 o
  -3   5   6       5262.00       4894.98       141.79 o
  -1   5   6       2492.11       2330.24        88.99 o
   1   5   6       2384.03       2265.12        98.83 o
   3   5   6       5378.10       5081.53       161.75 o
   5   5   6        469.12        667.72        74.72 o
   7   5   6       1711.92       1341.52       107.76 o
   9   5   6        844.36        863.66       128.51 o
  11   5   6        137.80        156.63       183.75 o
  13   5   6        496.26        579.50       137.05 o
  15   5   6        883.87        795.90       154.02 o
  17   5   6         87.28        377.98       324.06 o
 -16   6   6         36.19        103.14       111.08 o
 -14   6   6        330.11        326.18       123.57 o
 -12   6   6        136.65         25.66        97.54 o
 -10   6   6       2199.34       1961.85       135.90 o
  -8   6   6       1490.01       1209.43       104.82 o
  -6   6   6        520.24        546.91        78.27 o
  -4   6   6         89.36        152.79        62.31 o
  -2   6   6        343.33        524.13        53.51 o
   0   6   6       1624.18       1723.78        76.87 o
   2   6   6        267.90        381.66        58.74 o
   4   6   6         83.56        139.09        61.51 o
   6   6   6        429.02        375.93        71.71 o
   8   6   6       1614.67       1139.84       107.66 o
  10   6   6       2137.17       1924.87       218.16 o
  12   6   6        155.74        131.20       108.16 o
  14   6   6        289.92        395.08       121.72 o
  16   6   6         24.59       -109.10       109.33 o
 -17   7   6         32.37        -18.09       105.91 o
 -15   7   6        231.14        261.58       112.45 o
 -13   7   6        378.75        378.84       121.00 o
 -11   7   6         60.32        156.60        89.60 o
  -9   7   6        417.67        156.51        89.45 o
  -7   7   6       1067.64       1072.41        92.88 o
  -5   7   6        344.19        630.85        77.45 o
  -3   7   6        419.92        402.93        59.95 o
  -1   7   6       1298.58       1364.33        73.09 o
   1   7   6       1474.02       1440.79        72.12 o
   3   7   6        364.01        322.09        61.28 o
   5   7   6        356.97        495.07        73.93 o
   7   7   6        854.09        820.22        86.87 o
   9   7   6        393.90        201.22        86.97 o
  11   7   6         47.50         16.12       102.31 o
  13   7   6        402.91        361.83       117.46 o
  15   7   6        215.21        282.63       130.02 o
  17   7   6         46.36       -157.31       176.19 o
 -16   8   6         29.97         42.19       106.17 o
 -14   8   6         32.16        -41.20       142.31 o
 -12   8   6        271.17        135.29        87.18 o
 -10   8   6        705.80        895.92       127.83 o
  -8   8   6         45.71        272.14        93.89 o
  -6   8   6        118.88         26.47        65.93 o
  -4   8   6       1949.13       1470.42        88.69 o
  -2   8   6        908.47        968.61        74.40 o
   0   8   6         18.96         60.18        47.76 o
   2   8   6        922.41       1111.21        80.57 o
   4   8   6       1905.23       1514.04        91.42 o
   6   8   6        144.62         35.45        66.30 o
   8   8   6         55.88          5.56        78.76 o
  10   8   6        669.83        828.52       156.72 o
  12   8   6        265.77         89.92        99.06 o
  14   8   6         26.21        209.26       146.47 o
  16   8   6         29.71        188.93       126.17 o
 -15   9   6         92.26        282.63       160.05 o
 -13   9   6       1269.58       1140.99       276.76 o
 -11   9   6         49.58         68.60        84.85 o
  -9   9   6       1343.05        939.96       167.35 o
  -7   9   6        502.63        509.34        94.47 o
  -5   9   6       3678.06       3235.86       140.15 o
  -3   9   6       1339.85       1709.68        89.61 o
  -1   9   6       3161.08       3191.01       109.55 o
   1   9   6       3256.00       3531.95       115.33 o
   3   9   6       1218.25       1516.79        90.75 o
   5   9   6       3692.18       3244.12       140.14 o
   7   9   6        417.94        393.80        80.69 o
   9   9   6       1229.83        685.33       109.71 o
  11   9   6         42.29         37.08        95.47 o
  13   9   6       1320.15       1057.13       257.32 o
  15   9   6        110.11        244.79       119.87 o
 -16  10   6         13.45         74.72       134.41 o
 -14  10   6         52.41         82.11       104.39 o
 -12  10   6        350.43        226.85        95.30 o
 -10  10   6          3.65         92.16        91.37 o
  -8  10   6         41.92        114.55        83.43 o
  -6  10   6        134.82        -27.36        85.99 o
  -4  10   6        767.19        713.46        77.57 o
  -2  10   6         45.54        180.35        56.95 o
   0  10   6        126.57         77.43        52.24 o
   2  10   6         41.25        207.69        61.73 o
   4  10   6        761.24        929.80        88.17 o
   6  10   6        127.05        263.32        75.25 o
   8  10   6         40.01         58.87        96.73 o
  10  10   6          4.27        -32.35        98.67 o
  12  10   6        357.07        209.29       104.99 o
  14  10   6         50.40         53.74       106.17 o
  16  10   6         13.64         12.58       188.77 o
 -15  11   6        227.91        370.27       164.40 o
 -13  11   6        605.23        564.13       116.93 o
 -11  11   6        628.67        468.39       126.70 o
  -9  11   6       1671.28       1295.03       244.31 o
  -7  11   6        642.70        469.26        99.14 o
  -5  11   6       3156.97       3458.47       167.66 o
  -3  11   6        935.74       1008.71        85.39 o
  -1  11   6       2869.52       2603.85       164.66 o
   1  11   6       2695.69       2605.62       100.77 o
   3  11   6        950.80        863.45        87.40 o
   5  11   6       3086.98       3033.85       138.61 o
   7  11   6        643.06        604.81        93.57 o
   9  11   6       1589.11        958.57       151.84 o
  11  11   6        660.86        491.34       118.25 o
  13  11   6        627.73        490.75       132.59 o
  15  11   6        256.12        116.61       118.60 o
 -14  12   6        125.33        147.57       154.16 o
 -12  12   6        515.47        122.02       137.14 o
 -10  12   6        353.13        249.37       101.76 o
  -8  12   6         89.12        -24.58        90.60 o
  -6  12   6        652.25        869.09       112.38 o
  -4  12   6        437.54        390.05        77.19 o
  -2  12   6       1506.94       1529.43        90.00 o
   0  12   6        163.45        248.87        67.19 o
   2  12   6       1480.16       1455.02        82.31 o
   4  12   6        399.37        346.89        77.46 o
   6  12   6        679.77        668.23       105.06 o
   8  12   6         82.65         35.37        84.49 o
  10  12   6        367.14        101.08       103.50 o
  12  12   6        528.72        343.61       123.09 o
  14  12   6        126.76        126.81       104.05 o
 -15  13   6        263.89        -88.09       195.06 o
 -13  13   6        155.34        111.25       110.02 o
 -11  13   6       1312.77        911.09       209.35 o
  -9  13   6        572.26        435.25       101.48 o
  -7  13   6       2211.11       2034.49       228.10 o
  -5  13   6        667.74        580.80       101.62 o
  -3  13   6       2068.99       2189.81       118.00 o
  -1  13   6       1953.38       2377.86       132.88 o
   1  13   6       1782.81       2488.22       115.79 o
   3  13   6       2115.96       2177.50       109.56 o
   5  13   6        548.99        678.63        88.06 o
   7  13   6       2149.08       2004.45       196.67 o
   9  13   6        592.06        394.80       103.80 o
  11  13   6       1359.66        717.08       138.84 o
  13  13   6        175.30         90.26       113.78 o
  15  13   6        284.57        115.61       195.06 o
 -14  14   6        145.23        273.72       185.62 o
 -12  14   6        276.30        131.37       101.16 o
 -10  14   6        507.00        313.89       103.65 o
  -8  14   6        479.31        335.85        97.85 o
  -6  14   6        160.72         95.99        86.83 o
  -4  14   6        367.72        510.51        87.66 o
  -2  14   6        682.63        812.17       125.04 o
   0  14   6       1574.02       1308.52        90.62 o
   2  14   6        662.19        873.90        87.04 o
   4  14   6        368.67        374.54        81.81 o
   6  14   6        181.00        263.30       109.44 o
   8  14   6        422.76        289.02        92.38 o
  10  14   6        569.77        -29.81       151.02 o
  12  14   6        267.68        -17.87       107.03 o
  14  14   6        167.36       -102.97       108.76 o
 -13  15   6         17.01        -60.56       137.67 o
 -11  15   6        555.32        392.12       100.23 o
  -9  15   6        342.85        171.03       181.19 o
  -7  15   6        549.26        340.57       101.25 o
  -5  15   6         45.69        206.92        95.20 o
  -3  15   6        258.73        490.79        88.06 o
  -1  15   6        832.59        978.29       103.78 o
   1  15   6        869.98       1027.33        81.28 o
   3  15   6        283.83        665.70        71.25 o
   5  15   6         28.19        159.42        87.70 o
   7  15   6        591.30        553.10       101.43 o
   9  15   6        377.24        262.27       107.10 o
  11  15   6        596.74        349.59       123.22 o
  13  15   6         28.64         52.79       196.64 o
 -14  16   6        475.89        390.13       204.50 o
 -12  16   6        258.20        122.10       195.06 o
 -10  16   6        221.41        175.24        88.93 o
  -8  16   6        354.89         -5.16        94.46 o
  -6  16   6        319.23        216.47        98.26 o
  -4  16   6        273.40        323.22        86.61 o
  -2  16   6       1731.18       1621.14       115.39 o
   0  16   6       5842.69       6383.51       264.70 o
   2  16   6       1709.26       1642.82       138.59 o
   4  16   6        291.30        225.22       139.87 o
   6  16   6        229.55        162.15       116.22 o
   8  16   6        261.15        110.35        87.20 o
  10  16   6        224.95         63.95       111.93 o
  12  16   6        243.06        159.32       136.86 o
  14  16   6        437.33        254.87       158.88 o
 -13  17   6         91.06          9.18       158.88 o
 -11  17   6        276.96        338.74       167.22 o
  -9  17   6        941.49        641.24       124.26 o
  -7  17   6        205.93        132.23        93.26 o
  -5  17   6        295.87        232.59       112.62 o
  -3  17   6        326.00        384.14        86.30 o
  -1  17   6        141.54        288.91        83.27 o
   1  17   6        150.39        386.31        80.70 o
   3  17   6        296.28        272.00        87.64 o
   5  17   6        262.45        364.65        97.36 o
   7  17   6        215.70        149.58        88.99 o
   9  17   6        942.02        593.71       117.92 o
  11  17   6        279.26        127.92       111.86 o
  13  17   6         96.39         31.49       115.55 o
 -12  18   6         59.87        201.36       163.21 o
 -10  18   6        675.67        347.09       204.50 o
  -8  18   6        429.70        282.04        98.44 o
  -6  18   6        526.67        476.64       105.14 o
  -4  18   6        261.86        305.18        84.65 o
  -2  18   6       1646.58       1706.00       150.63 o
   0  18   6       1250.63       2174.41       132.31 o
   2  18   6       1691.05       1976.93       200.52 o
   4  18   6        358.65        589.00       102.99 o
   6  18   6        421.18        318.54        97.23 o
   8  18   6        387.21        298.28        97.59 o
  10  18   6        611.67        239.41       112.57 o
  12  18   6         66.73        258.88       138.43 o
 -11  19   6        430.63        172.10       162.29 o
  -9  19   6        484.83        235.20       165.37 o
  -7  19   6         28.21        -44.39        91.28 o
  -5  19   6        283.37        124.13        94.03 o
  -3  19   6        313.28        367.73        88.74 o
  -1  19   6        236.58         66.92        88.50 o
   1  19   6        237.37        295.36        86.69 o
   3  19   6        316.18        520.83       134.83 o
   5  19   6        281.39         99.08       168.71 o
   7  19   6         28.93        209.54       130.24 o
   9  19   6        488.58        200.09       105.47 o
  11  19   6        435.27        230.96       114.89 o
 -10  20   6        210.58         26.42       161.44 o
  -8  20   6         29.73       -137.74       286.30 o
  -6  20   6          7.95         29.08        94.91 o
  -4  20   6          8.02         28.80        80.70 o
  -2  20   6        630.24        519.36       109.44 o
   0  20   6       1068.59       1084.34       126.37 o
   2  20   6        666.45        869.98       119.42 o
   4  20   6         31.87        123.08        95.37 o
   6  20   6          2.26        348.39       138.66 o
   8  20   6         33.74         -6.92        99.95 o
  10  20   6        186.02        246.45       125.85 o
 -11  21   6        161.09         27.77       242.26 o
  -9  21   6        196.81         37.16       158.63 o
  -7  21   6        280.61        129.96       511.25 o
  -5  21   6        477.51        502.96       103.98 o
  -3  21   6        228.21        103.69        95.74 o
  -1  21   6        180.88        337.63       103.76 o
   1  21   6        209.70        254.13        96.54 o
   3  21   6        256.36        146.87        84.77 o
   5  21   6        493.08        307.28       102.60 o
   7  21   6        288.50        224.12       135.15 o
   9  21   6        203.40        -20.31       186.47 o
  11  21   6        174.98        262.14       136.86 o
 -10  22   6         92.04        -39.05       316.19 o
  -8  22   6        213.12        227.50       162.19 o
  -6  22   6        147.58        203.93       226.52 o
  -4  22   6        548.22        489.05       159.85 o
  -2  22   6       1063.59       1643.87       188.00 o
   0  22   6       2752.02       2909.14       332.86 o
   2  22   6       1033.29       1612.38       170.36 o
   4  22   6        565.85        611.79       127.65 o
   6  22   6        181.81        207.33       139.65 o
   8  22   6        240.57       -151.58       442.04 o
  10  22   6        117.59        -31.46       166.75 o
  -9  23   6         43.80         82.60       162.55 o
  -7  23   6         74.26         -0.92       198.21 o
  -5  23   6        326.93        286.58       155.85 o
  -3  23   6        212.89        456.96       116.29 o
  -1  23   6        838.61       1070.59       233.80 o
   1  23   6        791.93       1110.25       187.53 o
   3  23   6        196.18         15.33       160.30 o
   5  23   6        278.10        293.88       159.00 o
   7  23   6         53.89         40.04       165.87 o
   9  23   6         41.37        -12.29       160.05 o
  -8  24   6        124.46        240.47       311.47 o
  -6  24   6        109.88        152.02       163.60 o
  -4  24   6        395.60        363.05       172.03 o
  -2  24   6        220.35        395.19       114.19 o
   0  24   6        706.00        825.00       126.61 o
   2  24   6        202.31        411.31       101.91 o
   4  24   6        407.70        230.78        95.03 o
   6  24   6        124.35        364.96       183.24 o
   8  24   6        132.50         57.89       164.84 o
  -5  25   6        128.02        232.49       179.33 o
  -3  25   6        218.15        539.52       180.38 o
  -1  25   6        410.73        510.95       177.53 o
   1  25   6        370.99        491.57       233.77 o
   3  25   6        239.47        431.64       108.25 o
   5  25   6        140.77        105.85       126.54 o
  -4  26   6        157.37        248.58       202.93 o
  -2  26   6         59.86         82.58       159.12 o
   0  26   6          0.87        -68.21       180.91 o
   2  26   6         52.32         11.66        99.04 o
   4  26   6        153.72        153.26       100.12 o
   2   0   7        525.35        775.77       100.69 o
   4   0   7        487.82        669.83        75.98 o
   6   0   7        570.83        542.57        81.98 o
   8   0   7       1347.31       1584.17       125.74 o
  10   0   7         42.30         46.15        83.98 o
  12   0   7         14.90        130.02       112.01 o
  14   0   7          1.88        263.17       108.67 o
  16   0   7         91.74        474.64       515.97 o
 -15   1   7        527.73       1023.03       151.61 o
 -13   1   7        470.71        585.22       118.52 o
 -11   1   7       1399.68       1568.41       145.08 o
  -9   1   7        612.63       1038.32       123.97 o
  -7   1   7       7259.10       5964.15       230.62 o
  -5   1   7       4296.25       3907.97       161.38 o
  -3   1   7       2984.37       3232.24       140.82 o
  -1   1   7        659.92        915.60        86.66 o
   1   1   7        722.57        834.14        74.85 o
   3   1   7       3121.18       3248.42       128.73 o
   5   1   7       4325.64       3974.81       161.25 o
   7   1   7       7194.39       5982.24       209.03 o
   9   1   7        601.87        913.93       117.08 o
  11   1   7       1426.85       1506.54       167.76 o
  13   1   7        478.52        570.03       115.83 o
  15   1   7        536.50        967.84       148.40 o
 -14   2   7         58.80         73.23       103.36 o
 -12   2   7        133.23        278.87       108.41 o
 -10   2   7        183.25        189.81        80.46 o
  -8   2   7       1540.65       1502.71       119.23 o
  -6   2   7       1479.54       1728.43       123.06 o
  -4   2   7        553.96        605.75        83.96 o
  -2   2   7        893.15        983.96        78.54 o
   0   2   7        353.81        473.22        67.93 o
   2   2   7        911.96        885.93        78.18 o
   4   2   7        624.43        548.30        78.15 o
   6   2   7       1550.66       1736.45       110.68 o
   8   2   7       1570.02       1814.25       136.23 o
  10   2   7        170.28        116.30       108.06 o
  12   2   7        116.48        279.83       112.56 o
  14   2   7         48.26        -17.24        96.92 o
 -15   3   7        329.04        802.82       218.89 o
 -13   3   7        666.86        761.05       122.61 o
 -11   3   7        198.54        771.52       125.33 o
  -9   3   7        124.31        145.18        81.21 o
  -7   3   7        348.41        702.87        90.52 o
  -5   3   7       2667.56       2301.60       131.09 o
  -3   3   7       2215.60       2470.54       176.84 o
  -1   3   7        599.60        922.71        66.41 o
   1   3   7        733.09       1103.07        85.62 o
   3   3   7       2528.93       2422.22       111.28 o
   5   3   7       2828.71       2534.25       134.84 o
   7   3   7        307.98        624.18        88.31 o
   9   3   7        199.42        373.95       116.50 o
  11   3   7        218.00        434.38       123.18 o
  13   3   7        709.04        434.25       121.91 o
  15   3   7        328.12        462.46       136.59 o
 -14   4   7        158.75        296.60       146.22 o
 -12   4   7        195.01         94.74       134.88 o
 -10   4   7        628.57        684.75       124.62 o
  -8   4   7        201.06        264.86        76.70 o
  -6   4   7        393.20        537.70        87.47 o
  -4   4   7        397.67        363.04        76.62 o
  -2   4   7        657.04        979.05        67.52 o
   0   4   7        157.27        147.36        56.55 o
   2   4   7        590.57        795.20        76.50 o
   4   4   7        317.77        220.24        70.75 o
   6   4   7        400.65        614.82        82.65 o
   8   4   7        149.67        239.65        83.83 o
  10   4   7        694.63        749.15       135.93 o
  12   4   7        164.22        277.26       119.41 o
  14   4   7        148.03        253.40       104.45 o
 -15   5   7         84.10        257.05       115.72 o
 -13   5   7        424.13        640.46       196.93 o
 -11   5   7        521.82        360.09       113.45 o
  -9   5   7        301.73        237.48       106.12 o
  -7   5   7        727.73        852.33        91.84 o
  -5   5   7       1593.00       1710.99       110.83 o
  -3   5   7        397.07        703.81        62.16 o
  -1   5   7       1397.50       1469.08       126.20 o
   1   5   7       1604.30       1628.90       108.67 o
   3   5   7        507.28        669.35        79.22 o
   5   5   7       1689.77       1816.72       112.26 o
   7   5   7        688.50        801.90        99.63 o
   9   5   7        258.15        298.21       112.66 o
  11   5   7        488.84        450.35       121.38 o
  13   5   7        441.51        392.41       166.65 o
  15   5   7         68.22        103.82       198.21 o
 -14   6   7        165.02         92.59       150.22 o
 -12   6   7        345.44        190.39       111.27 o
 -10   6   7        669.66        838.96       173.16 o
  -8   6   7         12.57        153.02        91.06 o
  -6   6   7       2899.85       3229.60       144.66 o
  -4   6   7          3.77         60.25        99.66 o
  -2   6   7       1585.06       1736.61       105.08 o
   0   6   7         60.35        137.67        59.54 o
   2   6   7       1554.20       1498.68        93.21 o
   4   6   7          3.58         -7.09        65.84 o
   6   6   7       2885.92       3312.49       164.39 o
   8   6   7          3.40         -8.62        91.73 o
  10   6   7        737.95        760.72       131.59 o
  12   6   7        324.85        229.05       113.89 o
  14   6   7        122.53         43.38       141.80 o
 -15   7   7         26.66        -62.56       122.41 o
 -13   7   7         84.72        162.63       126.29 o
 -11   7   7        524.32        249.02       108.11 o
  -9   7   7        510.90        739.15       139.87 o
  -7   7   7        717.44        466.94       125.98 o
  -5   7   7        380.30        453.27        77.20 o
  -3   7   7        222.93        338.16        58.51 o
  -1   7   7        971.88        950.25        85.03 o
   1   7   7       1048.45        991.39       102.92 o
   3   7   7        273.95        435.35        70.33 o
   5   7   7        430.36        489.94        81.38 o
   7   7   7        721.54        418.51        89.77 o
   9   7   7        470.17        519.83       121.88 o
  11   7   7        498.31        471.13       194.48 o
  13   7   7         80.99         92.98       103.53 o
  15   7   7         21.75        -28.32       195.06 o
 -14   8   7         32.46         95.21       122.55 o
 -12   8   7        570.07        376.67       132.53 o
 -10   8   7        167.30         35.47       100.40 o
  -8   8   7        803.18        603.58       112.70 o
  -6   8   7       1809.45       1601.27       124.44 o
  -4   8   7        236.17        162.31        71.73 o
  -2   8   7        732.24       1020.23        72.73 o
   0   8   7        141.50         84.97        60.65 o
   2   8   7        671.65        899.15        95.74 o
   4   8   7        244.71        245.79        68.00 o
   6   8   7       1747.11       1538.73       121.68 o
   8   8   7        885.76        743.85       117.62 o
  10   8   7        182.33        318.01       109.33 o
  12   8   7        602.90        469.76       118.47 o
  14   8   7         16.69        132.53       106.98 o
 -13   9   7          1.19         82.42        97.39 o
 -11   9   7         36.34        210.41       137.14 o
  -9   9   7        296.52        251.24       102.26 o
  -7   9   7        171.18        146.22        86.43 o
  -5   9   7        215.30        297.12        87.99 o
  -3   9   7        321.26        377.49        60.49 o
  -1   9   7        259.73        167.61        56.01 o
   1   9   7        254.00        170.23        63.80 o
   3   9   7        334.45        365.56        84.44 o
   5   9   7        207.07        159.57        66.28 o
   7   9   7        177.05        226.81        94.64 o
   9   9   7        299.78        254.85       111.98 o
  11   9   7         38.32        144.58       105.59 o
  13   9   7          1.38        -88.66        88.66 o
 -14  10   7         86.52        163.96       155.74 o
 -12  10   7        483.50        279.60       123.19 o
 -10  10   7        435.82        318.26       100.91 o
  -8  10   7       1301.77       1411.85       254.76 o
  -6  10   7        589.55        556.62        98.51 o
  -4  10   7       1236.07       1377.38       184.93 o
  -2  10   7        145.64        242.16        58.81 o
   0  10   7       2170.03       1768.41       119.99 o
   2  10   7        139.06        264.32        70.59 o
   4  10   7       1138.53        962.44        85.49 o
   6  10   7        603.45        472.60        89.97 o
   8  10   7       1314.13       1406.69       135.17 o
  10  10   7        431.53        443.88       139.48 o
  12  10   7        504.85        429.05       190.86 o
  14  10   7         84.04         56.68       152.70 o
 -13  11   7          6.77       -137.32       137.32 o
 -11  11   7         52.92        120.86       101.57 o
  -9  11   7        144.03         -3.22        90.61 o
  -7  11   7        268.26         94.02        85.15 o
  -5  11   7        345.95        640.88       100.08 o
  -3  11   7       1671.38       1055.65       124.76 o
  -1  11   7        355.74        750.61        68.45 o
   1  11   7        385.71        790.99        91.49 o
   3  11   7       1643.74       1310.43       111.66 o
   5  11   7        363.53        480.64        81.88 o
   7  11   7        274.98        160.25        94.71 o
   9  11   7        150.81         19.24       101.48 o
  11  11   7         52.47        -25.18       100.87 o
  13  11   7          7.69         86.25       105.24 o
 -12  12   7        485.22        488.62       158.47 o
 -10  12   7       1238.93       1097.25       183.01 o
  -8  12   7       2096.32       1823.65       185.28 o
  -6  12   7       1824.90       1801.78       128.68 o
  -4  12   7       1365.88       1636.66       125.07 o
  -2  12   7       2114.30       1322.32       102.26 o
   0  12   7       2930.77       4048.22       147.79 o
   2  12   7       2138.68       1581.43       100.92 o
   4  12   7       1385.09       1508.83       112.36 o
   6  12   7       1829.15       1741.27       172.12 o
   8  12   7       2074.01       1817.71       164.99 o
  10  12   7       1254.03        803.80       128.54 o
  12  12   7        489.51        331.33       113.38 o
 -13  13   7         23.12        211.84        99.72 o
 -11  13   7        129.21        129.99        98.64 o
  -9  13   7          9.24         35.83        95.52 o
  -7  13   7        620.57        543.18       104.45 o
  -5  13   7        392.88        517.88       145.48 o
  -3  13   7        943.17        872.01       106.56 o
  -1  13   7        294.13        331.16        71.48 o
   1  13   7        246.52        404.94        75.11 o
   3  13   7        995.88        968.03        94.44 o
   5  13   7        431.21        343.94        79.91 o
   7  13   7        635.92        567.98       100.76 o
   9  13   7          8.68         21.90       104.74 o
  11  13   7        120.06          5.13       102.13 o
  13  13   7         15.83        -90.94       116.34 o
 -12  14   7        141.40        201.70       103.69 o
 -10  14   7        177.83         55.95        99.35 o
  -8  14   7        115.84        121.09        94.41 o
  -6  14   7        666.64        673.21       109.18 o
  -4  14   7        168.64        152.75        91.94 o
  -2  14   7        928.72        864.56       120.67 o
   0  14   7        903.58        984.69       102.46 o
   2  14   7        971.12        753.01        91.84 o
   4  14   7        224.45        181.43        76.83 o
   6  14   7        647.75        504.82        96.30 o
   8  14   7        126.02         12.13        90.63 o
  10  14   7        185.51        -44.33       108.76 o
  12  14   7        170.78        -52.62       109.33 o
 -11  15   7         26.00        -91.83        91.83 o
  -9  15   7         47.75        -26.87       101.02 o
  -7  15   7        157.43        240.08        98.93 o
  -5  15   7        582.24        261.58        98.48 o
  -3  15   7        234.83        439.53       103.31 o
  -1  15   7        778.76        966.06       118.45 o
   1  15   7        721.59        590.69       107.83 o
   3  15   7        278.82        328.90        80.43 o
   5  15   7        556.64        270.98        79.20 o
   7  15   7        151.59        269.69        95.03 o
   9  15   7         42.14        -74.69        99.75 o
  11  15   7         43.04         83.28       116.34 o
 -12  16   7        187.62        154.70        99.32 o
 -10  16   7        166.26         94.14        96.97 o
  -8  16   7         46.99         10.08       100.79 o
  -6  16   7        183.44         32.22        99.90 o
  -4  16   7        804.90        817.80       112.45 o
  -2  16   7        361.13        400.97        90.14 o
   0  16   7        212.54        121.57        99.57 o
   2  16   7        422.34        223.76       102.06 o
   4  16   7        891.06        642.32       124.32 o
   6  16   7        211.72        202.81        91.75 o
   8  16   7         60.36         95.90        91.24 o
  10  16   7        143.60        239.90       113.26 o
  12  16   7        181.81        161.36       123.78 o
 -11  17   7        130.11        239.48       103.84 o
  -9  17   7        170.96        250.69       206.39 o
  -7  17   7        583.47        337.81       109.62 o
  -5  17   7        890.49        788.14       131.69 o
  -3  17   7        817.16        748.37       111.96 o
  -1  17   7       1338.46       1508.18       121.54 o
   1  17   7       1399.18       1215.56       179.95 o
   3  17   7        867.75        584.54       147.13 o
   5  17   7        901.32        782.81       119.91 o
   7  17   7        573.53        215.98       133.83 o
   9  17   7        151.37        103.08       110.36 o
  11  17   7        110.81         55.86       114.85 o
 -10  18   7        134.15        154.32       101.96 o
  -8  18   7        118.49        -31.15        98.91 o
  -6  18   7         64.00         30.48       104.79 o
  -4  18   7         85.78         26.94        92.94 o
  -2  18   7        346.09        265.88        95.31 o
   0  18   7          2.67         10.92        77.67 o
   2  18   7        347.59        340.15       109.94 o
   4  18   7         80.84        -61.78        85.31 o
   6  18   7         68.18        141.85       130.24 o
   8  18   7        115.92        -69.15        86.65 o
  10  18   7        127.54         -9.25       109.58 o
  -9  19   7          6.45        -88.82        88.82 o
  -7  19   7        277.12        129.63       176.34 o
  -5  19   7        152.61         57.47        97.63 o
  -3  19   7         67.32         35.33        88.32 o
  -1  19   7         38.81        260.38        93.14 o
   1  19   7         75.36         -9.42       109.89 o
   3  19   7         76.61        192.11       103.79 o
   5  19   7        161.42         61.93        93.71 o
   7  19   7        292.52        337.96       144.29 o
   9  19   7         17.25        -96.03        96.03 o
  -8  20   7         56.95         24.60       160.43 o
  -6  20   7         47.08        104.28       105.47 o
  -4  20   7         14.53         32.54       100.36 o
  -2  20   7         17.66         64.78       103.69 o
   0  20   7          1.32         -4.16        82.42 o
   2  20   7         21.84        -50.11        96.82 o
   4  20   7         17.13         94.42       106.13 o
   6  20   7         41.89       -141.84       141.84 o
   8  20   7         56.53        -87.32       333.49 o
  -7  21   7        547.77        295.89       163.51 o
  -5  21   7        616.59        639.47       260.48 o
  -3  21   7       1068.79       1107.56       178.74 o
  -1  21   7        938.43       1073.87       173.77 o
   1  21   7        893.32       1054.59       311.60 o
   3  21   7       1042.31        897.08       148.18 o
   5  21   7        624.46        623.41       134.31 o
   7  21   7        570.18        506.13       294.17 o
  -6  22   7        116.42         82.44       201.36 o
  -4  22   7         88.95        -10.90        97.46 o
  -2  22   7          6.14         75.51       106.34 o
   0  22   7         30.92        151.69        97.55 o
   2  22   7          5.15       -108.10       110.76 o
   4  22   7         65.31         27.37       110.48 o
   6  22   7         94.07        148.49       163.35 o
  -5  23   7        263.82         52.38       316.19 o
  -3  23   7        160.10        331.50       108.93 o
  -1  23   7        591.12        846.59       247.00 o
   1  23   7        579.89        320.13       204.85 o
   3  23   7        165.56        179.92       123.41 o
   5  23   7        307.62        256.21       319.34 o
  -2  24   7        516.89        481.28       121.15 o
   0  24   7        572.08        792.47       123.52 o
   2  24   7        501.73        294.33       126.73 o
   0   0   8      10968.92       9143.14       517.55 o
   2   0   8       5673.53       6300.74       235.61 o
   4   0   8       2849.11       2782.27       176.11 o
   6   0   8       2514.83       2398.41       209.26 o
   8   0   8       3577.23       3552.31       168.83 o
  10   0   8       1411.04       1656.09       142.03 o
  12   0   8        870.21       1098.73       183.21 o
 -13   1   8         19.29       -226.52       226.52 o
 -11   1   8        135.47        153.82        85.29 o
  -9   1   8        342.84        190.30        86.36 o
  -7   1   8       1263.90       1366.22       133.43 o
  -5   1   8         30.91        106.80        74.05 o
  -3   1   8        434.75        532.63        84.52 o
  -1   1   8       1008.30       1445.43       153.04 o
   1   1   8        981.59       1119.54       155.31 o
   3   1   8        466.40        554.95        82.25 o
   5   1   8         27.51         95.45        74.23 o
   7   1   8       1283.51       1567.61       152.66 o
   9   1   8        335.39        196.21        92.87 o
  11   1   8        123.61        219.45        93.72 o
  13   1   8         16.01         16.73       132.97 o
 -12   2   8        212.60         62.84       207.62 o
 -10   2   8        105.21         94.53        79.53 o
  -8   2   8        212.02        146.35        83.06 o
  -6   2   8        536.25        679.23        91.85 o
  -4   2   8        537.50        618.82        89.20 o
  -2   2   8       1799.68       1665.67       193.31 o
   0   2   8       3423.41       3254.79       326.42 o
   2   2   8       1813.26       1805.65       157.35 o
   4   2   8        431.84        615.39        93.42 o
   6   2   8        468.57        455.72        89.17 o
   8   2   8        244.68        313.51        97.84 o
  10   2   8        137.59        321.57       139.41 o
  12   2   8        261.01        104.75        95.99 o
 -13   3   8         83.79         49.99       201.36 o
 -11   3   8         48.35        -20.59       100.63 o
  -9   3   8        218.58        109.90        81.73 o
  -7   3   8        488.59        867.57        98.96 o
  -5   3   8         88.17         84.28        76.48 o
  -3   3   8          1.09        -61.68        68.18 o
  -1   3   8        226.04         94.58        78.18 o
   1   3   8        250.78        248.90        68.12 o
   3   3   8          7.34         64.90        68.63 o
   5   3   8        120.09         42.33        78.95 o
   7   3   8        497.18        885.28       109.82 o
   9   3   8        228.34        131.10        91.96 o
  11   3   8         34.48        -17.55        88.87 o
  13   3   8         89.45        133.99       159.24 o
 -12   4   8        273.10        105.30       119.59 o
 -10   4   8        235.59        169.28       103.81 o
  -8   4   8        194.15        256.38        85.30 o
  -6   4   8        328.84        594.76        88.23 o
  -4   4   8        342.43        397.70        83.91 o
  -2   4   8        794.42        978.54       116.85 o
   0   4   8       1590.98       1874.07       155.24 o
   2   4   8        798.29        833.19        87.59 o
   4   4   8        260.76        371.21        86.93 o
   6   4   8        291.52        412.99        99.13 o
   8   4   8        159.20        304.98        96.06 o
  10   4   8        301.35        219.23        95.04 o
  12   4   8        273.14        202.04       116.54 o
 -13   5   8        153.83        536.73       180.53 o
 -11   5   8         93.16         34.65       104.11 o
  -9   5   8         75.05        206.20       113.53 o
  -7   5   8        352.18        314.59        82.31 o
  -5   5   8       2097.07       2126.50       157.35 o
  -3   5   8        200.19        370.51        76.75 o
  -1   5   8        761.75        810.71       100.13 o
   1   5   8        895.35        859.41       127.80 o
   3   5   8        271.27        371.03        78.02 o
   5   5   8       2201.33       2271.55       140.19 o
   7   5   8        371.75        450.86       130.35 o
   9   5   8         73.10         89.48        89.98 o
  11   5   8         85.08        211.91        92.57 o
  13   5   8        151.84        186.73       158.62 o
 -12   6   8        250.60        337.30       117.37 o
 -10   6   8        833.57        466.38       115.96 o
  -8   6   8        252.05        126.94        99.62 o
  -6   6   8        380.69        338.22        82.20 o
  -4   6   8        322.86        342.54        75.84 o
  -2   6   8        163.04        328.54       128.81 o
   0   6   8         64.03         95.40        60.29 o
   2   6   8        117.53        229.41        78.56 o
   4   6   8        258.10        275.19        84.27 o
   6   6   8        371.33        504.01        93.82 o
   8   6   8        225.63        114.15        82.74 o
  10   6   8        909.03        740.73       162.12 o
  12   6   8        253.67        153.59       116.54 o
 -13   7   8         91.80          8.99       250.12 o
 -11   7   8        146.20         49.02       105.13 o
  -9   7   8         33.81        -90.49        90.49 o
  -7   7   8        422.29        439.31       114.41 o
  -5   7   8       1115.29       1307.84       138.45 o
  -3   7   8        743.20        843.15        89.42 o
  -1   7   8         52.40        168.07        62.41 o
   1   7   8        109.97        161.31        68.46 o
   3   7   8        897.04        745.05        99.34 o
   5   7   8       1147.42       1292.24       118.10 o
   7   7   8        425.73        294.91        89.08 o
   9   7   8         10.25        122.52        86.05 o
  11   7   8        165.12        106.97       111.42 o
  13   7   8         96.96         69.53       158.87 o
 -12   8   8         13.80         40.13       113.10 o
 -10   8   8         20.44         86.00        99.73 o
  -8   8   8        158.62         98.05       112.62 o
  -6   8   8         48.94         15.40       104.11 o
  -4   8   8         50.35        105.09        72.29 o
  -2   8   8        217.88        311.25        71.78 o
   0   8   8        113.81         48.11        60.58 o
   2   8   8        198.27        233.95       106.93 o
   4   8   8         45.39        193.37        86.61 o
   6   8   8         40.86         36.24        80.13 o
   8   8   8        156.35        101.75        85.19 o
  10   8   8         26.21         24.82       105.59 o
  12   8   8         10.77         25.69       105.36 o
 -11   9   8        647.12        701.65       330.01 o
  -9   9   8         54.64        111.56       132.15 o
  -7   9   8       1356.25       1292.57       123.36 o
  -5   9   8        885.63        667.72       102.13 o
  -3   9   8       1898.57       1936.88       112.20 o
  -1   9   8        309.45        307.39        82.70 o
   1   9   8        355.15        268.91        70.42 o
   3   9   8       2096.37       1797.06       126.49 o
   5   9   8        924.40        864.01       154.04 o
   7   9   8       1367.69       1217.00       111.48 o
   9   9   8         43.67         72.22        86.10 o
  11   9   8        648.54        688.30       132.88 o
 -12  10   8         21.48        163.25       109.54 o
 -10  10   8         14.40         81.76       105.96 o
  -8  10   8        134.10        151.43       110.80 o
  -6  10   8         53.27        163.34        87.40 o
  -4  10   8         80.22         41.46        70.91 o
  -2  10   8        223.47        341.74        87.25 o
   0  10   8          5.87        214.76        65.46 o
   2  10   8        227.94         95.54        77.21 o
   4  10   8         82.69        188.07        83.74 o
   6  10   8         53.49         -7.69        76.36 o
   8  10   8        130.25         43.01        82.85 o
  10  10   8         16.55        145.01       111.82 o
  12  10   8         19.62       -116.45       143.16 o
 -11  11   8        449.14        546.08       134.54 o
  -9  11   8        323.99        384.20       118.64 o
  -7  11   8       1144.47       1137.25       161.86 o
  -5  11   8        676.61        755.15       103.07 o
  -3  11   8       1131.71       1073.56       116.79 o
  -1  11   8       1528.28       1425.39       109.41 o
   1  11   8       1615.54       1450.44       106.81 o
   3  11   8       1177.41       1123.85       117.60 o
   5  11   8        731.53        586.88        93.32 o
   7  11   8       1124.71        994.19       111.98 o
   9  11   8        359.18        343.11        98.75 o
  11  11   8        462.16        511.86       121.10 o
 -10  12   8        131.25        137.82       181.83 o
  -8  12   8        187.68        220.39        98.35 o
  -6  12   8        193.31         60.56       102.17 o
  -4  12   8        313.15        144.47        75.33 o
  -2  12   8        185.53        526.31        98.44 o
   0  12   8        112.23         64.11        80.95 o
   2  12   8        188.35        270.80        80.43 o
   4  12   8        326.37        391.95        93.51 o
   6  12   8        173.03        157.02        83.28 o
   8  12   8        185.52        166.57        85.61 o
  10  12   8        131.38         57.53       106.21 o
  -9  13   8        297.87        103.54       105.93 o
  -7  13   8        279.39        319.14       111.25 o
  -5  13   8        731.53        444.41        97.17 o
  -3  13   8        572.75        511.54       100.01 o
  -1  13   8       2715.69       2988.33       213.99 o
   1  13   8       2773.45       2844.77       159.53 o
   3  13   8        556.37        356.63        82.84 o
   5  13   8        762.22        546.22        94.30 o
   7  13   8        279.37        129.24        83.36 o
   9  13   8        326.39        195.88       109.81 o
 -10  14   8        213.33        158.52       104.65 o
  -8  14   8        329.70         68.63       105.88 o
  -6  14   8        270.15        114.39       101.23 o
  -4  14   8         28.39        -46.25        81.75 o
  -2  14   8        161.22        256.38       116.56 o
   0  14   8         32.24         58.77        88.06 o
   2  14   8        206.75        211.35       107.65 o
   4  14   8         52.85         30.29        71.23 o
   6  14   8        238.70        193.84        83.32 o
   8  14   8        329.60        193.42        90.04 o
  10  14   8        195.14        258.76       112.53 o
  -9  15   8         44.65         27.33       104.63 o
  -7  15   8         27.84       -115.82       115.82 o
  -5  15   8         77.99         92.96       142.79 o
  -3  15   8         74.97        -87.98        87.98 o
  -1  15   8        713.98        908.66       113.78 o
   1  15   8        711.39        762.17       110.04 o
   3  15   8         76.26        151.62        90.65 o
   5  15   8         92.11         70.35        80.92 o
   7  15   8         46.98        -80.33       151.50 o
   9  15   8         66.36         29.53       110.36 o
  -8  16   8        202.45         35.21       119.25 o
  -6  16   8        217.61         51.40       121.12 o
  -4  16   8         35.85        -18.05       101.59 o
  -2  16   8        619.46        620.49       118.58 o
   0  16   8        593.10        736.78       122.49 o
   2  16   8        677.55        566.69       109.10 o
   4  16   8         19.00         87.88        96.86 o
   6  16   8        185.66        154.92        82.78 o
   8  16   8        179.97        236.00       106.25 o
  -7  17   8         20.89         81.30       107.00 o
  -5  17   8         19.16        -99.34        99.34 o
  -3  17   8        129.31        353.42       117.49 o
  -1  17   8         87.36        266.25       110.39 o
   1  17   8         70.77          8.53       124.88 o
   3  17   8        108.80         41.15        95.36 o
   5  17   8         12.97         64.31        98.18 o
   7  17   8         28.38         61.05       152.61 o
  -6  18   8        520.83        385.14       129.34 o
  -4  18   8        297.40        237.74       108.45 o
  -2  18   8        177.45        187.87       119.54 o
   0  18   8        458.99        412.96       127.69 o
   2  18   8        242.38        119.23        98.65 o
   4  18   8        296.72        174.35       104.95 o
   6  18   8        527.26        127.87       158.12 o
  -5  19   8        140.20         87.31       116.24 o
  -3  19   8         27.69       -129.32       129.32 o
  -1  19   8          4.82         77.51       239.79 o
   1  19   8          5.18        104.57       142.56 o
   3  19   8         27.28        180.62       119.74 o
   5  19   8        139.85         20.02       157.10 o
  -4  20   8        203.43        147.97       147.55 o
  -2  20   8         61.52        127.56       116.10 o
   0  20   8        140.66         55.80       114.36 o
   2  20   8         79.38         62.92       157.07 o
   4  20   8        220.84         89.81       162.97 o
   2   0   9        338.79        367.22       122.61 o
   4   0   9       1431.70       1453.66       117.80 o
   6   0   9        320.74        234.51        83.37 o
   8   0   9         62.01        278.54        94.87 o
  10   0   9         14.45        -93.55       112.76 o
  -9   1   9       1179.37       1164.77       118.33 o
  -7   1   9       1110.02       1241.36       123.64 o
  -5   1   9       2322.48       2080.13       184.42 o
  -3   1   9       1311.06       1427.72       141.85 o
  -1   1   9       1726.84       2009.94       157.87 o
   1   1   9       1725.99       2111.28       174.83 o
   3   1   9       1333.09       1706.75       163.35 o
   5   1   9       2287.43       2130.34       257.08 o
   7   1   9       1082.66       1303.52       125.06 o
   9   1   9       1120.81        984.05       120.47 o
 -10   2   9        409.03        175.81       172.46 o
  -8   2   9         73.77        144.99        87.51 o
  -6   2   9         13.38          3.84        80.89 o
  -4   2   9        388.10        383.92       108.27 o
  -2   2   9         10.94         99.74        93.93 o
   0   2   9         33.89         73.74        95.92 o
   2   2   9          3.99         19.93        93.46 o
   4   2   9        385.76        212.36        85.03 o
   6   2   9         10.62        -15.04        80.25 o
   8   2   9         78.96        206.68        95.94 o
  10   2   9        381.24        177.94       125.17 o
  -9   3   9        321.34        390.40       113.76 o
  -7   3   9        201.21        262.64        83.41 o
  -5   3   9        503.97        637.93       105.01 o
  -3   3   9        714.55        788.25       130.33 o
  -1   3   9        869.01       1134.70       136.71 o
   1   3   9        874.80       1205.29       146.88 o
   3   3   9        739.23        718.55       100.53 o
   5   3   9        452.10        316.66       105.82 o
   7   3   9        148.18        359.94        97.72 o
   9   3   9        256.75        227.14        95.03 o
 -10   4   9        112.75        233.78       178.66 o
  -8   4   9        336.28        429.70       112.59 o
  -6   4   9         60.57        -64.20       105.81 o
  -4   4   9         79.41        -22.00        89.91 o
  -2   4   9        468.12        399.07       126.24 o
   0   4   9       1751.49       1830.39       214.34 o
   2   4   9        447.68        412.65       115.33 o
   4   4   9         49.31         77.49        77.99 o
   6   4   9         69.60        -16.43        81.39 o
   8   4   9        395.29        766.41       117.25 o
  10   4   9         91.29        269.78       119.99 o
  -9   5   9        164.93        242.01       167.45 o
  -7   5   9        462.07        346.96        97.20 o
  -5   5   9        312.16        294.53        79.25 o
  -3   5   9        407.17        528.94       107.42 o
  -1   5   9        213.09        130.97       134.42 o
   1   5   9        198.47        158.69        97.22 o
   3   5   9        413.84        396.20        88.49 o
   5   5   9        271.59        318.37        86.38 o
   7   5   9        385.87        312.23       115.06 o
   9   5   9        136.90        221.58        97.63 o
  -8   6   9        185.10         15.46       102.94 o
  -6   6   9        119.63        -42.63        92.29 o
  -4   6   9        400.00        209.73       109.89 o
  -2   6   9        407.10        531.25       107.22 o
   0   6   9       2455.15       2158.53       158.24 o
   2   6   9        404.59        606.09       122.50 o
   4   6   9        369.84        431.74        89.97 o
   6   6   9        134.51        113.66        84.66 o
   8   6   9        237.55        189.50        91.91 o
  -9   7   9         11.82        -13.77       157.69 o
  -7   7   9        369.37        196.21        91.77 o
  -5   7   9        124.21         68.61       123.69 o
  -3   7   9        126.03         38.05        84.85 o
  -1   7   9        109.53        202.38        94.20 o
   1   7   9        126.79         81.72        88.86 o
   3   7   9        148.36        195.88        77.56 o
   5   7   9        146.36        103.69        80.58 o
   7   7   9        332.26        299.28        92.50 o
   9   7   9          5.68        -73.81        84.97 o
  -8   8   9        110.53        201.81       202.93 o
  -6   8   9        104.00         76.30        82.68 o
  -4   8   9        327.12        304.37       110.36 o
  -2   8   9        301.69        311.39        99.81 o
   0   8   9        771.83        758.95       120.04 o
   2   8   9        328.72        406.05        91.85 o
   4   8   9        333.47        358.03        87.01 o
   6   8   9        103.50         85.12        80.22 o
   8   8   9        121.52        132.17       150.31 o
  -7   9   9        305.64        278.14       143.56 o
  -5   9   9         61.34         61.56        99.27 o
  -3   9   9         47.74        208.58       107.14 o
  -1   9   9        305.74        276.01        91.57 o
   1   9   9        308.35        261.09        77.97 o
   3   9   9         48.44         66.84        74.57 o
   5   9   9         66.59         39.61        82.61 o
   7   9   9        298.52        410.58        93.07 o
  -8  10   9        262.63        249.85       191.92 o
  -6  10   9        576.73        530.64       109.39 o
  -4  10   9        178.43        222.61       107.14 o
  -2  10   9        860.71        867.55       133.62 o
   0  10   9        449.24        798.05       142.94 o
   2  10   9        911.78        706.22        95.68 o
   4  10   9        196.64        162.92        85.95 o
   6  10   9        557.41        516.54        93.04 o
   8  10   9        262.43        302.99       121.84 o
  -7  11   9         20.39         66.11       196.64 o
  -5  11   9        252.31        217.39       126.07 o
  -3  11   9         11.65        -94.25        94.25 o
  -1  11   9         34.65         58.28        84.83 o
   1  11   9         26.26        154.72       113.53 o
   3  11   9         14.62         59.10        78.08 o
   5  11   9        236.23        130.08        84.39 o
   7  11   9         20.86        168.07       103.49 o
  -6  12   9       1030.42       1170.87       246.08 o
  -4  12   9        748.15        574.15       137.11 o
  -2  12   9        970.73       1072.88       308.34 o
   0  12   9       1413.04       1511.79       147.73 o
   2  12   9       1031.81        832.80       121.03 o
   4  12   9        755.89        506.14        92.22 o
   6  12   9       1060.19       1130.35       173.27 o
  -5  13   9        172.38        170.71       204.00 o
  -3  13   9         22.60         35.15       110.07 o
  -1  13   9         74.38         75.17        83.77 o
   1  13   9        101.21        213.19        98.16 o
   3  13   9         10.65         36.82        99.75 o
   5  13   9        147.57        160.43       115.34 o
  -4  14   9        420.51         27.84       280.01 o
  -2  14   9        120.84        164.68        98.28 o
   0  14   9        586.65        354.44        96.70 o
   2  14   9        115.98        153.84       126.91 o
   4  14   9        400.91        256.57       122.38 o
  -3  15   9        119.22        334.12       311.47 o
  -1  15   9        286.49        379.53       188.63 o
   1  15   9        321.81        296.65       131.64 o
   3  15   9         98.96         49.91       158.05 o
   0  16   9         10.44         53.86       144.34 o
   0   0  10       1685.55       1945.13       660.70 o
   2   0  10        879.86        986.38       135.22 o
   4   0  10        340.28        246.75       132.43 o
  -5   1  10        242.96        133.04       190.37 o
  -3   1  10        310.82        276.05       102.73 o
  -1   1  10         95.77          6.73        84.06 o
   1   1  10        105.58        117.28        94.79 o
   3   1  10        295.58        178.52        96.74 o
   5   1  10        226.50        249.89       141.91 o
  -4   2  10         42.84        164.10       131.37 o
  -2   2  10        181.59        111.19        99.20 o
   0   2  10        507.86        560.40       114.55 o
   2   2  10        177.88        109.27       149.40 o
   4   2  10         54.63         47.33        92.52 o
  -5   3  10        188.71        316.45       138.58 o
  -3   3  10         46.79        104.94       120.95 o
  -1   3  10        165.08         53.06        90.48 o
   1   3  10        171.45        152.43       101.31 o
   3   3  10         46.01         79.48        94.15 o
   5   3  10        173.97        233.46       131.80 o
  -4   4  10        236.17        281.06       126.99 o
  -2   4  10        369.37        272.73       127.76 o
   0   4  10        423.72        679.89       123.68 o
   2   4  10        357.27        362.61       176.65 o
   4   4  10        243.25        477.37       112.57 o
  -3   5  10        341.92        418.86       137.17 o
  -1   5  10        192.90        209.70       139.90 o
   1   5  10        177.32        325.91       102.66 o
   3   5  10        348.80        426.87       136.69 o
  -2   6  10          3.44        -29.96       116.81 o
   0   6  10          3.87        -17.42       113.72 o
   2   6  10          7.03          7.29       109.69 o
  -1   7  10         50.88         85.48       193.42 o
   1   7  10         53.87         85.07       116.74 o
   0   8  10          4.49         54.63        98.01 o
                                                
